# Supplementary material for: A novel lncRNA MDHDH suppresses glioblastoma multiforme by acting as a scaffold for MDH2 and PSMA1 to regulate NAD+ metabolism and autophagy
Source: J Exp Clin Cancer Res. 2022 Dec 17;41:349. doi: 10.1186/s13046-022-02543-7 (PMC9758949; doi:10.1186/s13046-022-02543-7)
Supplement: Supplementary file 1 — Additional file 1. [file 13046_2022_2543_MOESM1_ESM.xlsx]

## Sheet: Sheet1
Reagent	Source	Identifier	Note
Antibodies
Rabbit pAb MDH2	Abcam		IF: 1:200
Rabbit mAB H3K27me3 (C36B11)	Cell Signaling Technology	Cat. # 9733	WB: 1:1000
Rabbit mAB Histone H3 (D1H2)	Cell Signaling Technology	Cat. # 4499	WB: 1:1000
Rabbit mAB Phospho-mTOR(Ser2448)(D9C2)	Cell Signaling Technology	Cat. # 5536	WB: 1:1000
Rabbit mAB Phospho-AMPKα(Thr172)(40H9)	Cell Signaling Technology	Cat. # 2535	WB: 1:1000
Rabbit mAB AMPKα(D5A2)	Cell Signaling Technology	Cat. # 5831	WB: 1:1000
Rabbit mAB Phospho-ACC(Ser79)(D7D11)	Cell Signaling Technology	Cat. # 11818	WB: 1:1000
Rabbit mAB ACC(C83B10)	Cell Signaling Technology	Cat. # 3676	WB: 1:1000
mouse mAB MDH2(1G12)	Santa Cruz Biotechnology	sc-293474	WB: 1:200 IP: 1:100
mouse mAB PSMA1(C-7)	Santa Cruz Biotechnology	sc-166073	WB: 1:200 IP: 1:100
Rabbit mAB MDH2(D8Q5S)	Cell Signaling Technology	Cat. # 11908	WB: 1:1000 IF: 1:200
Goat Anti-Rabbit & Mouse IgG-HRP	Abmart	M21003	WB: 1:1000
IPKine™ HRP, Goat Anti-Mouse IgG HCS	Abbkine	A25012	WB: 1:1000
IPKine™ HRP, Goat Anti-Mouse IgG LCS	Abbkine	A25012	WB: 1:1000
Goat Anti-Rabbit IgG H&L (Alexa Fluor® 488)	Abcam	ab150077
Goat Anti-Mouse IgG H&L (Alexa Fluor® 594)	Abcam	ab150116
Mouse mAB Lamin B1(5G8)	Zenbio	Cat. #201169	WB: 1:500
Rabbit mAB mTOR(7C10)	Cell Signaling Technology	Cat. # 2983	WB: 1:1000
Rabbit Control IgG	Abclonal	AC005	IP: 5μg
Mouse Control IgG	Abclonal	AC011	IP: 5μg
Mouse Beta Actin mAb(2D4H5)	Proteintech	Cat. # 66009-1-Ig	WB: 1:5000
Chemicals
GSK126	MCE	HY-13470
Lipofectamine 2000	Thermo Fisher Scientific, Invitrogen™	Cat. # 11668027
Lipofectamin RNAiMAX	Thermo Fisher Scientific, Invitrogen™
Matrigel Basement Membrane Matrix	BD Biosciences	CB-40234
Critical Commercial Assays
PrimeScript™ RT reagent Kit with gDNA Eraser	Takara Biomedical Technology	RR047
TB Green® Premix Ex Taq™ (Tli RNaseH Plus)	Takara Biomedical Technology	RR420
Fluorescent In Situ Hybridization Kit	Ribo bio	C10910
Cell-Light EdU Apollo567 In Vitro Kit	Ribo bio	C10310
SimpleChIP Enzymatic Chromatin IP kit	Cell Signaling Technology	Cat. # 9003
RNA Immunoprecipitation Kit	Geneseed	P0101
Endo-free Plasmid Mini Kit II	OMEGA bio tek	D6950-01
TIANqucik Mini purification Kit	TIANGEN	DP203-02
MAXIscript™ T7 Transcription Kit	Thermo Fisher Scientific, Invitrogen™	AM1312
Pierce™ Magnetic RNA-Protein Pull-Down Kit	Thermo Scientific	20164
Others
Earle's Balanced Salt Solution	Beyotime	C0214
Glioma tissue microarray	Outdo Biotech Co., Ltd.	HBraG090PG01-M-081
FastDigest XhoI	Thermo Fisher Scientific	FD0694
Ad-mCherry-GFP-LC3B	Beyotime	C3011
Mitochondrial membrane potential assay kit with JC-1	Beyotime	C2006
