# Supplementary material for: A novel lncRNA MDHDH suppresses glioblastoma multiforme by acting as a scaffold for MDH2 and PSMA1 to regulate NAD+ metabolism and autophagy
Source: J Exp Clin Cancer Res. 2022 Dec 17;41:349. doi: 10.1186/s13046-022-02543-7 (PMC9758949; doi:10.1186/s13046-022-02543-7)
Supplement: Supplementary file 3 — Additional file 3. [file 13046_2022_2543_MOESM3_ESM.xlsx]

## Sheet: MDHDH-sense
Accession	Description	Score	Coverage	# Proteins	# Unique Peptides	# Peptides	# PSMs	# AAs	MW [kDa]	calc. pI
P04264	Keratin, type II cytoskeletal 1 OS=Homo sapiens GN=KRT1 PE=1 SV=6 - [K2C1_HUMAN]	208.873	48.29	1	25	28	77	644	65.999	8.11865
	A2	Sequence	# PSMs	# Proteins	# Protein Groups	Protein Group Accessions	Modifications	ΔCn	q-Value	PEP	XCorr	Charge	MH+ [Da]	ΔM [ppm]	RT [min]	# Missed Cleavages
	High	GGGGGGYGSGGSSYGSGGGSYGSGGGGGGGR	4	1	1	P04264		0	0	0.000121	4.43884	3	2383.95	1.11273	56.0485	0
	High	NSKIEISELNR	3	1	1	P04264		0	0	0.001791	3.68064	3	1302.7	-0.276693	71.4378	1
	High	FLEQQNQVLQTK	5	2	2	P35908;P04264		0	0	0.0004766	3.6802	2	1475.79	0.499423	78.7815	0
	High	WELLQQVDTSTR	4	1	1	P04264		0	0	0.0005996	3.55631	2	1475.74	-3.38624	118.978	0
	High	YEELQITAGR	6	1	1	P04264		0	0	0.0006251	3.52864	2	1179.6	-0.172918	84.4874	0
	High	SKAEAESLYQSK	5	1	1	P04264		0	0	0.005378	3.41331	2	1340.67	1.51487	49.5934	1
	High	NKLNDLEDALQQAK	3	1	1	P04264		0	0	0.009736	3.3468	2	1599.83	0.328043	112.057	1
	High	QISNLQQSISDAEQR	5	1	1	P04264		0	0	0.003061	3.27957	3	1716.85	-0.291333	96.1202	0
	High	TNAENEFVTIKK	5	1	1	P04264		0	0	0.01425	3.24008	2	1393.73	-0.617378	70.7643	1
	High	SLDLDSIIAEVK	2	1	1	P04264		0	0	0.0001177	3.1385	2	1302.72	1.17532	137.612	0
	High	SGGGFSSGSAGIINYQR	2	1	1	P04264		0	0	0.0004045	2.91023	2	1657.79	0.266173	91.5252	0
	High	AEAESLYQSK	2	1	1	P04264		0	0	0.00431	2.80925	2	1125.54	0.761516	55.4338	0
	High	NKYEDEINKR	3	2	2	P04264;P13647		0	0	0.002656	2.64587	3	1308.65	-0.420361	50.4159	2
	High	GGSGGGGGGSSGGR	1	1	1	P04264		0	0	0.004065	2.62482	2	1006.43	-0.198033	10.7329	0
	High	LRSEIDNVKK	2	1	1	P04264		0	0	0.00908	2.51325	3	1201.69	-0.936092	38.3199	2
	High	LLRDYQELMNTK	4	1	1	P04264		0	0	0.006765	2.34375	3	1523.79	0.579892	96.6237	1
	High	GSGGGSSGGSIGGR	3	1	1	P04264		0	0.001	0.02914	3.00627	2	1092.5	-0.274805	22.678	0
	High	GSYGSGGSSYGSGGGSYGSGGGGGGHGSYGSGSSSGGYR	3	1	1	P04264		0	0.001	0.02095	2.64119	3	3312.31	1.68601	67.9291	0
	High	DYQELMNTK	2	1	1	P04264		0	0.001	0.02873	2.55982	2	1141.52	-1.69743	82.6717	0
	High	AQYEDIAQK	2	1	1	P04264		0	0.001	0.02613	2.4832	2	1065.52	0.357265	53.2802	0
	High	GENALKDAK	2	1	1	P04264		0	0.002	0.04137	2.07336	2	945.502	2.13692	23.4345	1
	High	IEISELNR	1	2	2	P35908;P04264		0	0.003	0.07882	2.14003	2	973.531	-0.160007	79.636	0
	High	KQISNLQQSISDAEQR	2	1	1	P04264		0	0.004	0.09388	2.61297	3	1844.95	-0.403054	84.0259	1
	High	SKAEAESLYQSKYEELQITAGR	1	1	1	P04264		0	0.004	0.09193	2.27566	3	2501.25	-0.70168	107.141	2
	High	DVDGAYMTK	1	1	1	P04264		0	0.004	0.09945	1.57178	2	999.446	0.810635	56.7533	0
	High	TLLEGEESR	1	1	1	P04264		0	0.006	0.1179	1.33895	2	1033.52	-0.277336	60.2916	0
	High	SISISVAR	2	1	1	P04264		0	0.007	0.1216	2.05345	2	832.489	0.469683	70.9478	0
	High	NMQDmVEDYR	1	1	1	P04264	M5(Oxidation)	0	0.009	0.1597	1.91105	2	1316.52	-0.310499	77.805	0
P60709	Actin, cytoplasmic 1 OS=Homo sapiens GN=ACTB PE=1 SV=1 - [ACTB_HUMAN]	182.248	38.67	2	5	14	79	375	41.7097	5.47803
	A2	Sequence	# PSMs	# Proteins	# Protein Groups	Protein Group Accessions	Modifications	ΔCn	q-Value	PEP	XCorr	Charge	MH+ [Da]	ΔM [ppm]	RT [min]	# Missed Cleavages
	High	SYELPDGQVITIGNER	10	3	2	P60709;P68032		0	0	5.706e-05	4.01178	2	1790.89	1.37667	123.251	0
	High	VAPEEHPVLLTEAPLNPK	6	2	1	P60709		0	0	6.302e-05	3.90974	2	1954.07	2.31109	97.6508	0
	High	IWHHTFYNELR	6	3	2	P60709;P68032		0	0	0.00238	3.6386	3	1515.75	-1.96065	101.415	0
	High	QEYDESGPSIVHR	5	2	1	P60709		0	0	0.0003044	3.56958	3	1516.7	0.275159	63.3838	0
	High	HQGVMVGMGQK	8	3	2	P60709;P68032		0	0	0.006561	3.07635	3	1171.57	0.137761	50.932	0
	High	MQKEITALAPSTMK	2	3	2	P60709;P68032		0	0	0.005323	2.94351	2	1548.81	0.108708	79.7265	1
	High	AGFAGDDAPR	4	3	2	P60709;P68032		0	0	0.003414	2.90029	2	976.449	0.999626	52.5119	0
	High	DLYANTVLSGGTTmYPGIADR	2	2	1	P60709	M14(Oxidation)	0	0	0.003583	2.71149	2	2231.07	2.85529	118.197	0
	High	DSYVGDEAQSKR	8	3	2	P60709;P68032		0	0	0.005403	2.69898	2	1354.62	-0.136389	41.3675	1
	High	DSYVGDEAQSK	4	3	2	P60709;P68032		0	0	0.012	2.63085	2	1198.52	1.0044	42.7187	0
	High	GYSFTTTAER	6	2	1	P60709		0	0	0.01867	2.4247	2	1132.53	-0.374776	74.9502	0
	High	HQGVmVGMGQK	2	3	2	P60709;P68032	M5(Oxidation)	0	0	0.01319	2.08366	3	1187.57	0.897203	39.8713	0
	High	EITALAPSTMK	4	3	2	P60709;P68032		0	0	0.01778	2.01271	2	1161.62	-0.521557	80.1263	0
	High	EITALAPSTmK	3	3	2	P60709;P68032	M10(Oxidation)	0	0.001	0.02154	2.39013	2	1177.61	-0.135462	63.4	0
	High	DLTDYLMK	4	3	2	P60709;P68032		0	0.001	0.03645	2.25828	2	998.486	0.0855884	118.242	0
	High	QEYDESGPSIVHRK	3	2	1	P60709		0	0.001	0.03027	1.97387	2	1644.8	2.13628	54.6916	1
	High	DLTDYLmK	2	3	2	P60709;P68032	M7(Oxidation)	0	0.008	0.1392	1.75551	2	1014.48	0.403868	99.7361	0
P35579	Myosin-9 OS=Homo sapiens GN=MYH9 PE=1 SV=4 - [MYH9_HUMAN]	178.171	24.44	1	41	41	80	1960	226.392	5.60498
	A2	Sequence	# PSMs	# Proteins	# Protein Groups	Protein Group Accessions	Modifications	ΔCn	q-Value	PEP	XCorr	Charge	MH+ [Da]	ΔM [ppm]	RT [min]	# Missed Cleavages
	High	HSQAVEELAEQLEQTKR	1	1	1	P35579		0	0	0.0009859	4.37138	3	1996.01	0.338018	109.196	1
	High	NKHEAMITDLEER	2	1	1	P35579		0	0	0.0009842	4.03233	3	1585.76	-0.892278	81.3843	1
	High	SMMQDREDQSILcTGESGAGK	2	1	1	P35579	C13(Carbamidomethyl)	0	0	0.003372	3.80106	3	2299.99	-0.721671	83.7205	1
	High	ELEDATETADAMNR	2	1	1	P35579		0	0	0.0017	3.5222	2	1565.68	0.371302	71.3249	0
	High	TEMEDLMSSKDDVGK	2	1	1	P35579		0	0	0.01008	3.43032	2	1684.74	-2.75643	87.8055	1
	High	QAQQERDELADEIANSSGK	3	1	1	P35579		0	0	0.00406	3.2877	3	2088.98	-0.841601	83.6822	1
	High	KANLQIDQINTDLNLER	1	1	1	P35579		0	0	0.01127	3.15004	3	1998.07	3.92318	109.005	1
	High	VEAQLQELQVK	2	1	1	P35579		0	0	0.01175	3.13452	2	1284.72	-0.0820875	86.6532	0
	High	ALEEAMEQKAELER	4	1	1	P35579		0	0	0.01521	3.10728	2	1646.8	-0.397212	82.8612	1
	High	QLEEAEEEAQR	2	1	1	P35579		0	0	0.009643	2.95321	2	1331.61	-0.338018	50.3351	0
	High	KGAGDGSDEEVDGKADGAEAKPAE	2	1	1	P35579		0	0	0.005978	2.66528	3	2303.03	2.07257	40.6352	2
	High	IAQLEEQLDNETKER	4	1	1	P35579		0	0	0.0006937	2.59398	2	1815.91	0.0625386	86.294	1
	High	QTLENERGELANEVK	2	1	1	P35579		0	0	0.01319	2.48112	3	1729.87	-0.0619622	75.4149	1
	High	IAQLEEQLDNETK	2	1	1	P35579		0	0	0.01702	2.22088	2	1530.76	-1.17348	87.2636	0
	High	VMQEQGTHPK	2	1	1	P35579		0	0	0.01172	2.08412	2	1154.56	0.407461	18.4221	0
	High	LTEMETLQSQLMAEK	1	1	1	P35579		0	0	0.01644	2.01318	2	1751.85	-0.682508	126.403	0
	High	LDPHLVLDQLR	3	1	1	P35579		0	0	0.01558	1.9414	3	1318.75	0.821765	116.363	0
	High	IAEFTTNLTEEEEKSK	4	1	1	P35579		0	0	0.01266	1.9051	2	1868.92	2.31918	87.5833	1
	High	VKLQEMEGTVK	3	1	1	P35579		0	0.001	0.02821	2.72115	3	1261.68	-0.837671	67.4969	1
	High	LEVNLQAMK	1	1	1	P35579		0	0.001	0.02918	2.70945	2	1045.57	0.692102	94.5867	0
	High	ALELDSNLYR	2	1	1	P35579		0	0.001	0.03397	2.42712	2	1193.62	0.319514	99.9368	0
	High	KVEAQLQELQVK	1	1	1	P35579		0	0.001	0.0363	2.40084	2	1412.81	0.271463	78.3476	1
	High	ALEEAMEQK	2	1	1	P35579		0	0.001	0.02788	2.39403	2	1048.5	-0.376832	55.3561	0
	High	DLEAHIDSANK	2	1	1	P35579		0	0.001	0.03574	2.30531	2	1212.59	-0.455856	56.588	0
	High	TLEEEAKTHEAQIQEMR	4	1	1	P35579		0	0.001	0.02306	2.25373	4	2042.98	0.468502	94.1013	1
	High	THEAQIQEMR	2	1	1	P35579		0	0.001	0.02131	2.10536	2	1242.59	0.331661	48.3556	0
	High	ASREEILAQAK	1	1	1	P35579		0	0.002	0.04162	2.65606	2	1215.67	0.900231	55.1033	1
	High	QLLQANPILEAFGNAK	1	1	1	P35579		0	0.002	0.04254	2.50694	2	1726.95	2.78381	137.937	0
	High	ASITALEAK	2	1	1	P35579		0	0.002	0.05137	2.23136	2	903.516	1.29867	67.687	0
	High	NTDQASMPDNTAAQK	2	1	1	P35579		0	0.002	0.04637	2.16824	2	1591.7	1.73655	40.9109	0
	High	EMEAELEDERKQR	1	1	1	P35579		0	0.002	0.06985	2.15899	3	1662.78	0.532783	56.4547	2
	High	NLPIYSEEIVEMYK	2	1	1	P35579		0	0.002	0.06978	2.15425	2	1727.86	0.00891296	134.65	0
	High	EQADFAIEALAK	1	1	1	P35579		0	0.002	0.04497	2.14438	2	1305.67	-0.713169	115.277	0
	High	IAEFTTNLTEEEEK	2	1	1	P35579		0	0.002	0.04005	2.04761	2	1653.79	-0.00804858	95.089	0
	High	TELADKVTK	1	1	1	P35579		0	0.002	0.04333	1.82618	2	1004.56	-0.180126	37.1196	1
	High	IMGIPEEEQMGLLR	1	1	1	P35579		0	0.002	0.07406	1.76415	2	1615.83	4.80627	127.99	0
	High	NAEQYKDQADKASTR	1	1	1	P35579		0	0.003	0.08997	2.4069	3	1724.82	1.01291	40.1171	2
	High	YEILTPNSIPK	2	1	1	P35579		0	0.004	0.09337	2.33764	2	1274.7	1.07143	102.343	0
	High	DRAEAEAR	1	1	1	P35579		0	0.005	0.1079	1.71596	2	917.444	-0.0678581	12.1219	1
	High	EKQLAAENR	2	1	1	P35579		0	0.005	0.1037	1.70195	2	1058.56	0.745052	21.3074	1
	High	RQLEEAEEEAQRANASR	2	1	1	P35579		0	0.006	0.1189	2.11258	3	1986.96	0.104815	67.8969	2
P11021	78 kDa glucose-regulated protein OS=Homo sapiens GN=HSPA5 PE=1 SV=2 - [GRP78_HUMAN]	166.542	47.25	1	28	30	68	654	72.2884	5.16064
	A2	Sequence	# PSMs	# Proteins	# Protein Groups	Protein Group Accessions	Modifications	ΔCn	q-Value	PEP	XCorr	Charge	MH+ [Da]	ΔM [ppm]	RT [min]	# Missed Cleavages
	High	NQLTSNPENTVFDAK	4	1	1	P11021		0	0	0.002284	3.69773	2	1677.81	-0.0801304	89.8111	0
	High	IDTRNELESYAYSLK	3	1	1	P11021		0	0	0.00197	3.65077	3	1801.89	-1.50132	114.195	1
	High	DAGTIAGLNVMR	2	1	1	P11021		0	0	0.0004063	3.61778	2	1217.63	2.22493	102.49	0
	High	ELEEIVQPIISK	4	1	1	P11021		0	0	0.003559	3.58998	2	1397.79	0.561608	109.449	0
	High	VLEDSDLKKSDIDEIVLVGGSTR	1	1	1	P11021		0	0	0.002521	3.46017	3	2488.31	-2.1007	114.75	2
	High	IINEPTAAAIAYGLDKR	2	1	1	P11021		0	0	0.001444	3.33196	2	1816	0.254665	113.656	1
	High	LYGSAGPPPTGEEDTAEKDEL	2	1	1	P11021		0	0	0.0003968	3.32354	2	2176	1.03102	89.3504	1
	High	IEWLESHQDADIEDFKAK	3	1	1	P11021		0	0	0.0008294	3.24193	3	2174.05	2.43924	109.358	1
	High	NQLTSNPENTVFDAKR	3	1	1	P11021		0	0	0.002011	3.05368	2	1833.91	-0.497651	82.5486	1
	High	AKFEELNMDLFR	2	1	1	P11021		0	0	0.001651	3.04926	2	1512.75	1.30645	129.342	1
	High	TFAPEEISAMVLTK	2	1	1	P11021		0	0	0.001434	2.97826	2	1536.8	1.59374	134.376	0
	High	VTAEDKGTGNK	1	1	1	P11021		0	0	0.001808	2.90546	2	1119.56	-0.0793679	11.582	1
	High	NELESYAYSLK	2	1	1	P11021		0	0	0.002014	2.84565	2	1316.64	1.47363	108.581	0
	High	TWNDPSVQQDIK	2	1	1	P11021		0	0	0.00772	2.68749	2	1430.69	-2.47692	82.2414	0
	High	VEIIANDQGNR	4	3	3	P11021;P0DMV8;P11142		0	0	0.002535	2.68271	2	1228.63	1.5881	56.0453	0
	High	IINEPTAAAIAYGLDK	2	2	2	P11021;P11142		0	0	0.0007705	2.63371	2	1659.89	-1.31171	120.312	0
	High	VTHAVVTVPAYFNDAQR	2	1	1	P11021		0	0	0.004216	2.46586	2	1887.98	4.13681	100.151	0
	High	FEELNMDLFR	2	1	1	P11021		0	0	0.004743	2.26579	2	1313.62	1.79083	135.15	0
	High	MVNDAEKFAEEDKK	4	1	1	P11021		0	0	0.004399	1.86837	4	1653.78	0.805937	62.5556	2
	High	SQIFSTASDNQPTVTIK	3	1	1	P11021		0	0.001	0.02739	2.72299	2	1836.94	3.60708	93.7397	0
	High	ITPSYVAFTPEGER	4	1	1	P11021		0	0.001	0.02212	2.69098	3	1566.78	-0.175581	102.394	0
	High	KKELEEIVQPIISK	3	1	1	P11021		0	0.001	0.02581	2.56579	3	1653.98	-0.639722	98.2321	2
	High	LSSEDKETMEK	2	1	1	P11021		0	0.001	0.02646	1.93773	2	1296.6	0.252501	30.9614	1
	High	ITITNDQNR	2	1	1	P11021		0	0.001	0.03127	1.84964	2	1074.55	-0.654333	44.1547	0
	High	KSQIFSTASDNQPTVTIK	1	1	1	P11021		0	0.002	0.04552	2.80789	3	1965.03	-0.237572	83.3476	1
	High	KSDIDEIVLVGGSTR	2	1	1	P11021		0	0.002	0.07095	2.48148	3	1588.85	0.421823	99.8856	1
	High	ALSSQHQAR	1	1	1	P11021		0	0.002	0.06648	1.99616	2	997.517	0.0414211	12.2072	0
	High	MKETAEAYLGK	1	1	1	P11021		0	0.008	0.141	1.91176	2	1240.62	-1.62928	67.3728	1
	High	SDIDEIVLVGGSTR	1	1	1	P11021		0	0.009	0.156	2.25905	2	1460.77	4.77118	112.249	0
	High	VYEGERPLTK	1	1	1	P11021		0	0.009	0.1454	1.75936	2	1191.64	0.637393	46.1382	0
P08670	Vimentin OS=Homo sapiens GN=VIM PE=1 SV=4 - [VIME_HUMAN]	162.682	59.87	1	32	33	75	466	53.6191	5.12256
	A2	Sequence	# PSMs	# Proteins	# Protein Groups	Protein Group Accessions	Modifications	ΔCn	q-Value	PEP	XCorr	Charge	MH+ [Da]	ΔM [ppm]	RT [min]	# Missed Cleavages
	High	TNEKVELQELNDR	6	1	1	P08670		0	0	0.0002506	4.02772	3	1587.8	0.484039	74.1955	1
	High	KVESLQEEIAFLK	4	1	1	P08670		0	0	5.478e-05	3.90984	2	1533.85	-1.28559	124.707	1
	High	LQEEMLQREEAENTLQSFR	2	1	1	P08670		0	0	0.002077	3.53712	3	2351.13	0.217274	112.091	1
	High	FADLSEAANR	2	1	1	P08670		0	0	0.001199	3.41455	2	1093.53	-1.38713	71.4704	0
	High	TVETRDGQVINETSQHHDDLE	2	1	1	P08670		0	0	0.006655	3.37676	3	2423.11	1.93437	70.5634	1
	High	ILLAELEQLKGQGK	2	1	1	P08670		0	0	0.0009619	3.2623	2	1539.91	-0.463444	114.468	1
	High	VEVERDNLAEDIMR	3	1	1	P08670		0	0	0.0006219	3.25584	3	1688.83	0.971862	101.578	1
	High	LQDEIQNMKEEMAR	3	1	1	P08670		0	0	0.00228	3.18349	2	1734.82	0.67927	93.1127	1
	High	RQVDQLTNDK	1	1	1	P08670		0	0	0.01697	2.9388	2	1216.63	0.307627	36.4537	1
	High	SLYASSPGGVYATR	2	1	1	P08670		0	0	8.103e-05	2.86959	2	1428.71	0.190683	80.852	0
	High	ILLAELEQLK	2	1	1	P08670		0	0	0.009906	2.73066	2	1169.72	1.54449	132.401	0
	High	QVQSLTcEVDALKGTNESLER	3	1	1	P08670	C7(Carbamidomethyl)	0	0	0.007017	2.59389	3	2377.17	2.10191	108.409	1
	High	DGQVINETSQHHDDLE	4	1	1	P08670		0	0	0.01387	2.5036	2	1836.8	0.700974	60.8926	0
	High	LLQDSVDFSLADAINTEFK	2	1	1	P08670		0	0	0.01351	2.42025	2	2126.07	0.891303	140.261	0
	High	FADLSEAANRNNDALR	1	1	1	P08670		0	0	0.01308	2.12379	3	1776.86	-0.229413	80.3	1
	High	LGDLYEEEMR	2	1	1	P08670		0	0	0.007415	1.95748	2	1254.57	0.911551	92.5423	0
	High	NLQEAEEWYK	1	1	1	P08670		0	0	0.01367	1.88059	2	1309.61	0.599991	100.394	0
	High	SRLGDLYEEEMR	2	1	1	P08670		0	0	0.002227	1.77176	2	1497.7	-1.4994	100.087	1
	High	VEVERDNLAEDImR	3	1	1	P08670	M13(Oxidation)	0	0.001	0.03565	3.13427	3	1704.82	-0.493923	101.902	1
	High	VELQELNDR	2	1	1	P08670		0	0.001	0.02593	2.55764	2	1115.57	-0.803534	75.1174	0
	High	QVQSLTcEVDALK	1	1	1	P08670	C7(Carbamidomethyl)	0	0.001	0.023	2.3089	2	1490.75	-3.18318	102.398	0
	High	EYQDLLNVK	2	1	1	P08670		0	0.001	0.02694	2.10727	2	1121.58	0.685597	96.1611	0
	High	KLLEGEESR	2	1	1	P08670		0	0.001	0.03818	2.01451	2	1060.56	-0.316266	38.1983	1
	High	QVDQLTNDKAR	1	1	1	P08670		0	0.001	0.0363	1.71741	2	1287.66	-1.13959	36.1711	1
	High	ETNLDSLPLVDTHSKR	4	1	1	P08670		0	0.001	0.02474	1.51633	3	1824.95	3.95263	89.5665	1
	High	ETNLDSLPLVDTHSK	3	1	1	P08670		0	0.002	0.05692	2.70219	2	1668.86	6.8448	96.4451	0
	High	FANYIDKVR	3	1	1	P08670		0	0.002	0.05883	2.1434	2	1125.6	-0.660609	77.6802	1
	High	LLEGEESR	2	1	1	P08670		0	0.002	0.06379	1.50646	2	932.469	0.55591	42.802	0
	High	SYVTTSTR	1	1	1	P08670		0	0.003	0.08177	1.80947	2	914.459	0.878583	40.0221	0
	High	QESTEYR	1	1	1	P08670		0	0.003	0.07928	1.49297	2	912.407	1.44645	25.8895	0
	High	QVDQLTNDK	2	1	1	P08670		0	0.005	0.104	1.98242	2	1060.53	0.971592	39.729	0
	High	FLEQQNK	2	2	2	P13647;P08670		0	0.006	0.1147	1.6364	2	906.468	0.148833	39.8618	0
	High	LQEEMLQR	1	1	1	P08670		0	0.008	0.1388	1.61608	2	1046.53	0.69367	67.3016	0
	High	EKLQEEMLQR	1	1	1	P08670		0	0.009	0.1586	1.74209	2	1303.67	0.746609	69.8145	1
P68032	Actin, alpha cardiac muscle 1 OS=Homo sapiens GN=ACTC1 PE=1 SV=1 - [ACTC_HUMAN]	154.324	36.6	1	3	12	65	377	41.9919	5.38916
	A2	Sequence	# PSMs	# Proteins	# Protein Groups	Protein Group Accessions	Modifications	ΔCn	q-Value	PEP	XCorr	Charge	MH+ [Da]	ΔM [ppm]	RT [min]	# Missed Cleavages
	High	SYELPDGQVITIGNER	10	3	2	P60709;P68032		0	0	5.706e-05	4.01178	2	1790.89	1.37667	123.251	0
	High	YPIEHGIITNWDDMEK	5	1	1	P68032		0	0	0.002283	3.8428	3	1960.91	0.852432	114.989	0
	High	IWHHTFYNELR	6	3	2	P60709;P68032		0	0	0.00238	3.6386	3	1515.75	-1.96065	101.415	0
	High	HQGVMVGMGQK	8	3	2	P60709;P68032		0	0	0.006561	3.07635	3	1171.57	0.137761	50.932	0
	High	MQKEITALAPSTMK	2	3	2	P60709;P68032		0	0	0.005323	2.94351	2	1548.81	0.108708	79.7265	1
	High	AGFAGDDAPR	4	3	2	P60709;P68032		0	0	0.003414	2.90029	2	976.449	0.999626	52.5119	0
	High	DSYVGDEAQSKR	8	3	2	P60709;P68032		0	0	0.005403	2.69898	2	1354.62	-0.136389	41.3675	1
	High	VAPEEHPTLLTEAPLNPK	1	1	1	P68032		0	0	0.005501	2.67439	3	1956.04	-0.574941	95.0656	0
	High	DSYVGDEAQSK	4	3	2	P60709;P68032		0	0	0.012	2.63085	2	1198.52	1.0044	42.7187	0
	High	HQGVmVGMGQK	2	3	2	P60709;P68032	M5(Oxidation)	0	0	0.01319	2.08366	3	1187.57	0.897203	39.8713	0
	High	EITALAPSTMK	4	3	2	P60709;P68032		0	0	0.01778	2.01271	2	1161.62	-0.521557	80.1263	0
	High	KDLYANNVLSGGTTMYPGIADR	2	1	1	P68032		0	0.001	0.03395	2.80606	3	2356.16	1.64946	121.35	1
	High	EITALAPSTmK	3	3	2	P60709;P68032	M10(Oxidation)	0	0.001	0.02154	2.39013	2	1177.61	-0.135462	63.4	0
	High	DLTDYLMK	4	3	2	P60709;P68032		0	0.001	0.03645	2.25828	2	998.486	0.0855884	118.242	0
	High	DLTDYLmK	2	3	2	P60709;P68032	M7(Oxidation)	0	0.008	0.1392	1.75551	2	1014.48	0.403868	99.7361	0
P14618	Pyruvate kinase PKM OS=Homo sapiens GN=PKM PE=1 SV=4 - [KPYM_HUMAN]	136.25	37.48	1	21	21	50	531	57.9	7.84033
	A2	Sequence	# PSMs	# Proteins	# Protein Groups	Protein Group Accessions	Modifications	ΔCn	q-Value	PEP	XCorr	Charge	MH+ [Da]	ΔM [ppm]	RT [min]	# Missed Cleavages
	High	QKGADFLVTEVENGGSLGSK	3	1	1	P14618		0	0	8.397e-05	5.2346	3	2036.03	-0.662518	114.023	1
	High	GADFLVTEVENGGSLGSK	3	1	1	P14618		0	0	0.0001878	4.15006	2	1779.88	2.12208	123.522	0
	High	KGVNLPGAAVDLPAVSEK	3	1	1	P14618		0	0	0.0005131	3.4727	2	1764.99	1.72335	100.347	1
	High	GDLGIEIPAEK	4	1	1	P14618		0	0	0.003126	3.11717	2	1141.61	-0.506917	96.315	0
	High	DPVQEAWAEDVDLR	2	1	1	P14618		0	0	0.001945	3.10834	2	1642.78	3.99327	123.652	0
	High	NTGIIcTIGPASR	2	1	1	P14618	C6(Carbamidomethyl)	0	0	0.01219	3.0624	2	1359.7	-5.18624	85.5388	0
	High	GDYPLEAVR	2	1	1	P14618		0	0	0.01205	2.977	2	1019.52	-0.487469	84.3817	0
	High	GSGTAEVELKK	4	1	1	P14618		0	0	0.01704	2.92305	2	1118.61	0.0276309	39.6755	1
	High	cDENILWLDYK	2	1	1	P14618	C1(Carbamidomethyl)	0	0	0.005774	2.85262	2	1468.68	2.35221	132.374	0
	High	TATESFASDPILYRPVAVALDTK	2	1	1	P14618		0	0	0.005576	2.75556	3	2465.29	0.936826	133.012	0
	High	LDIDSPPITAR	2	1	1	P14618		0	0	0.0007367	2.71383	2	1197.65	-0.14771	88.5469	0
	High	KASDVHEVR	2	1	1	P14618		0	0	0.005386	2.60929	2	1040.55	-0.228724	18.1722	1
	High	GVNLPGAAVDLPAVSEK	2	1	1	P14618		0	0	0.003422	2.50839	2	1636.89	1.26118	110.556	0
	High	SVETLKEMIK	2	1	1	P14618		0	0	0.01291	2.46149	2	1177.65	0.0650212	89.4082	1
	High	VNFAMNVGK	2	1	1	P14618		0	0	0.01199	2.28616	2	979.502	-0.668059	84.4137	0
	High	IENHEGVR	4	1	1	P14618		0	0.001	0.03995	2.45926	2	953.48	-0.442079	19.9913	0
	High	GSGTAEVELK	2	1	1	P14618		0	0.001	0.03437	2.36676	2	990.508	-2.74241	52.3372	0
	High	APIIAVTR	4	1	1	P14618		0	0.002	0.04375	2.33187	2	840.531	0.929321	69.3312	0
	High	GADFLVTEVENGGSLGSKK	1	1	1	P14618		0	0.003	0.08626	2.48868	3	1907.96	-3.43332	115.237	1
	High	SGMNVAR	1	1	1	P14618		0	0.004	0.09392	2.01796	2	734.363	1.91903	30.9967	0
	High	MQHLIAR	1	1	1	P14618		0	0.009	0.1532	1.99478	2	868.482	-0.335232	43.5438	0
P07355	Annexin A2 OS=Homo sapiens GN=ANXA2 PE=1 SV=2 - [ANXA2_HUMAN]	119.895	38.94	1	15	15	45	339	38.5798	7.75244
	A2	Sequence	# PSMs	# Proteins	# Protein Groups	Protein Group Accessions	Modifications	ΔCn	q-Value	PEP	XCorr	Charge	MH+ [Da]	ΔM [ppm]	RT [min]	# Missed Cleavages
	High	TDLEKDIISDTSGDFRK	4	1	1	P07355		0	0	1.063e-06	5.14922	3	1939.96	0.108965	109.12	2
	High	RAEDGSVIDYELIDQDAR	4	1	1	P07355		0	0	0.0003999	4.27349	3	2064.98	-0.75868	107.506	1
	High	TPAQYDASELKASMK	3	1	1	P07355		0	0	0.0005459	3.48393	3	1639.8	0.809371	79.9435	1
	High	GVDEVTIVNILTNR	2	1	1	P07355		0	0	0.002074	3.41857	2	1542.85	2.61686	137.668	0
	High	SLYYYIQQDTK	2	1	1	P07355		0	0	0.00301	3.33446	2	1421.69	-0.759788	107.841	0
	High	TPAQYDASELK	4	1	1	P07355		0	0	0.003371	3.27015	2	1222.6	0.771771	65.3685	0
	High	AEDGSVIDYELIDQDAR	2	1	1	P07355		0	0	0.0001805	3.24128	2	1908.88	1.03284	115.46	0
	High	TNQELQEINR	4	1	1	P07355		0	0	0.004608	3.14711	2	1244.62	0.761407	60.5777	0
	High	TKGVDEVTIVNILTNR	2	1	1	P07355		0	0	0.0003373	3.05015	3	1771.99	-1.28301	132.989	1
	High	LSLEGDHSTPPSAYGSVK	7	1	1	P07355		0	0	0.003576	2.51412	2	1844.91	1.83212	77.7823	0
	High	TDLEKDIISDTSGDFR	1	1	1	P07355		0	0	8.788e-05	2.46467	2	1811.87	1.30272	116.224	1
	High	QDIAFAYQR	4	1	1	P07355		0	0	0.007922	2.40499	2	1111.55	0.353645	87.5771	0
	High	SLYYYIQQDTKGDYQK	3	1	1	P07355		0	0	0.007476	2.00938	2	2012.96	0.236228	107.536	1
	High	SYSPYDMLESIRK	2	1	1	P07355		0	0	0.01573	1.94387	2	1588.76	-1.76439	125.539	1
	High	SYSPYDMLESIR	1	1	1	P07355		0	0	0.003705	1.91312	2	1460.67	0.921831	134.643	0
P35527	Keratin, type I cytoskeletal 9 OS=Homo sapiens GN=KRT9 PE=1 SV=3 - [K1C9_HUMAN]	113.863	32.91	1	14	15	41	623	62.0268	5.23682
	A2	Sequence	# PSMs	# Proteins	# Protein Groups	Protein Group Accessions	Modifications	ΔCn	q-Value	PEP	XCorr	Charge	MH+ [Da]	ΔM [ppm]	RT [min]	# Missed Cleavages
	High	EIETYHNLLEGGQEDFESSGAGK	6	1	1	P35527		0	0	1.928e-05	5.69872	3	2510.14	3.06326	112.279	0
	High	GGSGGSYGGGGSGGGYGGGSGSR	4	1	1	P35527		0	0	2.061e-05	4.34124	2	1791.73	1.65158	42.4172	0
	High	GGSGGSHGGGSGFGGESGGSYGGGEEASGSGGGYGGGSGK	3	1	1	P35527		0	0	0.0006099	4.22776	3	3223.29	1.91906	67.8645	0
	High	VQALEEANNDLENK	2	1	1	P35527		0	0	3.419e-05	3.79654	2	1586.76	-0.806298	76.6322	0
	High	SGGGGGGGLGSGGSIR	4	1	1	P35527		0	0	0.005296	3.65508	2	1232.6	-0.152078	49.1048	0
	High	QGVDADINGLR	2	1	1	P35527		0	0	0.002152	2.73268	2	1157.59	-1.37202	79.8945	0
	High	FSSSSGYGGGSSR	2	1	1	P35527		0	0.001	0.0231	2.9204	2	1235.53	-1.998	42.4886	0
	High	TLNDMRQEYEQLIAK	2	1	1	P35527		0	0.001	0.02507	2.65983	2	1851.94	6.09022	123.18	1
	High	TLNDmRQEYEQLIAK	2	1	1	P35527	M5(Oxidation)	0	0.001	0.02649	2.61543	3	1867.92	-0.036502	95.8404	1
	High	STMQELNSR	3	1	1	P35527		0	0.001	0.02015	2.48784	2	1065.5	-0.0620583	50.2182	0
	High	MTLDDFR	1	1	1	P35527		0	0.001	0.03601	2.05764	2	897.414	0.917012	97.988	0
	High	TLLDIDNTR	2	1	1	P35527		0	0.001	0.02067	1.93791	2	1060.56	0.38376	88.8891	0
	High	STmQELNSR	2	1	1	P35527	M3(Oxidation)	0	0.002	0.04037	2.28835	2	1081.49	-1.4544	29.9518	0
	High	SLEDTKNR	1	1	1	P35527		0	0.002	0.0606	1.77032	2	962.49	0.157621	20.3778	1
	High	QVLDNLTmEK	2	1	1	P35527	M8(Oxidation)	0	0.004	0.09191	2.40981	2	1206.6	-0.475242	75.4464	0
	High	QEYEQLIAK	1	1	1	P35527		0	0.008	0.1334	1.97512	2	1121.58	0.685597	78.8041	0
	High	LASYLDK	2	3	3	P13645;P02533;P35527		0	0.008	0.1337	1.29315	2	809.441	1.18659	62.3271	0
P06733	Alpha-enolase OS=Homo sapiens GN=ENO1 PE=1 SV=2 - [ENOA_HUMAN]	103.8	36.41	1	16	16	42	434	47.1393	7.38623
	A2	Sequence	# PSMs	# Proteins	# Protein Groups	Protein Group Accessions	Modifications	ΔCn	q-Value	PEP	XCorr	Charge	MH+ [Da]	ΔM [ppm]	RT [min]	# Missed Cleavages
	High	YGKDATNVGDEGGFAPNILENK	2	1	1	P06733		0	0	0.004631	4.33032	3	2309.1	-0.693721	102.477	1
	High	VNQIGSVTESLQAcK	2	1	1	P06733	C14(Carbamidomethyl)	0	0	0.0002757	4.18861	2	1633.82	-2.46961	90.0971	0
	High	LAQANGWGVMVSHR	3	1	1	P06733		0	0	0.0006545	3.31106	2	1525.77	-0.071218	94.2281	0
	High	SGKYDLDFKSPDDPSR	7	1	1	P06733		0	0	0.0003595	3.28812	4	1826.86	0.133764	81.4228	2
	High	DATNVGDEGGFAPNILENK	2	1	1	P06733		0	0	0.002264	3.13949	2	1960.93	0.347457	112.354	0
	High	IGAEVYHNLK	4	1	1	P06733		0	0	0.005687	2.84684	2	1143.62	-0.597637	63.5184	0
	High	YISPDQLADLYK	3	1	1	P06733		0	0	0.0005623	2.7523	2	1425.73	1.84046	124.382	0
	High	AAVPSGASTGIYEALELR	2	1	1	P06733		0	0	0.00175	1.94384	2	1804.94	0.18961	130.898	0
	High	DATNVGDEGGFAPNILENKEGLELLK	1	1	1	P06733		0	0	0.00859	1.77603	3	2743.38	0.846861	133.83	1
	High	GNPTVEVDLFTSK	4	1	1	P06733		0	0.001	0.02761	2.92506	2	1406.72	0.942332	113.277	0
	High	LMIEMDGTENK	4	1	1	P06733		0	0.001	0.01965	2.47511	2	1280.59	-0.725155	87.2293	0
	High	IEEELGSK	3	1	1	P06733		0	0.001	0.03842	2.44927	2	904.462	-0.252751	43.4916	0
	High	YDLDFKSPDDPSR	2	1	1	P06733		0	0.002	0.04666	2.84751	2	1554.71	0.0383475	88.995	1
	High	IDKLMIEMDGTENK	1	1	1	P06733		0	0.002	0.06247	2.47518	2	1636.79	-0.453244	93.3728	1
	High	KLNVTEQEKIDK	1	1	1	P06733		0	0.008	0.1335	2.30382	2	1444.8	-0.975475	50.5283	2
	High	SGKYDLDFK	1	1	1	P06733		0	0.008	0.1382	1.75041	2	1072.53	0.968475	79.1656	1
P21333	Filamin-A OS=Homo sapiens GN=FLNA PE=1 SV=4 - [FLNA_HUMAN]	103.182	13.75	1	24	25	44	2647	280.564	6.06201
	A2	Sequence	# PSMs	# Proteins	# Protein Groups	Protein Group Accessions	Modifications	ΔCn	q-Value	PEP	XCorr	Charge	MH+ [Da]	ΔM [ppm]	RT [min]	# Missed Cleavages
	High	GLVEPVDVVDNADGTQTVNYVPSR	3	1	1	P21333		0	0	0.01095	3.63326	3	2544.26	2.74827	113.738	0
	High	VANPSGNLTETYVQDR	2	1	1	P21333		0	0	0.0001075	3.47368	2	1763.86	0.733638	82.8976	0
	High	GAGTGGLGLAVEGPSEAK	2	1	1	P21333		0	0	0.01723	3.18925	2	1570.81	3.15129	86.7552	0
	High	IANLQTDLSDGLR	2	1	1	P21333		0	0	0.01113	2.86932	2	1415.75	1.37792	108.116	0
	High	YNEQHVPGSPFTAR	1	1	1	P21333		0	0	0.004142	2.84559	3	1602.77	-0.162914	76.6803	0
	High	EATTEFSVDAR	3	1	1	P21333		0	0	0.001266	2.7462	2	1225.57	1.13347	73.9314	0
	High	IVGPSGAAVPcKVEPGLGADNSVVR	1	1	1	P21333	C11(Carbamidomethyl)	0	0	0.003246	2.7259	3	2449.3	3.40747	89.4343	1
	High	TGVAVNKPAEFTVDAK	3	1	1	P21333		0	0	0.01002	2.68248	2	1646.88	0.311201	76.734	0
	High	VTAQGPGLEPSGNIANK	2	1	1	P21333		0	0	0.01255	2.60016	2	1652.86	2.49033	67.5615	0
	High	AGQSAAGAAPGGGVDTR	2	1	1	P21333		0	0	0.01805	2.55939	2	1442.7	-0.627994	38.4228	0
	High	ATcAPQHGAPGPGPADASK	2	1	1	P21333	C3(Carbamidomethyl)	0	0	0.01176	2.50699	3	1789.83	0.990702	35.963	0
	High	VPVHDVTDASK	3	1	1	P21333		0	0	0.007978	2.4275	3	1167.6	0.61547	36.649	0
	High	EGPYSISVLYGDEEVPR	1	1	1	P21333		0	0	0.006626	2.28663	2	1909.92	2.1851	124.059	0
	High	LIALLEVLSQK	2	3	3	P21333;O75369;Q14315		0	0	0.005207	2.27438	2	1226.78	3.07396	140.947	0
	High	AFGPGLQGGSAGSPAR	2	1	1	P21333		0	0.001	0.02664	2.59081	2	1429.72	-0.10775	71.212	0
	High	EAGAGGLAIAVEGPSK	1	1	1	P21333		0	0.002	0.05464	3.01464	2	1426.75	-2.23965	88.8384	0
	High	AWGPGLEGGVVGK	1	1	1	P21333		0	0.002	0.0438	2.86273	2	1226.65	-1.29506	98.0098	0
	High	NGHVGISFVPK	2	1	1	P21333		0	0.002	0.04685	2.80674	3	1154.63	-0.452609	82.0194	0
	High	AGNNMLLVGVHGPR	2	1	1	P21333		0	0.002	0.05265	2.55554	3	1434.76	-0.247141	89.4311	0
	High	GTVEPQLEAR	1	1	1	P21333		0	0.002	0.06434	2.39065	2	1099.57	0.550577	59.9399	0
	High	AYGPGIEPTGNMVK	1	1	1	P21333		0	0.002	0.06874	1.77758	2	1433.71	-0.0873159	83.2535	0
	High	VEPGLGADNSVVR	2	1	1	P21333		0	0.002	0.0725	1.4593	2	1312.69	0.343917	71.2345	0
	High	ANLPQSFQVDTSK	1	1	1	P21333		0	0.003	0.08577	1.95906	2	1434.72	-0.803149	86.58	0
	High	SPFEVYVDKSQGDASK	1	1	1	P21333		0	0.004	0.09474	2.07811	2	1756.84	-1.51526	87.8689	1
	High	VDVGKDQEFTVK	1	1	1	P21333		0	0.009	0.1608	2.05907	2	1364.71	4.23685	68.9502	1
P04406	Glyceraldehyde-3-phosphate dehydrogenase OS=Homo sapiens GN=GAPDH PE=1 SV=3 - [G3P_HUMAN]	101.099	44.48	1	14	14	44	335	36.0304	8.45557
	A2	Sequence	# PSMs	# Proteins	# Protein Groups	Protein Group Accessions	Modifications	ΔCn	q-Value	PEP	XCorr	Charge	MH+ [Da]	ΔM [ppm]	RT [min]	# Missed Cleavages
	High	VVDLMAHMASKE	5	1	1	P04406		0	0	0.0006356	3.81777	2	1330.65	3.12685	88.4305	1
	High	GALQNIIPASTGAAK	5	1	1	P04406		0	0	0.0001454	3.65559	2	1411.79	0.361139	96.0095	0
	High	LISWYDNEFGYSNR	4	1	1	P04406		0	0	0.0002266	3.48144	2	1763.81	1.79628	130.236	0
	High	VPTANVSVVDLTcR	9	1	1	P04406	C13(Carbamidomethyl)	0	0	0.007218	3.37414	2	1530.8	0.84836	100.391	0
	High	IISNAScTTNcLAPLAK	2	1	1	P04406	C7(Carbamidomethyl); C11(Carbamidomethyl)	0	0	1.358e-05	3.21796	2	1833.92	0.886089	87.5135	0
	High	LEKPAKYDDIKK	2	1	1	P04406		0	0	0.0119	3.112	3	1447.81	-0.769809	50.8905	2
	High	LVINGNPITIFQERDPSK	3	1	1	P04406		0	0	0.007247	2.63509	2	2041.12	5.17972	126.998	1
	High	VIISAPSADAPMFVMGVNHEK	2	1	1	P04406		0	0	0.01097	2.17094	3	2213.11	0.449797	121.759	0
	High	AGAHLQGGAK	3	1	1	P04406		0	0.001	0.03188	2.80214	2	909.49	0.221782	16.0772	0
	High	LVINGNPITIFQER	2	1	1	P04406		0	0.001	0.02009	2.14669	2	1613.9	2.19797	133.885	0
	High	VVDLMAHMASK	3	1	1	P04406		0	0.002	0.07409	2.26646	2	1201.61	0.00650977	85.922	0
	High	LEKPAKYDDIK	1	1	1	P04406		0	0.003	0.08251	2.16325	3	1319.72	-0.174456	50.5121	1
	High	TVDGPSGK	2	1	1	P04406		0	0.003	0.08182	1.83608	2	760.384	0.630605	14.5765	0
	High	QASEGPLK	1	1	1	P04406		0	0.009	0.1547	1.52839	2	829.442	1.18045	32.9866	0
P11142	Heat shock cognate 71 kDa protein OS=Homo sapiens GN=HSPA8 PE=1 SV=1 - [HSP7C_HUMAN]	93.4102	29.41	1	13	17	39	646	70.8542	5.51611
	A2	Sequence	# PSMs	# Proteins	# Protein Groups	Protein Group Accessions	Modifications	ΔCn	q-Value	PEP	XCorr	Charge	MH+ [Da]	ΔM [ppm]	RT [min]	# Missed Cleavages
	High	NSLESYAFNMK	2	1	1	P11142		0	0	0.0005074	3.69783	2	1303.6	0.125232	111.542	0
	High	SFYPEEVSSMVLTK	2	1	1	P11142		0	0	2.223e-05	3.67654	2	1616.78	-4.33828	128.882	0
	High	NQVAMNPTNTVFDAK	4	1	1	P11142		0	0	0.003245	3.60124	2	1649.8	1.67289	93.9724	0
	High	STAGDTHLGGEDFDNR	4	1	1	P11142		0	0	0.01239	3.29387	2	1691.73	-0.305041	63.9932	0
	High	FDDAVVQSDMK	2	1	1	P11142		0	0	0.01703	2.76257	2	1254.57	1.39008	79.5457	0
	High	DAGTIAGLNVLR	2	1	1	P11142		0	0	0.011	2.7623	2	1199.67	-2.51657	112.792	0
	High	VEIIANDQGNR	4	3	3	P11021;P0DMV8;P11142		0	0	0.002535	2.68271	2	1228.63	1.5881	56.0453	0
	High	IINEPTAAAIAYGLDK	2	2	2	P11021;P11142		0	0	0.0007705	2.63371	2	1659.89	-1.31171	120.312	0
	High	NQVAMNPTNTVFDAKR	2	1	1	P11142		0	0	0.01754	2.58942	2	1805.9	3.05762	83.6015	1
	High	TVTNAVVTVPAYFNDSQR	4	1	1	P11142		0	0	0.002522	2.42273	2	1982	-0.246846	113.319	0
	High	TTPSYVAFTDTER	2	2	2	P0DMV8;P11142		0	0	0.009116	2.11452	2	1487.7	-0.0617236	94.4308	0
	High	MKEIAEAYLGK	2	1	1	P11142		0	0.001	0.02781	2.89601	3	1252.66	0.80145	83.2293	1
	High	NQVAmNPTNTVFDAK	1	1	1	P11142	M5(Oxidation)	0	0.001	0.03495	1.98541	2	1665.79	2.14461	79.05	0
	High	VQVEYKGETK	1	1	1	P11142		0	0.002	0.06713	3.01173	2	1180.63	5.29506	41.8774	1
	High	ARFEELNADLFR	2	1	1	P11142		0	0.002	0.04652	2.23667	3	1480.75	-1.41067	116.769	1
	High	LLQDFFNGK	1	1	1	P11142		0	0.002	0.0688	1.35975	2	1081.57	-0.946137	118.086	0
	High	ITITNDKGR	1	2	2	P0DMV8;P11142		0	0.008	0.1339	1.47659	2	1017.57	1.43158	34.1317	1
	High	IINEPTAAAIAYGLDKK	1	1	1	P11142		0	0.009	0.1495	2.35286	3	1787.99	0.720901	110.665	1
P35908	Keratin, type II cytoskeletal 2 epidermal OS=Homo sapiens GN=KRT2 PE=1 SV=2 - [K22E_HUMAN]	83.4894	35.21	1	13	16	32	639	65.3932	8.00146
	A2	Sequence	# PSMs	# Proteins	# Protein Groups	Protein Group Accessions	Modifications	ΔCn	q-Value	PEP	XCorr	Charge	MH+ [Da]	ΔM [ppm]	RT [min]	# Missed Cleavages
	High	FLEQQNQVLQTK	5	2	2	P35908;P04264		0	0	0.0004766	3.6802	2	1475.79	0.499423	78.7815	0
	High	VDLLNQEIEFLK	2	1	1	P35908		0	0	0.001354	3.5013	2	1460.8	0.512916	136.956	0
	High	NLDLDSIIAEVK	2	2	2	P35908;P13647		0	0	0.003409	3.40725	2	1329.73	0.114751	137.594	0
	High	GSSSGGGYSSGSSSYGSGGR	2	1	1	P35908		0	0	0.001127	3.31146	2	1740.71	4.12754	42.2436	0
	High	SKEEAEALYHSK	2	1	1	P35908		0	0	0.01001	3.22625	2	1391.68	3.36337	49.7902	1
	High	GFSSGSAVVSGGSR	2	1	1	P35908		0	0	0.006812	2.96736	2	1254.61	-0.116345	57.7567	0
	High	HGGGGGGFGGGGFGSR	2	1	1	P35908		0	0	0.0009378	2.79519	3	1320.58	0.0527265	62.2681	0
	High	GGSGGGGSISGGGYGSGGGSGGR	1	1	1	P35908		0	0	0.0165	2.45785	2	1741.75	1.13942	44.3116	0
	High	TAAENDFVTLKK	3	1	1	P35908		0	0	0.01407	1.9076	3	1336.71	-0.238231	71.8912	1
	High	GGSSSGGGYGSGGGGSSSVK	2	1	1	P35908		0	0	0.01241	1.8531	2	1588.68	0.881705	29.859	0
	High	NVQDAIADAEQR	2	1	1	P35908		0	0.001	0.03428	2.67522	2	1329.64	-0.145562	86.5991	0
	High	DYQELMNVK	1	1	1	P35908		0	0.001	0.0302	2.27145	2	1139.54	0.0240725	95.0301	0
	High	GGSISGGGYGSGGGK	2	1	1	P35908		0	0.001	0.02231	2.0652	2	1197.55	0.0725194	37.9221	0
	High	VDPEIQNVK	1	1	1	P35908		0	0.001	0.03244	1.85427	2	1041.56	1.28095	55.9841	0
	High	TSQNSELNNMQDLVEDYKK	2	1	1	P35908		0	0.002	0.05159	2.00135	3	2256.06	4.89885	115.358	1
	High	IEISELNR	1	2	2	P35908;P04264		0	0.003	0.07882	2.14003	2	973.531	-0.160007	79.636	0
P08238	Heat shock protein HSP 90-beta OS=Homo sapiens GN=HSP90AB1 PE=1 SV=4 - [HS90B_HUMAN]	78.376	21.41	1	7	14	30	724	83.2121	5.03369
	A2	Sequence	# PSMs	# Proteins	# Protein Groups	Protein Group Accessions	Modifications	ΔCn	q-Value	PEP	XCorr	Charge	MH+ [Da]	ΔM [ppm]	RT [min]	# Missed Cleavages
	High	YHTSQSGDEMTSLSEYVSR	2	1	1	P08238		0	0	0.0003939	3.95064	3	2176.95	0.791138	102.925	0
	High	GVVDSEDLPLNISR	2	2	2	P07900;P08238		0	0	0.0009368	3.48723	2	1513.79	-0.19376	108.003	0
	High	ELISNASDALDKIR	3	2	2	P14625;P08238		0	0	0.0006642	3.26482	2	1544.83	-0.16635	103.039	1
	High	ADLINNLGTIAK	2	2	2	P07900;P08238		0	0	0.01037	3.24843	2	1242.71	0.750826	107.848	0
	High	NPDDITQEEYGEFYK	4	1	1	P08238		0	0	0.0005281	3.23794	2	1847.8	2.89233	106.597	0
	High	ELISNASDALDK	2	2	2	P14625;P08238		0	0	0.001846	3.14579	2	1275.64	1.24126	81.9897	0
	High	EKYIDQEELNK	2	2	2	P07900;P08238		0	0	0.009982	2.53104	2	1408.7	2.06613	61.3075	1
	High	YESLTDPSKLDSGK	2	2	2	P07900;P08238		0	0	0.00582	2.4659	2	1539.75	0.369383	70.9542	1
	High	HLEINPDHPIVETLR	1	1	1	P08238		0	0	0.01629	2.41277	3	1782.95	0.080198	96.2576	0
	High	DNSTMGYMMAK	2	1	1	P08238		0	0	0.01531	2.36303	2	1248.5	-0.998875	84.9557	0
	High	YIDQEELNK	2	2	2	P07900;P08238		0	0	0.008862	2.33734	2	1151.56	0.934611	60.5809	0
	High	SIYYITGESK	2	1	1	P08238		0	0.001	0.02749	2.83859	2	1160.58	-1.24465	83.4591	0
	High	LGIHEDSTNR	2	1	1	P08238		0	0.001	0.02638	2.69768	3	1141.56	1.43851	38.8857	0
	High	IDIIPNPQER	2	1	1	P08238		0	0.001	0.03641	1.89167	2	1194.65	-0.219951	92.2264	0
P67936	Tropomyosin alpha-4 chain OS=Homo sapiens GN=TPM4 PE=1 SV=3 - [TPM4_HUMAN]	74.2224	34.27	1	6	11	28	248	28.5045	4.69092
	A2	Sequence	# PSMs	# Proteins	# Protein Groups	Protein Group Accessions	Modifications	ΔCn	q-Value	PEP	XCorr	Charge	MH+ [Da]	ΔM [ppm]	RT [min]	# Missed Cleavages
	High	KIQALQQQADEAEDR	4	1	1	P67936		0	0	2.779e-05	4.36677	3	1742.87	-0.207744	62.6748	1
	High	IQALQQQADEAEDR	2	1	1	P67936		0	0	0.002624	3.64357	2	1614.77	0.464032	68.1207	0
	High	LEEAEKAADESER	4	2	2	P09493;P67936		0	0	0.0006841	3.4312	2	1476.68	0.896256	40.9758	1
	High	KIQALQQQADEAEDRAQGLQR	2	1	1	P67936		0	0	0.009935	3.42293	3	2396.23	0.622186	89.5958	2
	High	LATALQKLEEAEKAADESER	2	2	2	P09493;P67936		0	0	0.009368	3.16284	3	2202.13	1.70061	115.637	2
	High	EKAEGDVAALNR	4	1	1	P67936		0	0.001	0.02021	2.62631	2	1272.65	0.202187	49.7615	1
	High	IQLVEEELDR	2	2	2	P09493;P67936		0	0.001	0.02062	2.20665	2	1243.65	0.948039	98.3402	0
	High	RIQLVEEELDRAQER	2	2	2	P09493;P67936		0	0.002	0.0403	3.28152	3	1883.99	-0.0424522	99.4183	2
	High	IQLVEEELDRAQER	4	2	2	P09493;P67936		0	0.002	0.06351	3.0495	2	1727.89	-0.541862	100.369	1
	High	MEIQEMQLK	1	1	1	P67936		0	0.002	0.04161	2.2741	2	1149.57	0.69572	94.7816	0
	High	TIDDLEEK	1	1	1	P67936		0	0.008	0.1344	1.43395	2	962.467	-0.477502	56.6201	0
Q14315	Filamin-C OS=Homo sapiens GN=FLNC PE=1 SV=3 - [FLNC_HUMAN]	72.0492	10.2	1	18	20	32	2725	290.841	5.97314
	A2	Sequence	# PSMs	# Proteins	# Protein Groups	Protein Group Accessions	Modifications	ΔCn	q-Value	PEP	XCorr	Charge	MH+ [Da]	ΔM [ppm]	RT [min]	# Missed Cleavages
	High	VEAAEIVEGEDSAYSVR	2	1	1	Q14315		0	0	0.001841	4.1467	2	1823.86	-1.18224	100.438	0
	High	GAGTGGLGLAIEGPSEAK	2	1	1	Q14315		0	0	0.005291	3.40649	2	1584.82	0.334773	96.2773	0
	High	GVAGVPAEFSIWTR	1	1	1	Q14315		0	0	0.0001348	3.28652	2	1489.79	4.56266	134.769	0
	High	GPGLSQAFVGQK	2	1	1	Q14315		0	0	0.002993	3.25464	2	1188.64	-0.374337	82.4724	0
	High	VNQPASFAVQLNGAR	1	1	1	Q14315		0	0	0.002573	3.2121	2	1571.83	-2.27526	96.3512	0
	High	APLQVAVLGPTGVAEPVEVR	2	1	1	Q14315		0	0	0.0007434	2.65784	2	2002.14	5.40384	120.368	0
	High	YADQEVPR	2	1	1	Q14315		0	0	0.01493	2.41026	2	977.469	0.265384	48.5773	0
	High	LIALLEVLSQK	2	3	3	P21333;O75369;Q14315		0	0	0.005207	2.27438	2	1226.78	3.07396	140.947	0
	High	VPQTFTVDcSQAGR	2	1	1	Q14315	C9(Carbamidomethyl)	0	0	0.01115	2.0835	2	1565.74	0.145195	75.7586	0
	High	GGLVGTPAPFSIDTK	2	1	1	Q14315		0	0.001	0.02195	2.69802	2	1459.78	1.6869	110.871	0
	High	VAVGQEQAFSVNTR	2	1	1	Q14315		0	0.001	0.02322	2.17521	2	1505.78	3.03156	81.6717	0
	High	DNGDGTHTVHYTPATDGPYTVAVK	1	1	1	Q14315		0	0.001	0.03838	1.95024	3	2516.17	0.41918	82.2848	0
	High	FVPQEMGPHTVAVK	2	1	1	Q14315		0	0.001	0.03087	1.72424	2	1539.8	2.05108	77.0608	0
	High	LGSFGSITR	1	1	1	Q14315		0	0.002	0.05985	2.26968	2	937.511	0.627711	83.0924	0
	High	GAGGQGQLDVR	2	1	1	Q14315		0	0.002	0.0543	1.66969	2	1057.54	-2.13593	46.481	0
	High	LEPGGGAEAQAVR	1	1	1	Q14315		0	0.003	0.09003	1.50559	2	1254.64	-1.98332	51.0746	0
	High	GAGTGGLGLTVEGPcEAK	2	2	2	O75369;Q14315	C15(Carbamidomethyl)	0	0.004	0.09342	1.97916	2	1673.82	2.06505	89.6956	0
	High	AGGTGLER	1	1	1	Q14315		0	0.005	0.104	1.79735	2	760.396	1.58127	26.989	0
	High	APSGNEEPcLLK	1	1	1	Q14315	C9(Carbamidomethyl)	0	0.009	0.1474	2.00981	2	1314.63	-1.47309	74.3045	0
	High	VPQLPITNFNR	1	1	1	Q14315		0	0.009	0.1468	1.77408	2	1298.72	-0.654934	109.332	0
P04075	Fructose-bisphosphate aldolase A OS=Homo sapiens GN=ALDOA PE=1 SV=2 - [ALDOA_HUMAN]	71.7092	37.36	1	14	14	26	364	39.3953	8.08936
	A2	Sequence	# PSMs	# Proteins	# Protein Groups	Protein Group Accessions	Modifications	ΔCn	q-Value	PEP	XCorr	Charge	MH+ [Da]	ΔM [ppm]	RT [min]	# Missed Cleavages
	High	VDKGVVPLAGTNGETTTQGLDGLSER	3	1	1	P04075		0	0	5.17e-06	4.39965	3	2614.33	-1.23619	97.3732	1
	High	RLQSIGTENTEENRR	2	1	1	P04075		0	0	0.004515	4.07954	3	1802.91	-0.816237	46.2997	2
	High	IGEHTPSALAIMENANVLAR	2	1	1	P04075		0	0	0.0004491	3.85814	3	2107.1	0.709655	132.153	0
	High	GVVPLAGTNGETTTQGLDGLSER	2	1	1	P04075		0	0	0.0008208	3.49856	3	2272.15	2.16459	105.793	0
	High	GILAADESTGSIAK	4	1	1	P04075		0	0	0.009583	3.27752	2	1332.7	1.18912	77.9452	0
	High	GILAADESTGSIAKR	3	1	1	P04075		0	0	0.002218	3.03627	2	1488.81	2.50954	69.0133	1
	High	FSHEEIAMATVTALRR	1	1	1	P04075		0	0	0.007069	3.00856	3	1831.95	2.08648	113.756	1
	High	ADDGRPFPQVIK	1	1	1	P04075		0	0.001	0.0306	2.33455	3	1342.71	-0.879975	81.9557	0
	High	cQYVTEK	2	1	1	P04075	C1(Carbamidomethyl)	0	0.001	0.02871	1.99431	2	927.424	-0.1386	36.684	0
	High	AAQEEYVKR	2	1	1	P04075		0	0.001	0.02625	1.918	2	1093.56	0.18204	33.2498	1
	High	LQSIGTENTEENRR	1	1	1	P04075		0	0.002	0.07352	2.05282	3	1646.81	0.468449	47.1984	1
	High	ALQASALK	1	1	1	P04075		0	0.002	0.04737	2.03642	2	801.483	0.273943	49.6843	0
	High	QLLLTADDR	1	1	1	P04075		0	0.005	0.1067	1.98732	2	1044.57	-0.626745	81.7305	0
	High	AAQEEYVK	1	1	1	P04075		0	0.006	0.1203	2.24869	2	937.463	0.912254	38.2716	0
P14625	Endoplasmin OS=Homo sapiens GN=HSP90B1 PE=1 SV=1 - [ENPL_HUMAN]	66.5611	19.68	1	14	16	28	803	92.4113	4.84326
	A2	Sequence	# PSMs	# Proteins	# Protein Groups	Protein Group Accessions	Modifications	ΔCn	q-Value	PEP	XCorr	Charge	MH+ [Da]	ΔM [ppm]	RT [min]	# Missed Cleavages
	High	GVVDSDDLPLNVSR	2	1	1	P14625		0	0	0.00011	4.17215	2	1485.75	-0.410244	98.8726	0
	High	FQSSHHPTDITSLDQYVER	5	1	1	P14625		0	0	0.0009345	3.34013	3	2260.06	0.216091	99.94	0
	High	ELISNASDALDKIR	3	2	2	P14625;P08238		0	0	0.0006642	3.26482	2	1544.83	-0.16635	103.039	1
	High	ELISNASDALDK	2	2	2	P14625;P08238		0	0	0.001846	3.14579	2	1275.64	1.24126	81.9897	0
	High	SILFVPTSAPR	2	1	1	P14625		0	0	0.01472	3.01136	2	1187.68	0.762426	108.478	0
	High	SGTSEFLNK	1	1	1	P14625		0	0	0.01257	2.85402	2	982.485	1.00933	63.101	0
	High	DISTNYYASQK	1	1	1	P14625		0	0	0.01012	2.61106	2	1289.6	-0.0664496	68.0089	0
	High	FAFQAEVNR	2	1	1	P14625		0	0	0.005557	2.41838	2	1081.54	0.185761	89.808	0
	High	GLFDEYGSK	2	1	1	P14625		0	0	0.01096	2.02271	2	1015.47	-1.09194	96.091	0
	High	EVEEDEYKAFYK	2	1	1	P14625		0	0	0.01865	1.81873	2	1549.7	-2.04494	88.5232	1
	High	FDESEKTK	1	1	1	P14625		0	0.001	0.02745	1.768	2	983.47	1.74165	22.8792	1
	High	EAESSPFVER	1	1	1	P14625		0	0.002	0.07118	2.54262	2	1150.54	0.0816618	66.8898	0
	High	DISTNYYASQKK	1	1	1	P14625		0	0.003	0.08636	1.56222	2	1417.7	2.8676	58.9593	1
	High	NLLHVTDTGVGMTR	1	1	1	P14625		0	0.003	0.07474	1.4728	2	1513.78	0.249253	90.0721	0
	High	LGVIEDHSNR	1	1	1	P14625		0	0.008	0.1338	1.95257	2	1139.58	0.71347	47.339	0
	High	EFGTNIK	1	1	1	P14625		0	0.008	0.1336	1.88732	2	808.421	0.966861	60.4031	0
P13645	Keratin, type I cytoskeletal 10 OS=Homo sapiens GN=KRT10 PE=1 SV=6 - [K1C10_HUMAN]	66.4772	24.83	1	10	14	31	584	58.7917	5.21143
	A2	Sequence	# PSMs	# Proteins	# Protein Groups	Protein Group Accessions	Modifications	ΔCn	q-Value	PEP	XCorr	Charge	MH+ [Da]	ΔM [ppm]	RT [min]	# Missed Cleavages
	High	ALEESNYELEGK	2	1	1	P13645		0	0	0.0006238	3.43144	2	1381.65	-0.692582	74.4911	0
	High	LENEIQTYR	2	1	1	P13645		0	0	0.01078	2.96156	2	1165.58	-0.459157	68.6115	0
	High	SQYEQLAEQNR	2	1	1	P13645		0	0	0.0008441	2.83383	2	1365.64	0.863498	62.9474	0
	High	VLDELTLTK	2	1	1	P13645		0	0	0.007277	2.78872	2	1031.6	-0.982614	93.421	0
	High	QSLEASLAETEGR	2	1	1	P13645		0	0	0.01848	2.72506	2	1390.68	-0.860156	93.3245	0
	High	SSSSGSVGESSSK	2	1	1	P13645		0	0	0.01849	2.63175	2	1185.52	-0.527054	12.3173	0
	High	SLLEGEGSSGGGGR	2	1	1	P13645		0	0	0.006789	2.61991	2	1262.6	-0.093302	57.6956	0
	High	DAEAWFNEK	2	1	1	P13645		0	0	0.0132	2.5513	2	1109.49	-0.40002	102.451	0
	High	GSLGGGFSSGGFSGGSFSR	3	1	1	P13645		0	0	0.002322	2.31763	2	1707.77	0.376776	107.529	0
	High	VTMQNLNDR	3	2	2	P13645;P02533		0	0	0.0136	2.03472	2	1090.53	0.0294885	59.4957	0
	High	VTmQNLNDR	2	2	2	P13645;P02533	M3(Oxidation)	0	0.002	0.0713	1.5888	2	1106.53	0.322103	32.6858	0
	High	QSVEADINGLR	2	1	1	P13645		0	0.003	0.08144	2.33811	2	1201.61	-3.42589	91.6975	0
	High	LASYLDKVR	1	2	2	P13645;P02533		0	0.004	0.09807	1.94224	2	1064.61	1.83419	72.4116	1
	High	LAADDFR	2	2	2	P13645;P02533		0	0.004	0.09425	1.51799	2	807.399	-1.0677	67.0473	0
	High	LASYLDK	2	3	3	P13645;P02533;P35527		0	0.008	0.1337	1.29315	2	809.441	1.18659	62.3271	0
P02545	Prelamin-A/C OS=Homo sapiens GN=LMNA PE=1 SV=1 - [LMNA_HUMAN]	65.1612	24.85	1	13	13	27	664	74.0947	7.02002
	A2	Sequence	# PSMs	# Proteins	# Protein Groups	Protein Group Accessions	Modifications	ΔCn	q-Value	PEP	XCorr	Charge	MH+ [Da]	ΔM [ppm]	RT [min]	# Missed Cleavages
	High	IDSLSAQLSQLQK	2	1	1	P02545		0	0	0.01361	3.99606	2	1430.79	1.59894	108.633	0
	High	LADALQELR	2	1	1	P02545		0	0	0.005157	3.39861	2	1028.57	-1.19396	94.5801	0
	High	NSNLVGAAHEELQQSR	3	1	1	P02545		0	0	0.003466	2.92857	2	1752.86	-0.805419	80.868	0
	High	MQQQLDEYQELLDIK	1	1	1	P02545		0	0	0.000717	2.69359	2	1893.93	3.02183	133.318	0
	High	LQEKEDLQELNDR	3	1	1	P02545		0	0	0.0108	2.64667	3	1629.81	0.277617	69.2363	1
	High	ITESEEVVSR	4	1	1	P02545		0	0	0.005073	2.51784	2	1148.58	-0.547067	52.8393	0
	High	SGAQASSTPLSPTR	2	1	1	P02545		0	0	0.008602	2.35595	2	1359.69	1.87475	48.7219	0
	High	SLETENAGLR	2	1	1	P02545		0	0	0.0089	2.34166	2	1089.55	0.208559	60.0006	0
	High	TALINSTGEEVAMR	1	1	1	P02545		0	0	0.01058	2.01599	2	1491.75	0.401565	86.8855	0
	High	ASSHSSQTQGGGSVTK	3	1	1	P02545		0	0.001	0.02385	2.68356	3	1518.71	0.192572	11.8146	0
	High	EGDLIAAQAR	2	1	1	P02545		0	0.002	0.06825	2.15998	2	1043.55	-0.506302	61.3495	0
	High	SVGGSGGGSFGDNLVTR	1	1	1	P02545		0	0.002	0.06256	2.11302	2	1566.75	0.0119487	86.4451	0
	High	KLESTESR	1	1	1	P02545		0	0.006	0.114	2.26388	2	949.494	-0.471725	13.7502	1
P04083	Annexin A1 OS=Homo sapiens GN=ANXA1 PE=1 SV=2 - [ANXA1_HUMAN]	64.768	35.26	1	10	10	26	346	38.69	7.02002
	A2	Sequence	# PSMs	# Proteins	# Protein Groups	Protein Group Accessions	Modifications	ΔCn	q-Value	PEP	XCorr	Charge	MH+ [Da]	ΔM [ppm]	RT [min]	# Missed Cleavages
	High	GDRSEDFGVNEDLADSDAR	6	1	1	P04083		0	0	0.00132	3.91077	3	2067.89	0.174025	85.6466	1
	High	GGPGSAVSPYPTFNPSSDVAALHK	2	1	1	P04083		0	0	5.955e-05	3.62162	3	2356.16	1.75862	108.814	0
	High	GTDVNVFNTILTTR	2	1	1	P04083		0	0	0.0009769	3.33281	2	1550.82	3.90151	134.022	0
	High	TPAQFDADELR	2	1	1	P04083		0	0	0.006995	3.18077	2	1262.6	0.888024	85.4573	0
	High	SEDFGVNEDLADSDAR	3	1	1	P04083		0	0	8.37e-05	3.12179	2	1739.74	0.67288	92.4137	0
	High	DLAKDITSDTSGDFR	3	1	1	P04083		0	0	0.001291	3.10668	2	1640.78	0.664349	101.17	1
	High	DITSDTSGDFR	2	1	1	P04083		0	0	0.001075	2.71127	2	1213.53	-0.655169	73.8059	0
	High	GVDEATIIDILTK	2	1	1	P04083		0	0	0.01446	2.12272	2	1387.77	2.13315	139.791	0
	High	AAYLQETGKPLDETLKK	2	1	1	P04083		0	0	0.01055	1.37507	3	1905.03	1.00358	79.9174	1
	High	SEIDMNDIK	2	1	1	P04083		0	0.002	0.05565	2.19271	2	1064.49	-0.635234	77.4269	0
P07237	Protein disulfide-isomerase OS=Homo sapiens GN=P4HB PE=1 SV=3 - [PDIA1_HUMAN]	62.6924	29.53	1	12	12	24	508	57.0807	4.86865
	A2	Sequence	# PSMs	# Proteins	# Protein Groups	Protein Group Accessions	Modifications	ΔCn	q-Value	PEP	XCorr	Charge	MH+ [Da]	ΔM [ppm]	RT [min]	# Missed Cleavages
	High	VDATEESDLAQQYGVR	4	1	1	P07237		0	0	3.661e-05	4.41892	2	1780.83	-2.80191	96.2969	0
	High	HNQLPLVIEFTEQTAPK	1	1	1	P07237		0	0	0.01138	3.71752	3	1965.04	-0.176065	133.016	0
	High	YKPESEELTAER	4	1	1	P07237		0	0	0.001488	3.25311	3	1451.7	-0.247581	57.1266	0
	High	YQLDKDGVVLFK	3	1	1	P07237		0	0	0.01515	2.2015	3	1424.78	0.360418	107.641	1
	High	MDSTANEVEAVK	2	1	1	P07237		0	0.001	0.02676	2.43099	2	1293.6	-0.387206	59.5564	0
	High	SVSDYDGKLSNFK	1	1	1	P07237		0	0.001	0.03499	2.1641	2	1459.7	-1.29199	81.0929	1
	High	LITLEEEMTK	1	1	1	P07237		0	0.001	0.03395	2.16153	2	1206.63	-2.30329	104.32	0
	High	NFEDVAFDEKK	2	1	1	P07237		0	0.002	0.06554	2.41463	2	1341.63	0.40751	86.3585	1
	High	EADDIVNWLK	1	1	1	P07237		0	0.002	0.0404	2.16889	2	1202.61	0.025701	131.337	0
	High	ILEFFGLK	2	1	1	P07237		0	0.002	0.05689	1.97992	2	966.565	-0.532865	136.272	0
	High	TVIDYNGER	2	1	1	P07237		0	0.004	0.0916	2.07872	2	1066.52	-0.912169	62.0334	0
	High	IKPHLMSQELPEDWDKQPVK	1	1	1	P07237		0	0.005	0.1038	2.03787	3	2418.25	1.5566	113.538	1
P07900	Heat shock protein HSP 90-alpha OS=Homo sapiens GN=HSP90AA1 PE=1 SV=5 - [HS90A_HUMAN]	59.8982	19.95	1	9	14	25	732	84.6067	5.021
	A2	Sequence	# PSMs	# Proteins	# Protein Groups	Protein Group Accessions	Modifications	ΔCn	q-Value	PEP	XCorr	Charge	MH+ [Da]	ΔM [ppm]	RT [min]	# Missed Cleavages
	High	NPDDITNEEYGEFYK	2	1	1	P07900		0	0	2.838e-05	3.75156	2	1833.78	1.92957	102.862	0
	High	GVVDSEDLPLNISR	2	2	2	P07900;P08238		0	0	0.0009368	3.48723	2	1513.79	-0.19376	108.003	0
	High	ADLINNLGTIAK	2	2	2	P07900;P08238		0	0	0.01037	3.24843	2	1242.71	0.750826	107.848	0
	High	HLEINPDHSIIETLR	1	1	1	P07900		0	0	0.004643	2.86178	3	1786.95	1.35727	108.422	0
	High	APFDLFENR	1	1	1	P07900		0	0	0.003425	2.57667	2	1108.54	-0.0716648	123.446	0
	High	EKYIDQEELNK	2	2	2	P07900;P08238		0	0	0.009982	2.53104	2	1408.7	2.06613	61.3075	1
	High	YESLTDPSKLDSGK	2	2	2	P07900;P08238		0	0	0.00582	2.4659	2	1539.75	0.369383	70.9542	1
	High	YIDQEELNK	2	2	2	P07900;P08238		0	0	0.008862	2.33734	2	1151.56	0.934611	60.5809	0
	High	LGIHEDSQNR	3	1	1	P07900		0	0.001	0.02151	2.70407	3	1168.57	1.63583	37.3284	0
	High	DQVANSAFVER	2	1	1	P07900		0	0.002	0.0616	2.93705	2	1235.6	-0.940356	68.3994	0
	High	RAPFDLFENR	1	1	1	P07900		0	0.002	0.06861	2.29919	3	1264.64	0.421238	115.064	1
	High	DNSTMGYMAAK	1	1	1	P07900		0	0.003	0.08515	2.25819	2	1188.5	-1.18396	67.0795	0
	High	TDTGEPMGR	2	1	1	P07900		0	0.003	0.07535	1.88849	2	963.421	0.707511	31.9936	0
	High	ELISNSSDALDKIR	2	1	1	P07900		0	0.007	0.1309	2.45762	2	1560.82	-1.43967	89.9014	1
P00558	Phosphoglycerate kinase 1 OS=Homo sapiens GN=PGK1 PE=1 SV=3 - [PGK1_HUMAN]	58.9075	36.21	1	12	12	29	417	44.5861	8.104
	A2	Sequence	# PSMs	# Proteins	# Protein Groups	Protein Group Accessions	Modifications	ΔCn	q-Value	PEP	XCorr	Charge	MH+ [Da]	ΔM [ppm]	RT [min]	# Missed Cleavages
	High	ALESPERPFLAILGGAK	4	1	1	P00558		0	0	0.01085	3.29286	2	1769	1.97389	133.882	0
	High	LGDVYVNDAFGTAHR	4	1	1	P00558		0	0	0.004534	2.83859	2	1634.79	1.38849	96.6727	0
	High	AHSSMVGVNLPQK	2	1	1	P00558		0	0	0.001931	2.3532	2	1367.71	1.56795	69.1861	0
	High	VLNNMEIGTSLFDEEGAK	2	1	1	P00558		0	0	0.005568	2.10174	2	1966.94	1.0211	128.393	0
	High	TGQATVASGIPAGWMGLDcGPESSKK	2	1	1	P00558	C19(Carbamidomethyl)	0	0	0.01774	1.64815	3	2605.24	-0.688898	118.249	1
	High	AEPAKIEAFR	2	1	1	P00558		0	0.001	0.02833	2.82621	2	1131.62	0.987603	66.9313	1
	High	VLPGVDALSNI	2	1	1	P00558		0	0.001	0.02794	2.58692	2	1097.62	0.781671	133.708	0
	High	NNQITNNQR	2	1	1	P00558		0	0.001	0.01955	2.35541	2	1101.54	0.560517	23.0397	0
	High	VDFNVPMK	3	1	1	P00558		0	0.002	0.04521	2.56104	2	949.482	0.414628	91.8849	0
	High	FHVEEEGKGK	3	1	1	P00558		0	0.002	0.0553	2.28712	2	1159.58	1.78535	37.5207	1
	High	YAEAVTR	2	1	1	P00558		0	0.002	0.05682	1.73195	2	809.416	0.964756	36.4438	0
	High	AGGFLMK	1	1	1	P00558		0	0.004	0.09217	2.03198	2	723.387	0.998005	77.7441	0
P07437	Tubulin beta chain OS=Homo sapiens GN=TUBB PE=1 SV=2 - [TBB5_HUMAN]	58.7329	29.5	1	3	12	26	444	49.639	4.89404
	A2	Sequence	# PSMs	# Proteins	# Protein Groups	Protein Group Accessions	Modifications	ΔCn	q-Value	PEP	XCorr	Charge	MH+ [Da]	ΔM [ppm]	RT [min]	# Missed Cleavages
	High	EVDEQMLNVQNK	2	2	2	P68371;P07437		0	0	0.01334	3.29703	2	1446.69	1.93197	76.7046	0
	High	IMNTFSVVPSPK	2	2	2	P68371;P07437		0	0	0.003239	3.23796	2	1319.7	1.53844	101.813	0
	High	LAVNMVPFPR	2	2	2	P68371;P07437		0	0	0.01105	2.95575	2	1143.64	2.51245	117.38	0
	High	EIVHIQAGQcGNQIGAK	1	2	2	P68371;P07437	C10(Carbamidomethyl)	0	0	0.01666	2.6758	3	1822.92	-1.59537	70.2499	0
	High	AILVDLEPGTMDSVR	2	1	1	P07437		0	0	0.001639	2.56499	2	1615.84	0.242648	121.228	0
	High	ISVYYNEATGGK	2	1	1	P07437		0	0	0.007884	2.52017	2	1301.64	0.385369	76.0009	0
	High	FPGQLNADLR	7	2	2	P68371;P07437		0	0	0.005278	2.46434	2	1130.6	0.578071	92.0511	0
	High	NSSYFVEWIPNNVK	2	2	2	P68371;P07437		0	0	0.00578	2.32967	2	1696.83	0.67935	133.604	0
	High	MSMKEVDEQMLNVQNK	2	2	2	P68371;P07437		0	0.001	0.0225	3.3277	3	1923.89	-3.81649	102.991	1
	High	NMMAAcDPR	2	2	2	P68371;P07437	C6(Carbamidomethyl)	0	0.002	0.04134	1.61453	2	1065.43	-0.0840387	55.4179	0
	High	ALTVPELTQQVFDAK	1	1	1	P07437		0	0.004	0.09109	1.98243	2	1659.9	3.10074	134.123	0
	High	FPGQLNADLRK	1	2	2	P68371;P07437		0	0.006	0.1142	1.97904	3	1258.69	1.38195	78.0412	1
Q09666	Neuroblast differentiation-associated protein AHNAK OS=Homo sapiens GN=AHNAK PE=1 SV=2 - [AHNK_HUMAN]	55.4544	9.02	1	17	17	27	5890	628.699	6.15088
	A2	Sequence	# PSMs	# Proteins	# Protein Groups	Protein Group Accessions	Modifications	ΔCn	q-Value	PEP	XCorr	Charge	MH+ [Da]	ΔM [ppm]	RT [min]	# Missed Cleavages
	High	GGQIGLQAPGLSVSGPQGHLESGSGK	1	1	1	Q09666		0	0	0.01809	3.57826	3	2418.24	1.35322	95.9044	0
	High	VDVEVPDVSLEGPEGK	2	1	1	Q09666		0	0	0.01368	2.97943	2	1668.84	1.48689	108.34	0
	High	VESDLKGPEVDIEGPEGK	1	1	1	Q09666		0	0	0.0008558	2.88168	3	1897.94	0.6852	83.3887	1
	High	IEGEMQVPDVDIR	2	1	1	Q09666		0	0	0.001816	2.73821	2	1500.74	1.63641	105.725	0
	High	VDVNAPDVQAPDWHLK	1	1	1	Q09666		0	0.001	0.03175	2.05562	3	1803.91	2.63285	103.141	0
	High	ISMQDVDLSLGSPK	2	1	1	Q09666		0	0.001	0.02696	2.04614	2	1489.76	-0.0751159	113.718	0
	High	VDIETPNLEGTLTGPR	1	1	1	Q09666		0	0.001	0.02742	1.84993	2	1711.89	1.61945	112.255	0
	High	VKGDVDVSLPK	3	1	1	Q09666		0	0.002	0.04024	2.84742	3	1156.66	-0.176103	69.0707	1
	High	VDIEGPDVNIEGPEGK	2	1	1	Q09666		0	0.002	0.04799	2.79361	2	1667.82	2.8138	95.4676	0
	High	VDIEAPDVSLEGPEGK	1	1	1	Q09666		0	0.002	0.05119	2.26913	2	1654.82	0.703161	101.95	0
	High	IDVTAPDVSIEEPEGK	2	1	1	Q09666		0	0.002	0.04029	2.12274	2	1698.84	-0.515925	96.1873	0
	High	VDVEGPDVNIEGPEGK	1	1	1	Q09666		0	0.002	0.05553	1.81649	2	1653.81	5.06711	88.0255	0
	High	ADLDVSGPK	4	1	1	Q09666		0	0.005	0.1083	1.36072	2	901.464	1.80669	51.46	0
	High	AEGPEVDVNLPK	1	1	1	Q09666		0	0.006	0.1158	2.66516	2	1267.66	2.46294	86.1817	0
	High	VDINAPDVEVQGK	1	1	1	Q09666		0	0.008	0.1348	2.22214	2	1383.71	1.56054	79.2363	0
	High	LPTGQISGPEIK	1	1	1	Q09666		0	0.009	0.146	2.14091	2	1239.69	-0.498603	80.2356	0
	High	VDIDTPDINIEGSEGK	1	1	1	Q09666		0	0.009	0.1578	1.69399	2	1701.82	0.332394	99.8251	0
P80723	Brain acid soluble protein 1 OS=Homo sapiens GN=BASP1 PE=1 SV=2 - [BASP1_HUMAN]	54.2102	69.16	1	8	8	22	227	22.68	4.62744
	A2	Sequence	# PSMs	# Proteins	# Protein Groups	Protein Group Accessions	Modifications	ΔCn	q-Value	PEP	XCorr	Charge	MH+ [Da]	ΔM [ppm]	RT [min]	# Missed Cleavages
	High	AQGPAASAEEPKPVEAPAANSDQTVTVKE	3	1	1	P80723		0	0	8.025e-05	4.16765	3	2892.43	2.18907	69.6232	1
	High	KTEAPAAPAAQETK	2	1	1	P80723		0	0	0.00879	3.36804	2	1412.74	0.967044	30.5005	1
	High	AEPPKAPEQEQAAPGPAAGGEAPK	8	1	1	P80723		0	0	0.01062	3.14718	3	2298.14	1.1121	50.6725	1
	High	AEGAATEEEGTPKESEPQAAAEPAEAK	2	1	1	P80723		0	0	0.007517	3.02882	3	2698.24	3.8228	54.6043	1
	High	AAEAAAAPAESAAPAAGEEPSKEEGEPK	1	1	1	P80723		0	0	0.008887	2.30013	3	2636.24	2.85293	55.6306	1
	High	SDGAPASDSKPGSSEAAPSSK	2	1	1	P80723		0	0.002	0.06394	1.6281	2	1932.88	1.76839	29.6547	0
	High	ETPAATEAPSSTPK	2	1	1	P80723		0	0.003	0.0754	1.49209	2	1386.67	-0.476994	38.8152	0
	High	SDGAPASDSKPGSSEAAPSSKETPAATEAPSSTPK	2	1	1	P80723		0	0.004	0.0986	3.29068	4	3300.53	-2.6212	49.0852	1
P68371	Tubulin beta-4B chain OS=Homo sapiens GN=TUBB4B PE=1 SV=1 - [TBB4B_HUMAN]	53.4895	26.74	1	2	11	24	445	49.799	4.89404
	A2	Sequence	# PSMs	# Proteins	# Protein Groups	Protein Group Accessions	Modifications	ΔCn	q-Value	PEP	XCorr	Charge	MH+ [Da]	ΔM [ppm]	RT [min]	# Missed Cleavages
	High	EVDEQMLNVQNK	2	2	2	P68371;P07437		0	0	0.01334	3.29703	2	1446.69	1.93197	76.7046	0
	High	IMNTFSVVPSPK	2	2	2	P68371;P07437		0	0	0.003239	3.23796	2	1319.7	1.53844	101.813	0
	High	AVLVDLEPGTMDSVR	2	1	1	P68371		0	0	0.002801	3.0144	2	1601.83	2.92762	114.833	0
	High	LAVNMVPFPR	2	2	2	P68371;P07437		0	0	0.01105	2.95575	2	1143.64	2.51245	117.38	0
	High	EIVHLQAGQcGNQIGAK	1	2	2	P68371;P07437	C10(Carbamidomethyl)	0	0	0.01666	2.6758	3	1822.92	-1.59537	70.2499	0
	High	FPGQLNADLR	7	2	2	P68371;P07437		0	0	0.005278	2.46434	2	1130.6	0.578071	92.0511	0
	High	NSSYFVEWIPNNVK	2	2	2	P68371;P07437		0	0	0.00578	2.32967	2	1696.83	0.67935	133.604	0
	High	MSMKEVDEQMLNVQNK	2	2	2	P68371;P07437		0	0.001	0.0225	3.3277	3	1923.89	-3.81649	102.991	1
	High	NMMAAcDPR	2	2	2	P68371;P07437	C6(Carbamidomethyl)	0	0.002	0.04134	1.61453	2	1065.43	-0.0840387	55.4179	0
	High	FPGQLNADLRK	1	2	2	P68371;P07437		0	0.006	0.1142	1.97904	3	1258.69	1.38195	78.0412	1
	High	ALTVPELTQQMFDAK	1	1	1	P68371		0	0.007	0.1316	1.43365	2	1691.87	3.5992	135.127	0
O43707	Alpha-actinin-4 OS=Homo sapiens GN=ACTN4 PE=1 SV=2 - [ACTN4_HUMAN]	53.3069	20.09	1	10	15	26	911	104.788	5.43994
	A2	Sequence	# PSMs	# Proteins	# Protein Groups	Protein Group Accessions	Modifications	ΔCn	q-Value	PEP	XCorr	Charge	MH+ [Da]	ΔM [ppm]	RT [min]	# Missed Cleavages
	High	ETTDTDTADQVIASFK	2	1	1	O43707		0	0	0.001357	3.75549	2	1741.81	0.028958	119.551	0
	High	TINEVENQILTR	2	2	2	P12814;O43707		0	0	0.002475	3.67012	2	1429.77	3.23223	101.933	0
	High	VLAVNQENEHLMEDYEK	3	1	1	O43707		0	0	0.003744	3.51311	2	2060.96	1.34622	94.7556	0
	High	FAIQDISVEETSAK	1	2	2	P12814;O43707		0	0	0.001276	2.899	2	1537.78	1.3237	106.807	0
	High	GISQEQMQEFR	2	1	1	O43707		0	0	0.01035	2.36721	2	1352.62	-4.4228	83.5379	0
	High	DYETATLSDIK	2	1	1	O43707		0	0.001	0.0255	2.36684	2	1255.61	2.32604	94.6419	0
	High	MAPYQGPDAVPGALDYK	4	1	1	O43707		0	0.001	0.02635	1.88556	2	1792.87	8.34015	104.859	0
	High	LSGSNPYTTVTPQIINSK	1	1	1	O43707		0	0.001	0.02182	1.73264	2	1920.01	2.55901	98.8154	0
	High	TIQEMQQK	2	1	1	O43707		0	0.002	0.04208	1.91918	2	1005.5	-0.482394	37.5494	0
	High	ALDFIASK	1	2	2	P12814;O43707		0	0.002	0.05537	1.69819	2	864.483	0.353298	89.2995	0
	High	MLDAEDIVNTARPDEK	1	1	1	O43707		0	0.003	0.08748	2.31696	3	1816.88	0.776305	102.798	0
	High	VQQLVPK	2	1	1	O43707		0	0.004	0.09851	2.296	2	811.503	-0.454512	49.8805	0
	High	ELPPDQAEYcIAR	1	2	2	P12814;O43707	C10(Carbamidomethyl)	0	0.005	0.1023	1.54886	2	1561.73	1.11329	84.8098	0
	High	LDHLAEK	1	2	2	P12814;O43707		0	0.009	0.149	1.89039	2	825.446	-0.30974	29.0134	0
	High	IAESNHIK	1	1	1	O43707		0	0.009	0.1573	1.365	2	911.496	1.21972	23.8282	0
Q9BQE3	Tubulin alpha-1C chain OS=Homo sapiens GN=TUBA1C PE=1 SV=1 - [TBA1C_HUMAN]	52.7857	33.85	3	12	12	25	449	49.8635	5.09717
	A2	Sequence	# PSMs	# Proteins	# Protein Groups	Protein Group Accessions	Modifications	ΔCn	q-Value	PEP	XCorr	Charge	MH+ [Da]	ΔM [ppm]	RT [min]	# Missed Cleavages
	High	QLFHPEQLITGKEDAANNYAR	4	3	1	Q9BQE3		0	0	0.002009	3.23104	3	2415.21	2.1199	106.297	1
	High	AVFVDLEPTVIDEVR	2	3	1	Q9BQE3		0	0	0.001497	3.12296	2	1701.91	3.9802	133.918	0
	High	TIGGGDDSFNTFFSETGAGK	2	3	1	Q9BQE3		0	0	0.0002173	2.84378	2	2007.9	1.81026	129.814	0
	High	VGINYQPPTVVPGGDLAK	5	3	1	Q9BQE3		0	0	0.01153	2.7594	2	1824.99	1.07565	105.686	0
	High	NLDIERPTYTNLNR	2	3	1	Q9BQE3		0	0	0.01751	2.62295	3	1718.88	-0.54898	87.5672	0
	High	DVNAAIATIK	2	3	1	Q9BQE3		0	0	0.01194	2.35344	2	1015.58	0.303812	83.4999	0
	High	IHFPLATYAPVISAEK	1	3	1	Q9BQE3		0	0.001	0.02878	2.02042	3	1756.96	-1.39543	126.911	0
	High	FDGALNVDLTEFQTNLVPYPR	2	3	1	Q9BQE3		0	0.001	0.02253	1.53108	2	2409.22	5.44823	139.379	0
	High	EIIDLVLDR	1	3	1	Q9BQE3		0	0.002	0.05189	2.38762	2	1085.62	2.58939	130.711	0
	High	EDAANNYAR	2	3	1	Q9BQE3		0	0.002	0.06406	2.07089	2	1023.45	0.687215	32.8679	0
	High	QLFHPEQLITGK	1	3	1	Q9BQE3		0	0.004	0.09797	1.70198	3	1410.77	-0.310168	106.6	0
	High	EDMAALEK	1	3	1	Q9BQE3		0	0.009	0.1489	1.78654	2	906.422	-1.43353	59.0639	0
P67809	Nuclease-sensitive element-binding protein 1 OS=Homo sapiens GN=YBX1 PE=1 SV=3 - [YBOX1_HUMAN]	51.3811	45.06	1	6	9	22	324	35.9027	9.87646
	A2	Sequence	# PSMs	# Proteins	# Protein Groups	Protein Group Accessions	Modifications	ΔCn	q-Value	PEP	XCorr	Charge	MH+ [Da]	ΔM [ppm]	RT [min]	# Missed Cleavages
	High	RPQYSNPPVQGEVMEGADNQGAGEQGRPVR	3	1	1	P67809		0	0	1.877e-05	4.20371	4	3223.53	1.36842	74.6274	0
	High	NYQQNYQNSESGEKNEGSESAPEGQAQQR	4	1	1	P67809		0	0	4.662e-05	3.58685	3	3257.4	1.61882	50.3707	1
	High	NDTKEDVFVHQTAIK	2	2	2	P67809;P16989		0	0	0.00255	3.09081	3	1744.89	-0.31627	70.215	1
	High	RPQYSNPPVQGEVmEGADNQGAGEQGRPVR	2	1	1	P67809	M14(Oxidation)	0	0	0.009372	3.03528	4	3239.52	-0.459995	75.172	0
	High	GAEAANVTGPGGVPVQGSK	2	1	1	P67809		0	0	0.008313	2.37025	2	1695.87	1.07686	61.4074	0
	High	AADPPAENSSAPEAEQGGAE	1	1	1	P67809		0	0	0.01058	0.982701	2	1897.81	1.03115	49.6481	0
	High	EDGNEEDKENQGDETQGQQPPQR	2	1	1	P67809		0	0.001	0.02456	2.33166	3	2628.11	2.92197	35.5154	1
	High	NGYGFINR	2	2	2	P67809;P16989		0	0.001	0.03178	2.02401	2	940.462	-1.51684	81.6458	0
	High	EDGNEEDKENQGDETQGQQPPQRR	3	1	1	P67809		0	0.001	0.02177	1.62513	4	2784.21	0.325466	30.6195	2
	High	NDTKEDVFVHQTAIKK	1	2	2	P67809;P16989		0	0.004	0.09412	2.28543	3	1872.98	-1.10894	68.3125	2
P27797	Calreticulin OS=Homo sapiens GN=CALR PE=1 SV=1 - [CALR_HUMAN]	49.8296	27.34	1	8	8	21	417	48.1118	4.43701
	A2	Sequence	# PSMs	# Proteins	# Protein Groups	Protein Group Accessions	Modifications	ΔCn	q-Value	PEP	XCorr	Charge	MH+ [Da]	ΔM [ppm]	RT [min]	# Missed Cleavages
	High	AKIDDPTDSKPEDWDKPEHIPDPDAK	5	1	1	P27797		0	0	0.0005539	3.86971	3	2959.4	1.80944	94.1888	1
	High	FYGDEEKDKGLQTSQDAR	5	1	1	P27797		0	0	0.003479	3.65058	3	2086.97	0.757622	61.4424	2
	High	IDDPTDSKPEDWDKPEHIPDPDAK	3	1	1	P27797		0	0	0.01123	3.34531	3	2760.27	3.44719	88.3514	0
	High	HEQNIDcGGGYVK	2	1	1	P27797	C7(Carbamidomethyl)	0	0	0.01264	2.72019	2	1476.65	0.0533789	50.9481	0
	High	IKDPDASKPEDWDER	2	1	1	P27797		0	0	0.008548	2.09619	2	1800.84	2.18696	66.3254	1
	High	DKQDEEQR	1	1	1	P27797		0	0.001	0.03257	2.06011	2	1047.47	0.184457	11.4303	1
	High	EQFLDGDGWTSR	2	1	1	P27797		0	0.001	0.03368	1.69734	2	1410.63	1.0131	106.712	0
	High	IDNSQVESGSLEDDWDFLPPKK	1	1	1	P27797		0	0.006	0.1098	2.2611	3	2519.2	1.67111	126.281	1
Q9Y490	Talin-1 OS=Homo sapiens GN=TLN1 PE=1 SV=3 - [TLN1_HUMAN]	48.0303	7.01	1	12	12	19	2541	269.599	6.07471
	A2	Sequence	# PSMs	# Proteins	# Protein Groups	Protein Group Accessions	Modifications	ΔCn	q-Value	PEP	XCorr	Charge	MH+ [Da]	ΔM [ppm]	RT [min]	# Missed Cleavages
	High	LAQAAQSSVATITR	2	1	1	Q9Y490		0	0	0.00107	3.74756	2	1416.78	2.14262	68.8166	0
	High	TMLESAGGLIQTAR	2	1	1	Q9Y490		0	0	0.002628	3.38628	2	1447.76	2.15805	107.296	0
	High	VLGEAMTGISQNAK	2	1	1	Q9Y490		0	0	0.002819	2.91628	2	1418.73	0.868355	81.6079	0
	High	EVANSTANLVK	1	1	1	Q9Y490		0	0	0.01233	2.8467	2	1145.62	0.963497	56.0035	0
	High	SGASGPENFQVGSMPPAQQQITSGQMHR	3	1	1	Q9Y490		0	0	0.009144	2.62561	3	2927.36	1.40031	94.2696	0
	High	QAAASATQTIAAAQHAASTPK	1	1	1	Q9Y490		0	0.001	0.02091	3.33368	3	1995.03	0.889478	81.9151	0
	High	VLVQNAAGSQEK	2	1	1	Q9Y490		0	0.001	0.0386	2.66247	2	1243.66	-0.131283	40.632	0
	High	ALDGAFTEENR	2	1	1	Q9Y490		0	0.001	0.02515	2.10895	2	1222.57	-2.23712	76.5887	0
	High	EAAYHPEVAPDVR	1	1	1	Q9Y490		0	0.001	0.02837	1.87931	2	1453.71	2.01363	63.4295	0
	High	GAAAHPDSEEQQQR	1	1	1	Q9Y490		0	0.005	0.1054	2.61863	3	1523.68	0.175312	18.6381	0
	High	AVAEQIPLLVQGVR	1	1	1	Q9Y490		0	0.005	0.106	2.0276	2	1492.89	5.5735	123.528	0
	High	MATNAAAQNAIK	1	1	1	Q9Y490		0	0.008	0.1325	2.47265	2	1203.62	2.07708	49.568	0
P23284	Peptidyl-prolyl cis-trans isomerase B OS=Homo sapiens GN=PPIB PE=1 SV=2 - [PPIB_HUMAN]	46.5801	44.44	1	9	9	18	216	23.7275	9.40771
	A2	Sequence	# PSMs	# Proteins	# Protein Groups	Protein Group Accessions	Modifications	ΔCn	q-Value	PEP	XCorr	Charge	MH+ [Da]	ΔM [ppm]	RT [min]	# Missed Cleavages
	High	DTNGSQFFITTVK	1	1	1	P23284		0	0	0.002732	3.16791	2	1457.73	0.472998	110.788	0
	High	TVDNFVALATGEK	4	1	1	P23284		0	0	0.008521	3.1617	2	1364.7	-0.682776	119.413	0
	High	VIKDFMIQGGDFTR	2	1	1	P23284		0	0	0.006657	2.98191	2	1626.84	2.50624	109.893	1
	High	IEVEKPFAIAKE	2	1	1	P23284		0	0	0.006215	2.82505	2	1373.77	0.128474	88.6929	1
	High	HYGPGWVSMANAGK	3	1	1	P23284		0	0	0.008356	2.73252	3	1474.69	0.564903	89.3702	0
	High	VLEGMEVVR	2	1	1	P23284		0	0	0.006823	2.43547	2	1031.56	-0.112306	86.1561	0
	High	IGDEDVGR	2	1	1	P23284		0	0.001	0.0292	2.28929	2	860.411	0.548827	37.8902	0
	High	DFMIQGGDFTR	1	1	1	P23284		0	0.002	0.05611	1.99466	2	1286.59	1.66921	111.94	0
	High	SIYGERFPDENFK	1	1	1	P23284		0	0.009	0.1617	2.32506	2	1601.76	-0.726027	95.76	1
P26038	Moesin OS=Homo sapiens GN=MSN PE=1 SV=3 - [MOES_HUMAN]	46.1498	19.41	1	11	11	18	577	67.7778	6.40479
	A2	Sequence	# PSMs	# Proteins	# Protein Groups	Protein Group Accessions	Modifications	ΔCn	q-Value	PEP	XCorr	Charge	MH+ [Da]	ΔM [ppm]	RT [min]	# Missed Cleavages
	High	TAMSTPHVAEPAENEQDEQDENGAEASADLR	2	1	1	P26038		0	0	5.0319e-07	6.38258	3	3312.42	0.825084	81.4294	0
	High	APDFVFYAPR	2	1	1	P26038		0	0	0.002738	3.16152	2	1182.59	-1.22634	120.537	0
	High	TANDMIHAENMR	2	1	1	P26038		0	0	0.004014	2.81022	2	1402.62	-0.0759391	63.9422	0
	High	RKPDTIEVQQMK	2	1	1	P26038		0	0	0.0164	2.53779	3	1472.79	0.362328	56.1067	1
	High	AQQELEEQTR	2	1	1	P26038		0	0	0.0137	2.32314	2	1231.59	-0.606963	39.5027	0
	High	ISQLEMAR	2	1	1	P26038		0	0.001	0.0389	2.2832	2	947.499	1.13847	65.8298	0
	High	KAQQELEEQTR	1	1	1	P26038		0	0.001	0.02003	2.1818	2	1359.69	-0.908378	35.0269	1
	High	IGFPWSEIR	1	1	1	P26038		0	0.001	0.0249	1.59459	2	1104.59	4.8213	134.766	0
	High	LKQIEEQTK	1	1	1	P26038		0	0.002	0.05435	1.98027	2	1116.63	0.274937	30.8098	1
	High	KPDTIEVQQMK	1	1	1	P26038		0	0.002	0.05388	1.93498	2	1316.69	0.542977	57.4375	0
	High	ESEAVEWQQK	2	1	1	P26038		0	0.002	0.045	1.76481	2	1233.58	0.86731	65.8362	0
P09493	Tropomyosin alpha-1 chain OS=Homo sapiens GN=TPM1 PE=1 SV=2 - [TPM1_HUMAN]	45.0932	21.83	1	2	7	19	284	32.6887	4.7417
	A2	Sequence	# PSMs	# Proteins	# Protein Groups	Protein Group Accessions	Modifications	ΔCn	q-Value	PEP	XCorr	Charge	MH+ [Da]	ΔM [ppm]	RT [min]	# Missed Cleavages
	High	SKQLEDELVSLQK	3	1	1	P09493		0	0	0.001504	3.54618	2	1516.82	-0.454094	96.5597	1
	High	LEEAEKAADESER	4	2	2	P09493;P67936		0	0	0.0006841	3.4312	2	1476.68	0.896256	40.9758	1
	High	LATALQKLEEAEKAADESER	2	2	2	P09493;P67936		0	0	0.009368	3.16284	3	2202.13	1.70061	115.637	2
	High	KATDAEADVASLNR	2	1	1	P09493		0	0	0.004271	2.81107	2	1460.73	-0.658214	66.4148	1
	High	IQLVEEELDR	2	2	2	P09493;P67936		0	0.001	0.02062	2.20665	2	1243.65	0.948039	98.3402	0
	High	RIQLVEEELDRAQER	2	2	2	P09493;P67936		0	0.002	0.0403	3.28152	3	1883.99	-0.0424522	99.4183	2
	High	IQLVEEELDRAQER	4	2	2	P09493;P67936		0	0.002	0.06351	3.0495	2	1727.89	-0.541862	100.369	1
P06576	ATP synthase subunit beta, mitochondrial OS=Homo sapiens GN=ATP5B PE=1 SV=3 - [ATPB_HUMAN]	40.7181	18.9	1	6	6	14	529	56.5246	5.40186
	A2	Sequence	# PSMs	# Proteins	# Protein Groups	Protein Group Accessions	Modifications	ΔCn	q-Value	PEP	XCorr	Charge	MH+ [Da]	ΔM [ppm]	RT [min]	# Missed Cleavages
	High	VLDSGAPIKIPVGPETLGR	4	1	1	P06576		0	0	0.01091	3.64584	3	1919.1	3.53713	112.081	1
	High	IPSAVGYQPTLATDMGTMQER	2	1	1	P06576		0	0	0.007824	3.27559	3	2266.08	-1.94703	114.388	0
	High	FTQAGSEVSALLGR	2	1	1	P06576		0	0	0.006921	3.14964	2	1435.75	-0.741084	117.017	0
	High	AIAELGIYPAVDPLDSTSR	2	1	1	P06576		0	0	0.01243	2.91019	2	1988.04	4.67947	132.47	0
	High	VALVYGQMNEPPGAR	2	1	1	P06576		0	0	0.01259	2.90547	2	1601.81	0.807758	90.2699	0
	High	TIAMDGTEGLVR	2	1	1	P06576		0	0	0.008315	2.63592	2	1262.64	-4.40961	89.3407	0
Q05682	Caldesmon OS=Homo sapiens GN=CALD1 PE=1 SV=3 - [CALD1_HUMAN]	38.9518	16.39	1	12	12	19	793	93.1754	5.65576
	A2	Sequence	# PSMs	# Proteins	# Protein Groups	Protein Group Accessions	Modifications	ΔCn	q-Value	PEP	XCorr	Charge	MH+ [Da]	ΔM [ppm]	RT [min]	# Missed Cleavages
	High	TTTTNTQVEGDDEAAFLER	2	1	1	Q05682		0	0	0.0002156	3.66293	2	2097.96	0.528253	97.5892	0
	High	SAKPTKPAASDLPVPAEGVR	2	1	1	Q05682		0	0	0.01025	3.54642	3	1991.09	0.0944249	70.039	0
	High	TPDGNKSPAPKPSDLRPGDVSSK	2	1	1	Q05682		0	0	0.01257	3.05864	3	2350.2	-0.306556	56.6916	1
	High	NDDDEEEAAR	2	1	1	Q05682		0	0	0.001301	2.99092	2	1163.45	1.75654	24.9294	0
	High	LEQYTSAIEGTK	2	1	1	Q05682		0	0	0.008934	2.55488	2	1339.68	1.25066	75.032	0
	High	EAEGAPQVEAGK	1	1	1	Q05682		0	0	0.01125	2.1961	2	1185.57	-0.658889	38.4132	0
	High	KVLEEEEQR	1	1	1	Q05682		0	0	0.018	1.8783	2	1159.59	-2.22515	32.1705	1
	High	VLEEEEQR	2	1	1	Q05682		0	0.001	0.03039	2.01986	2	1031.5	0.219729	37.4919	0
	High	MQNDTAENETTEKEEK	1	1	1	Q05682		0	0.002	0.04758	2.12072	3	1896.81	0.358187	30.9099	1
	High	NDDDEEEAARER	2	1	1	Q05682		0	0.002	0.05992	1.46285	3	1448.59	1.03457	34.976	1
	High	ASVDTKEAEGAPQVEAGKR	1	1	1	Q05682		0	0.005	0.1005	1.41823	3	1942.98	-0.076718	49.2117	2
	High	SPAPKPSDLRPGDVSSK	1	1	1	Q05682		0	0.009	0.1493	1.96659	3	1737.91	-0.504477	55.4786	0
P18206	Vinculin OS=Homo sapiens GN=VCL PE=1 SV=4 - [VINC_HUMAN]	38.632	10.32	1	10	10	15	1134	123.722	5.65576
	A2	Sequence	# PSMs	# Proteins	# Protein Groups	Protein Group Accessions	Modifications	ΔCn	q-Value	PEP	XCorr	Charge	MH+ [Da]	ΔM [ppm]	RT [min]	# Missed Cleavages
	High	GWLRDPSASPGDAGEQAIR	2	1	1	P18206		0	0	0.0001051	3.71446	3	1982.97	-0.862137	89.8012	1
	High	AGEVINQPMMMAAR	2	1	1	P18206		0	0	0.01325	3.30877	2	1518.72	0.751408	95.7135	0
	High	AQQVSQGLDVLTAK	2	1	1	P18206		0	0	0.005896	3.1696	2	1457.8	-0.0530486	93.6461	0
	High	AVAGNISDPGLQK	2	1	1	P18206		0	0	0.008798	3.07219	2	1269.68	0.516839	63.6397	0
	High	MLGQMTDQVADLR	1	1	1	P18206		0	0	0.0048	3.06622	2	1477.71	-0.700506	103.666	0
	High	VGKETVQTTEDQILKR	2	1	1	P18206		0	0	0.01239	2.34203	3	1845	-1.70761	81.9962	2
	High	IPTISTQLK	1	1	1	P18206		0	0.002	0.04063	2.29106	2	1000.6	0.717018	83.3822	0
	High	DPSASPGDAGEQAIR	1	1	1	P18206		0	0.002	0.05617	2.21071	2	1470.68	1.10836	56.9822	0
	High	GEGESPQAR	1	1	1	P18206		0	0.003	0.08006	2.00838	2	930.428	0.0629855	16.2299	0
	High	QQELTHQEHR	1	1	1	P18206		0	0.009	0.1602	1.76858	3	1305.63	0.715322	23.2984	0
P60174	Triosephosphate isomerase OS=Homo sapiens GN=TPI1 PE=1 SV=3 - [TPIS_HUMAN]	38.2698	37.76	1	9	9	18	286	30.7717	5.92236
	A2	Sequence	# PSMs	# Proteins	# Protein Groups	Protein Group Accessions	Modifications	ΔCn	q-Value	PEP	XCorr	Charge	MH+ [Da]	ΔM [ppm]	RT [min]	# Missed Cleavages
	High	SNVSDAVAQSTR	2	1	1	P60174		0	0	0.0003062	3.56092	2	1234.6	0.749806	54.9222	0
	High	HVFGESDELIGQK	4	1	1	P60174		0	0	0.003351	3.0074	2	1458.72	0.793187	81.9929	0
	High	VVLAYEPVWAIGTGK	2	1	1	P60174		0	0	0.001407	2.80734	2	1602.89	2.51589	134.198	0
	High	VTNGAFTGEISPGMIK	1	1	1	P60174		0	0	0.01408	2.61558	2	1621.83	3.67313	106.59	0
	High	TATPQQAQEVHEK	3	1	1	P60174		0	0	0.01535	2.19692	2	1466.72	0.489112	30.3078	0
	High	IAVAAQNcYK	1	1	1	P60174	C8(Carbamidomethyl)	0	0.001	0.03088	2.01306	2	1137.58	6.37143	54.6983	0
	High	LDEREAGITEK	2	1	1	P60174		0	0.001	0.02751	1.79593	3	1260.64	0.830414	48.6261	1
	High	VIADNVKDWSK	2	1	1	P60174		0	0.003	0.08571	2.55554	2	1274.67	0.483924	75.0098	1
	High	VVFEQTK	1	1	1	P60174		0	0.009	0.1478	1.59608	2	850.468	0.68734	50.0119	0
P30101	Protein disulfide-isomerase A3 OS=Homo sapiens GN=PDIA3 PE=1 SV=4 - [PDIA3_HUMAN]	37.9425	17.43	1	9	9	16	505	56.7468	6.354
	A2	Sequence	# PSMs	# Proteins	# Protein Groups	Protein Group Accessions	Modifications	ΔCn	q-Value	PEP	XCorr	Charge	MH+ [Da]	ΔM [ppm]	RT [min]	# Missed Cleavages
	High	IFRDGEEAGAYDGPR	3	1	1	P30101		0	0	0.003757	3.53174	3	1652.76	-1.26753	69.8521	1
	High	ELSDFISYLQR	2	1	1	P30101		0	0	0.001121	2.99918	2	1370.7	0.812208	136.563	0
	High	MDATANDVPSPYEVR	2	1	1	P30101		0	0	0.01055	2.63853	2	1664.76	-0.995799	87.1192	0
	High	LAPEYEAAATR	2	1	1	P30101		0	0	0.0004702	2.42758	2	1191.6	1.15218	63.1838	0
	High	LSKDPNIVIAK	2	1	1	P30101		0	0	0.002683	2.25175	3	1197.72	0.464628	61.9694	1
	High	DGEEAGAYDGPR	1	1	1	P30101		0	0.001	0.02055	3.29694	2	1236.51	1.4336	55.9971	0
	High	EATNPPVIQEEKPK	2	1	1	P30101		0	0.001	0.02287	2.0032	2	1579.83	-1.31488	51.2592	0
	High	RLAPEYEAAATR	1	1	1	P30101		0	0.002	0.06386	2.43335	3	1347.7	0.227522	59.4386	1
	High	QAGPASVPLR	1	1	1	P30101		0	0.009	0.1461	1.80505	2	995.564	0.459038	59.6109	0
P00338	L-lactate dehydrogenase A chain OS=Homo sapiens GN=LDHA PE=1 SV=2 - [LDHA_HUMAN]	37.5771	19.88	1	6	7	16	332	36.6654	8.26514
	A2	Sequence	# PSMs	# Proteins	# Protein Groups	Protein Group Accessions	Modifications	ΔCn	q-Value	PEP	XCorr	Charge	MH+ [Da]	ΔM [ppm]	RT [min]	# Missed Cleavages
	High	SADTLWGIQK	2	1	1	P00338		0	0	0.006695	2.89717	2	1118.58	-1.04414	100.229	0
	High	IVSGKDYNVTANSK	1	1	1	P00338		0	0	0.001276	2.88944	2	1495.78	1.41597	48.9624	1
	High	QVVESAYEVIK	2	1	1	P00338		0	0	0.005491	2.79948	2	1264.68	0.290379	89.7914	0
	High	LVIITAGAR	2	1	1	P00338		0	0	0.01046	2.73845	2	913.582	-1.52229	80.5677	0
	High	VTLTSEEEAR	4	1	1	P00338		0	0	0.006205	2.31371	2	1134.56	-0.316606	55.7116	0
	High	VIGSGcNLDSAR	2	2	2	P00338;P07195	C6(Carbamidomethyl)	0	0	0.01219	2.24081	2	1248.6	-0.708424	57.9587	0
	High	DYNVTANSK	3	1	1	P00338		0	0.002	0.05263	2.20522	2	1011.48	1.06382	41.9479	0
P38646	Stress-70 protein, mitochondrial OS=Homo sapiens GN=HSPA9 PE=1 SV=2 - [GRP75_HUMAN]	37.271	13.7	1	7	7	14	679	73.6348	6.16357
	A2	Sequence	# PSMs	# Proteins	# Protein Groups	Protein Group Accessions	Modifications	ΔCn	q-Value	PEP	XCorr	Charge	MH+ [Da]	ΔM [ppm]	RT [min]	# Missed Cleavages
	High	DAGQISGLNVLR	2	1	1	P38646		0	0	0.005335	3.93556	2	1242.68	-0.326875	103.166	0
	High	STNGDTFLGGEDFDQALLR	2	1	1	P38646		0	0	0.001629	3.06364	2	2055.96	1.45919	134.444	0
	High	AQFEGIVTDLIR	2	1	1	P38646		0	0	0.006609	3.00655	2	1361.75	3.72523	135.06	0
	High	VQQTVQDLFGR	2	1	1	P38646		0	0	0.01294	2.5986	2	1290.68	1.20628	103.714	0
	High	NAVITVPAYFNDSQR	2	1	1	P38646		0	0	0.01165	2.19408	2	1694.85	2.12277	114.678	0
	High	QAVTNPNNTFYATK	2	1	1	P38646		0	0.001	0.03604	2.60038	2	1568.77	-0.906955	70.298	0
	High	KDSETGENIR	2	1	1	P38646		0	0.001	0.03136	2.50833	2	1148.55	-0.331455	24.7564	1
O75369	Filamin-B OS=Homo sapiens GN=FLNB PE=1 SV=2 - [FLNB_HUMAN]	37.1302	5.53	1	9	11	18	2602	277.99	5.73193
	A2	Sequence	# PSMs	# Proteins	# Protein Groups	Protein Group Accessions	Modifications	ΔCn	q-Value	PEP	XCorr	Charge	MH+ [Da]	ΔM [ppm]	RT [min]	# Missed Cleavages
	High	GAGIGGLGITVEGPSESK	3	1	1	O75369		0	0	0.004226	3.51196	2	1628.85	2.07096	106.105	0
	High	TFEMSDFIVDTR	1	1	1	O75369		0	0	0.001034	3.02821	2	1460.68	1.98772	133.718	0
	High	LIALLEVLSQK	2	3	3	P21333;O75369;Q14315		0	0	0.005207	2.27438	2	1226.78	3.07396	140.947	0
	High	VLFASQEIPASPFR	3	1	1	O75369		0	0.001	0.03728	2.79611	2	1561.84	0.747373	127.458	0
	High	SPFEVQVGPEAGMQK	2	1	1	O75369		0	0.002	0.04076	2.56877	2	1603.77	-3.01293	98.1072	0
	High	VAVTEGcQPSR	1	1	1	O75369	C7(Carbamidomethyl)	0	0.002	0.05808	2.24735	2	1203.58	-0.949713	38.294	0
	High	VLQSFTVDSSK	1	1	1	O75369		0	0.003	0.07543	1.50242	2	1210.63	0.970285	77.2175	0
	High	SPFTVGVAAPLDLSK	1	1	1	O75369		0	0.004	0.09227	2.12095	2	1501.83	0.614362	122.7	0
	High	GAGTGGLGLTVEGPcEAK	2	2	2	O75369;Q14315	C15(Carbamidomethyl)	0	0.004	0.09342	1.97916	2	1673.82	2.06505	89.6956	0
	High	YADEEIPR	1	1	1	O75369		0	0.004	0.09874	1.9139	2	992.466	-2.11205	63.015	0
	High	IAGPGLGSGVR	1	1	1	O75369		0	0.009	0.1535	1.35281	2	983.563	-0.29019	64.1241	0
P02533	Keratin, type I cytoskeletal 14 OS=Homo sapiens GN=KRT14 PE=1 SV=4 - [K1C14_HUMAN]	37.033	21.4	1	6	10	20	472	51.5294	5.16064
	A2	Sequence	# PSMs	# Proteins	# Protein Groups	Protein Group Accessions	Modifications	ΔCn	q-Value	PEP	XCorr	Charge	MH+ [Da]	ΔM [ppm]	RT [min]	# Missed Cleavages
	High	EVATNSELVQSGK	2	1	1	P02533		0	0	0.0007151	3.18459	2	1361.69	1.31541	52.6996	0
	High	APSTYGGGLSVSSSR	2	1	1	P02533		0	0	0.01458	3.15311	2	1425.69	-1.93723	68.8393	0
	High	LLEGEDAHLSSSQFSSGSQSSR	2	1	1	P02533		0	0	0.01615	3.02512	3	2309.07	2.30388	80.9792	0
	High	VTMQNLNDR	3	2	2	P13645;P02533		0	0	0.0136	2.03472	2	1090.53	0.0294885	59.4957	0
	High	DAEEWFFTK	2	1	1	P02533		0	0.001	0.03926	2.63934	2	1172.53	-0.620214	131.498	0
	High	VTmQNLNDR	2	2	2	P13645;P02533	M3(Oxidation)	0	0.002	0.0713	1.5888	2	1106.53	0.322103	32.6858	0
	High	ILNEMRDQYEK	1	1	1	P02533		0	0.004	0.09513	2.25522	2	1438.7	1.1595	68.3741	1
	High	LASYLDKVR	1	2	2	P13645;P02533		0	0.004	0.09807	1.94224	2	1064.61	1.83419	72.4116	1
	High	LAADDFR	2	2	2	P13645;P02533		0	0.004	0.09425	1.51799	2	807.399	-1.0677	67.0473	0
	High	TEELNREVATNSELVQSGK	1	1	1	P02533		0	0.006	0.1196	3.27958	3	2104.06	1.81309	77.2422	1
	High	LASYLDK	2	3	3	P13645;P02533;P35527		0	0.008	0.1337	1.29315	2	809.441	1.18659	62.3271	0
Q86YZ3	Hornerin OS=Homo sapiens GN=HRNR PE=1 SV=2 - [HORN_HUMAN]	35.4477	13.33	1	9	9	18	2850	282.228	10.0376
	A2	Sequence	# PSMs	# Proteins	# Protein Groups	Protein Group Accessions	Modifications	ΔCn	q-Value	PEP	XCorr	Charge	MH+ [Da]	ΔM [ppm]	RT [min]	# Missed Cleavages
	High	QGSGSGQSPGHGQR	2	1	1	Q86YZ3		0	0	0.0073	3.21938	3	1339.61	-0.262101	11.3668	0
	High	GEQHGSSSGSSSSYGQHGSGSR	2	1	1	Q86YZ3		0	0	0.01142	3.01512	3	2122.88	1.48325	22.719	0
	High	GPYESGSGHSSGLGHR	4	1	1	Q86YZ3		0	0	0.005412	2.58469	2	1584.72	0.155397	36.7735	0
	High	HGSGSGQSPSPSR	2	1	1	Q86YZ3		0	0	0.01514	2.52092	2	1240.57	0.610238	11.8464	0
	High	YGQQGSGSGQSPSR	2	1	1	Q86YZ3		0	0	0.0006336	2.44765	2	1395.62	-0.95342	24.5864	0
	High	YGQHGSGSR	2	1	1	Q86YZ3		0	0	0.01313	2.13412	2	948.428	-0.0981786	11.5948	0
	High	QSLGHGQHGSGSGQSPSPSR	2	1	1	Q86YZ3		0	0.002	0.06466	2.21341	3	1947.9	0.430552	24.2509	0
	High	GPYESGSGHSSGLGHQESR	1	1	1	Q86YZ3		0	0.002	0.05713	2.14686	3	1928.85	1.02213	37.6588	0
	High	GSGSGQSPSSGQHGTGFGR	1	1	1	Q86YZ3		0	0.008	0.1323	1.78656	3	1747.77	-0.357888	37.1454	0
Q14764	Major vault protein OS=Homo sapiens GN=MVP PE=1 SV=4 - [MVP_HUMAN]	34.204	13.55	1	9	9	16	893	99.2659	5.47803
	A2	Sequence	# PSMs	# Proteins	# Protein Groups	Protein Group Accessions	Modifications	ΔCn	q-Value	PEP	XCorr	Charge	MH+ [Da]	ΔM [ppm]	RT [min]	# Missed Cleavages
	High	RVASGPSPGEGISPQSAQAPQAPGDNHVVPVLR	3	1	1	Q14764		0	0	0.004539	4.09774	4	3275.69	1.49055	89.2929	1
	High	VASGPSPGEGISPQSAQAPQAPGDNHVVPVLR	2	1	1	Q14764		0	0	0.001113	3.87263	3	3119.59	2.42541	94.4406	0
	High	IEGEGSVLQAK	2	1	1	Q14764		0	0	0.008526	3.01347	2	1130.61	-0.1886	62.8409	0
	High	VPHNAAVQVYDYR	3	1	1	Q14764		0	0	0.01436	2.51701	2	1531.77	2.75203	76.0041	0
	High	QAIPLDENEGIYVQDVK	2	1	1	Q14764		0	0	0.01521	2.40711	2	1930.97	-1.0621	107.238	0
	High	IPPYHYIHVLDQNSNVSR	1	1	1	Q14764		0	0.001	0.0228	1.95304	3	2152.1	2.22035	98.8474	0
	High	AQQLAEVEVK	1	1	1	Q14764		0	0.001	0.024	1.52955	2	1114.61	-0.149182	65.3527	0
	High	GPLEYVPSAK	1	1	1	Q14764		0	0.003	0.08226	2.22526	2	1060.57	0.161406	86.9731	0
	High	ILDQSEAEK	1	1	1	Q14764		0	0.009	0.1562	1.79225	2	1032.52	0.323928	40.508	0
P68104	Elongation factor 1-alpha 1 OS=Homo sapiens GN=EEF1A1 PE=1 SV=1 - [EF1A1_HUMAN]	34.1081	19.05	2	7	7	15	462	50.1091	9.01221
	A2	Sequence	# PSMs	# Proteins	# Protein Groups	Protein Group Accessions	Modifications	ΔCn	q-Value	PEP	XCorr	Charge	MH+ [Da]	ΔM [ppm]	RT [min]	# Missed Cleavages
	High	IGGIGTVPVGR	4	2	1	P68104		0	0	0.00231	3.54156	2	1025.61	0.600757	79.1624	0
	High	YYVTIIDAPGHR	3	2	1	P68104		0	0	0.01631	2.7413	2	1404.73	-0.0605031	94.066	0
	High	FEKEAAEMGK	2	2	1	P68104		0	0	0.01323	1.97249	2	1139.54	0.533358	40.3774	1
	High	STTTGHLIYK	3	2	1	P68104		0	0.001	0.02052	2.64202	2	1120.6	0.81406	52.5307	0
	High	YEEIVKEVSTYIK	1	2	1	P68104		0	0.001	0.03866	2.53549	2	1600.85	1.25762	120.682	1
	High	QLIVGVNK	1	2	1	P68104		0	0.006	0.1205	2.16832	2	870.54	-1.0669	67.2984	0
	High	VETGVLKPGmVVTFAPVNVTTEVK	1	2	1	P68104	M10(Oxidation)	0	0.006	0.112	2.04814	3	2531.38	0.356209	119.365	0
P31946	14-3-3 protein beta/alpha OS=Homo sapiens GN=YWHAB PE=1 SV=3 - [1433B_HUMAN]	33.3431	28.86	1	3	7	13	246	28.0648	4.83057
	A2	Sequence	# PSMs	# Proteins	# Protein Groups	Protein Group Accessions	Modifications	ΔCn	q-Value	PEP	XCorr	Charge	MH+ [Da]	ΔM [ppm]	RT [min]	# Missed Cleavages
	High	QTTVSNSQQAYQEAFEISKK	2	1	1	P31946		0	0	0.004854	3.71041	3	2287.12	-0.693831	96.1038	1
	High	AVTEQGHELSNEER	2	1	1	P31946		0	0	0.0007843	3.21487	2	1598.74	0.124445	43.3583	0
	High	LAEQAERYDDMAAAMK	3	2	2	P31946;P61981		0	0	0.0105	3.04176	2	1812.84	6.73797	88.6554	1
	High	DSTLIMQLLR	2	5	5	P31946;P62258;P61981;P27348;P63104		0	0	0.000387	2.9262	2	1189.66	0.372587	139.395	0
	High	YDDMAAAMK	2	2	2	P31946;P61981		0	0	0.01514	1.97511	2	1015.42	0.981012	68.8134	0
	High	YLSEVASGDNK	1	1	1	P31946		0	0.002	0.06953	2.10213	2	1182.56	-0.295298	51.8637	0
	High	LAEQAER	1	5	5	P31946;P62258;P61981;P27348;P63104		0	0.006	0.1111	2.0166	2	816.421	0.0953451	23.5609	0
O60664	Perilipin-3 OS=Homo sapiens GN=PLIN3 PE=1 SV=3 - [PLIN3_HUMAN]	32.8908	21.89	1	6	6	12	434	47.0459	5.43994
	A2	Sequence	# PSMs	# Proteins	# Protein Groups	Protein Group Accessions	Modifications	ΔCn	q-Value	PEP	XCorr	Charge	MH+ [Da]	ΔM [ppm]	RT [min]	# Missed Cleavages
	High	TLTAAAVSGAQPILSK	2	1	1	O60664		0	0	0.001072	3.71137	2	1527.87	0.180609	93.4511	0
	High	IATSLDGFDVASVQQQR	2	1	1	O60664		0	0	0.0002801	3.33066	2	1834.93	1.0195	109.713	0
	High	SVVTGGVQSVMGSR	2	1	1	O60664		0	0	0.004565	3.26731	2	1363.7	-1.53978	88.5694	0
	High	VSGAQEMVSSAK	2	1	1	O60664		0	0	0.0007725	3.1701	2	1193.58	0.754596	55.9429	0
	High	SEEWADNHLPLTDAELAR	3	1	1	O60664		0	0	0.0005551	2.90959	3	2066.98	2.80865	113.055	0
	High	QLQGPEKEPPKPEQVESR	1	1	1	O60664		0	0.001	0.01991	2.20087	3	2076.07	0.35538	50.7652	1
P53396	ATP-citrate synthase OS=Homo sapiens GN=ACLY PE=1 SV=3 - [ACLY_HUMAN]	32.3173	7.9	1	7	7	13	1101	120.762	7.32764
	A2	Sequence	# PSMs	# Proteins	# Protein Groups	Protein Group Accessions	Modifications	ΔCn	q-Value	PEP	XCorr	Charge	MH+ [Da]	ΔM [ppm]	RT [min]	# Missed Cleavages
	High	IGNTGGMLDNILASK	2	1	1	P53396		0	0	0.002444	3.25345	2	1503.79	1.2826	124.046	0
	High	SAYDSTMETMNYAQIR	3	1	1	P53396		0	0	0.001326	3.07297	2	1880.82	2.31731	107.61	0
	High	TIAIIAEGIPEALTR	2	1	1	P53396		0	0	0.01622	2.58456	2	1567.92	6.28829	134.779	0
	High	GGPNYQEGLR	2	1	1	P53396		0	0.001	0.03527	2.54059	2	1090.53	0.554356	61.04	0
	High	SINNPDMR	1	1	1	P53396		0	0.001	0.03091	2.22763	2	946.442	0.459214	42.3208	0
	High	SGGMSNELNNIISR	2	1	1	P53396		0	0.001	0.03798	1.93488	2	1491.73	2.53825	109.468	0
	High	LGQEATVGK	1	1	1	P53396		0	0.003	0.0796	2.30414	2	902.494	0.233868	32.2742	0
P13639	Elongation factor 2 OS=Homo sapiens GN=EEF2 PE=1 SV=4 - [EF2_HUMAN]	31.0458	10.26	1	7	7	14	858	95.277	6.82959
	A2	Sequence	# PSMs	# Proteins	# Protein Groups	Protein Group Accessions	Modifications	ΔCn	q-Value	PEP	XCorr	Charge	MH+ [Da]	ΔM [ppm]	RT [min]	# Missed Cleavages
	High	ARPFPDGLAEDIDKGEVSAR	5	1	1	P13639		0	0	0.003126	4.44968	3	2143.08	0.0685076	109.478	1
	High	GEGQLGPAER	2	1	1	P13639		0	0	0.005329	2.32205	2	1013.5	0.456021	43.0091	0
	High	EGALcEENMR	2	1	1	P13639	C5(Carbamidomethyl)	0	0.001	0.03113	2.21197	2	1208.5	0.068132	57.7406	0
	High	SDPVVSYR	2	1	1	P13639		0	0.005	0.1014	1.83934	2	922.463	0.503185	57.4859	0
	High	FSVSPVVR	1	1	1	P13639		0	0.007	0.1232	1.89906	2	890.51	1.00082	81.3811	0
	High	GHVFEESQVAGTPMFVVK	1	1	1	P13639		0	0.008	0.1387	1.92293	3	1961.98	1.23251	113.215	0
	High	YLAEKYEWDVAEAR	1	1	1	P13639		0	0.009	0.157	1.72369	3	1742.84	0.83062	107.8	1
P0DMV8	Heat shock 70 kDa protein 1A OS=Homo sapiens GN=HSPA1A PE=1 SV=1 - [HS71A_HUMAN]	30.299	11.7	1	3	6	13	641	70.009	5.65576
	A2	Sequence	# PSMs	# Proteins	# Protein Groups	Protein Group Accessions	Modifications	ΔCn	q-Value	PEP	XCorr	Charge	MH+ [Da]	ΔM [ppm]	RT [min]	# Missed Cleavages
	High	NQVALNPQNTVFDAK	2	1	1	P0DMV8		0	0	0.006737	3.24153	2	1658.86	4.66476	95.4709	0
	High	ATAGDTHLGGEDFDNR	2	1	1	P0DMV8		0	0	0.01614	2.98371	3	1675.73	-0.257502	64.7239	0
	High	VEIIANDQGNR	4	3	3	P11021;P0DMV8;P11142		0	0	0.002535	2.68271	2	1228.63	1.5881	56.0453	0
	High	TTPSYVAFTDTER	2	2	2	P0DMV8;P11142		0	0	0.009116	2.11452	2	1487.7	-0.0617236	94.4308	0
	High	NALESYAFNMK	2	1	1	P0DMV8		0	0.001	0.02125	2.44473	2	1287.6	0.0606822	113.554	0
	High	ITITNDKGR	1	2	2	P0DMV8;P11142		0	0.008	0.1339	1.47659	2	1017.57	1.43158	34.1317	1
P63104	14-3-3 protein zeta/delta OS=Homo sapiens GN=YWHAZ PE=1 SV=1 - [1433Z_HUMAN]	29.492	21.22	1	4	6	13	245	27.7277	4.79248
	A2	Sequence	# PSMs	# Proteins	# Protein Groups	Protein Group Accessions	Modifications	ΔCn	q-Value	PEP	XCorr	Charge	MH+ [Da]	ΔM [ppm]	RT [min]	# Missed Cleavages
	High	SVTEQGAELSNEER	4	1	1	P63104		0	0	6.501e-05	3.47034	2	1548.72	0.932508	59.5723	0
	High	DSTLIMQLLR	2	5	5	P31946;P62258;P61981;P27348;P63104		0	0	0.000387	2.9262	2	1189.66	0.372587	139.395	0
	High	LAEQAERYDDMAAcMK	1	1	1	P63104	C14(Carbamidomethyl)	0	0.001	0.03105	2.62685	3	1901.82	-0.710964	84.0839	1
	High	YLAEVAAGDDKK	3	1	1	P63104		0	0.001	0.03281	2.54734	2	1279.65	0.0628298	54.1749	1
	High	YDDMAAcMK	2	1	1	P63104	C7(Carbamidomethyl)	0	0.002	0.06644	1.56228	2	1104.42	0.124884	67.0247	0
	High	LAEQAER	1	5	5	P31946;P62258;P61981;P27348;P63104		0	0.006	0.1111	2.0166	2	816.421	0.0953451	23.5609	0
P13667	Protein disulfide-isomerase A4 OS=Homo sapiens GN=PDIA4 PE=1 SV=2 - [PDIA4_HUMAN]	29.0407	14.11	1	8	8	13	645	72.887	5.07178
	A2	Sequence	# PSMs	# Proteins	# Protein Groups	Protein Group Accessions	Modifications	ΔCn	q-Value	PEP	XCorr	Charge	MH+ [Da]	ΔM [ppm]	RT [min]	# Missed Cleavages
	High	IDATSASVLASR	2	1	1	P13667		0	0	0.005585	3.38138	2	1190.64	0.631563	75.5595	0
	High	VSQGQLVVMQPEK	2	1	1	P13667		0	0	0.0005787	3.30862	2	1442.77	0.0056924	80.0844	0
	High	MDATANDVPSDR	2	1	1	P13667		0	0	0.006472	2.5253	2	1291.56	-0.649281	50.0183	0
	High	FAMEPEEFDSDTLR	1	1	1	P13667		0	0	0.007783	2.10286	2	1686.73	-1.62555	117.387	0
	High	FDVSGYPTLK	2	1	1	P13667		0	0.002	0.05132	2.22648	2	1126.58	0.85544	99.7175	0
	High	TFDSIVMDPK	2	1	1	P13667		0	0.002	0.05926	2.1895	2	1152.56	0.311814	97.4637	0
	High	MDATANDVPSDRYK	1	1	1	P13667		0	0.006	0.118	1.9235	3	1582.72	-0.97886	56.7628	1
	High	TQEEIVAK	1	1	1	P13667		0	0.007	0.1249	1.70961	2	917.494	0.134953	36.8246	0
O15460	Prolyl 4-hydroxylase subunit alpha-2 OS=Homo sapiens GN=P4HA2 PE=1 SV=1 - [P4HA2_HUMAN]	28.6293	14.77	1	6	6	13	535	60.8636	5.70654
	A2	Sequence	# PSMs	# Proteins	# Protein Groups	Protein Group Accessions	Modifications	ΔCn	q-Value	PEP	XCorr	Charge	MH+ [Da]	ΔM [ppm]	RT [min]	# Missed Cleavages
	High	SSWLEEDDDPVVAR	2	1	1	O15460		0	0	0.0009939	3.51928	2	1617.74	0.145995	107.228	0
	High	TGVLTVASYR	2	1	1	O15460		0	0	0.006139	2.38096	2	1066.59	0.675094	87.3882	0
	High	QLDAGEEATTTK	2	1	1	O15460		0	0	0.01817	2.31658	2	1263.61	0.393969	40.5397	0
	High	YYDVMSDEEIER	2	1	1	O15460		0	0	0.006739	2.19091	2	1548.65	-0.270062	98.4647	0
	High	SAADAEGYLAHPVNAYK	3	1	1	O15460		0	0.001	0.03671	2.44415	2	1776.85	-2.98291	87.52	0
	High	GQEFLRPcGSTEVD	2	1	1	O15460	C8(Carbamidomethyl)	0	0.002	0.06989	1.6506	2	1594.72	-0.812477	82.9929	0
P52565	Rho GDP-dissociation inhibitor 1 OS=Homo sapiens GN=ARHGDIA PE=1 SV=3 - [GDIR1_HUMAN]	27.9878	22.55	1	4	4	10	204	23.1927	5.10986
	A2	Sequence	# PSMs	# Proteins	# Protein Groups	Protein Group Accessions	Modifications	ΔCn	q-Value	PEP	XCorr	Charge	MH+ [Da]	ΔM [ppm]	RT [min]	# Missed Cleavages
	High	IDKTDYMVGSYGPR	4	1	1	P52565		0	0	0.007463	3.84482	3	1601.76	-1.04742	83.1293	1
	High	SIQEIQELDKDDESLR	3	1	1	P52565		0	0	0.0002253	3.79789	2	1917.94	2.3068	96.5629	1
	High	SIQEIQELDKDDESLRK	1	1	1	P52565		0	0	0.002075	3.3648	3	2046.04	0.217141	89.0834	2
	High	AEEYEFLTPVEEAPK	2	1	1	P52565		0	0	0.01784	2.44512	2	1751.84	-0.865493	117.601	0
P12814	Alpha-actinin-1 OS=Homo sapiens GN=ACTN1 PE=1 SV=2 - [ACTN1_HUMAN]	27.7256	10.99	1	3	8	11	892	102.993	5.41455
	A2	Sequence	# PSMs	# Proteins	# Protein Groups	Protein Group Accessions	Modifications	ΔCn	q-Value	PEP	XCorr	Charge	MH+ [Da]	ΔM [ppm]	RT [min]	# Missed Cleavages
	High	VLAVNQENEQLMEDYEK	2	1	1	P12814		0	0	8.166e-05	3.68859	2	2051.96	0.204173	107.334	0
	High	TINEVENQILTR	2	2	2	P12814;O43707		0	0	0.002475	3.67012	2	1429.77	3.23223	101.933	0
	High	FAIQDISVEETSAK	1	2	2	P12814;O43707		0	0	0.001276	2.899	2	1537.78	1.3237	106.807	0
	High	GISQEQMNEFR	1	1	1	P12814		0	0.002	0.06881	2.16881	2	1338.61	0.109175	83.3442	0
	High	ALDFIASK	1	2	2	P12814;O43707		0	0.002	0.05537	1.69819	2	864.483	0.353298	89.2995	0
	High	MLDAEDIVGTARPDEK	2	1	1	P12814		0	0.003	0.0753	2.28065	2	1759.86	2.63339	99.6317	0
	High	ELPPDQAEYcIAR	1	2	2	P12814;O43707	C10(Carbamidomethyl)	0	0.005	0.1023	1.54886	2	1561.73	1.11329	84.8098	0
	High	LDHLAEK	1	2	2	P12814;O43707		0	0.009	0.149	1.89039	2	825.446	-0.30974	29.0134	0
Q12906	Interleukin enhancer-binding factor 3 OS=Homo sapiens GN=ILF3 PE=1 SV=3 - [ILF3_HUMAN]	27.6529	9.51	1	7	7	11	894	95.2791	8.76318
	A2	Sequence	# PSMs	# Proteins	# Protein Groups	Protein Group Accessions	Modifications	ΔCn	q-Value	PEP	XCorr	Charge	MH+ [Da]	ΔM [ppm]	RT [min]	# Missed Cleavages
	High	VLQDMGLPTGAEGR	2	1	1	Q12906		0	0	0.0006878	3.54087	2	1443.73	1.93813	92.1312	0
	High	QQREDITQSAQHALR	2	1	1	Q12906		0	0	0.0002053	3.17195	3	1780.9	-0.485379	62.9858	1
	High	AYAALAALEK	2	1	1	Q12906		0	0.001	0.03594	2.28748	2	1020.57	0.323549	101.56	0
	High	VPTWGPLR	2	1	1	Q12906		0	0.001	0.03513	2.25224	2	925.525	-0.486559	102.243	0
	High	SIGTANRPMGAGEALR	1	1	1	Q12906		0	0.001	0.02635	1.67881	2	1600.82	0.950078	65.7949	0
	High	VLGMDPLPSK	1	1	1	Q12906		0	0.002	0.04386	2.30543	2	1056.57	-1.50955	93.576	0
	High	IFVNDDRHVMAK	1	1	1	Q12906		0	0.002	0.06014	2.11933	3	1444.74	-0.686246	61.2689	1
P15121	Aldose reductase OS=Homo sapiens GN=AKR1B1 PE=1 SV=3 - [ALDR_HUMAN]	27.1842	14.56	1	6	6	12	316	35.8305	6.97607
	A2	Sequence	# PSMs	# Proteins	# Protein Groups	Protein Group Accessions	Modifications	ΔCn	q-Value	PEP	XCorr	Charge	MH+ [Da]	ΔM [ppm]	RT [min]	# Missed Cleavages
	High	SPPGQVTEAVK	3	1	1	P15121		0	0	0.007861	2.93348	2	1112.59	-0.675566	49.9061	0
	High	MPILGLGTWK	2	1	1	P15121		0	0	0.009353	2.48366	2	1115.63	0.428824	133.531	0
	High	REELFIVSK	2	1	1	P15121		0	0.001	0.02386	2.46212	3	1120.64	0.790854	86.4905	1
	High	TTAQVLIR	2	1	1	P15121		0	0.002	0.06863	2.23976	2	901.548	1.39408	65.432	0
	High	VAIDVGYR	2	1	1	P15121		0	0.002	0.06573	1.86168	2	892.489	0.780045	77.872	0
	High	EELFIVSK	1	1	1	P15121		0	0.005	0.1038	2.23643	2	964.534	-0.949768	97.4001	0
P62937	Peptidyl-prolyl cis-trans isomerase A OS=Homo sapiens GN=PPIA PE=1 SV=2 - [PPIA_HUMAN]	26.486	27.88	1	5	5	11	165	18.0009	7.81104
	A2	Sequence	# PSMs	# Proteins	# Protein Groups	Protein Group Accessions	Modifications	ΔCn	q-Value	PEP	XCorr	Charge	MH+ [Da]	ΔM [ppm]	RT [min]	# Missed Cleavages
	High	VSFELFADKVPK	3	1	1	P62937		0	0	0.002155	3.67994	2	1379.76	0.445483	120.455	1
	High	VKEGMNIVEAMER	4	1	1	P62937		0	0	0.0009706	3.40892	2	1505.75	0.0023153	102.969	1
	High	EGMNIVEAMER	2	1	1	P62937		0	0.001	0.03928	2.33951	2	1278.58	1.19527	115.416	0
	High	IIPGFMcQGGDFTR	1	1	1	P62937	C7(Carbamidomethyl)	0	0.008	0.133	1.42544	2	1598.74	-0.734956	119.041	0
	High	TEWLDGK	1	1	1	P62937		0	0.009	0.1425	1.99062	2	848.415	0.29042	76.6772	0
P29401	Transketolase OS=Homo sapiens GN=TKT PE=1 SV=3 - [TKT_HUMAN]	26.4281	13.8	1	5	5	14	623	67.8347	7.66455
	A2	Sequence	# PSMs	# Proteins	# Protein Groups	Protein Group Accessions	Modifications	ΔCn	q-Value	PEP	XCorr	Charge	MH+ [Da]	ΔM [ppm]	RT [min]	# Missed Cleavages
	High	TSRPENAIIYNNNEDFQVGQAK	5	1	1	P29401		0	0	0.01136	3.49506	3	2508.21	-0.288568	93.7494	0
	High	ILATPPQEDAPSVDIANIR	3	1	1	P29401		0	0	0.01064	2.55136	2	2020.08	4.61297	110.128	0
	High	LGQSDPAPLQHQMDIYQK	2	1	1	P29401		0	0.001	0.03241	1.94123	3	2069.01	-2.21837	88.9623	0
	High	SVPTSTVFYPSDGVATEK	2	1	1	P29401		0	0.001	0.03922	1.74328	2	1884.92	1.05407	96.2838	0
	High	AVELAANTK	2	1	1	P29401		0	0.002	0.0717	2.36693	2	916.51	0.136419	41.8231	0
P61981	14-3-3 protein gamma OS=Homo sapiens GN=YWHAG PE=1 SV=2 - [1433G_HUMAN]	26.3551	19.84	1	2	6	11	247	28.2849	4.89404
	A2	Sequence	# PSMs	# Proteins	# Protein Groups	Protein Group Accessions	Modifications	ΔCn	q-Value	PEP	XCorr	Charge	MH+ [Da]	ΔM [ppm]	RT [min]	# Missed Cleavages
	High	LAEQAERYDDMAAAMK	3	2	2	P31946;P61981		0	0	0.0105	3.04176	2	1812.84	6.73797	88.6554	1
	High	DSTLIMQLLR	2	5	5	P31946;P62258;P61981;P27348;P63104		0	0	0.000387	2.9262	2	1189.66	0.372587	139.395	0
	High	NVTELNEPLSNEER	2	1	1	P61981		0	0	0.0004668	2.4866	2	1643.78	-1.43186	80.377	0
	High	ATVVESSEK	1	1	1	P61981		0	0	0.01795	2.25233	2	949.484	0.68486	24.6798	0
	High	YDDMAAAMK	2	2	2	P31946;P61981		0	0	0.01514	1.97511	2	1015.42	0.981012	68.8134	0
	High	LAEQAER	1	5	5	P31946;P62258;P61981;P27348;P63104		0	0.006	0.1111	2.0166	2	816.421	0.0953451	23.5609	0
Q15084	Protein disulfide-isomerase A6 OS=Homo sapiens GN=PDIA6 PE=1 SV=1 - [PDIA6_HUMAN]	26.1703	18.64	1	5	5	9	440	48.0913	5.08447
	A2	Sequence	# PSMs	# Proteins	# Protein Groups	Protein Group Accessions	Modifications	ΔCn	q-Value	PEP	XCorr	Charge	MH+ [Da]	ΔM [ppm]	RT [min]	# Missed Cleavages
	High	LAAVDATVNQVLASR	2	1	1	Q15084		0	0	0.0001679	4.54139	2	1527.85	0.103016	118.971	0
	High	GSTAPVGGGAFPTIVER	2	1	1	Q15084		0	0	0.01702	3.39235	2	1615.85	0.666525	102.752	0
	High	IFQKGESPVDYDGGR	2	1	1	Q15084		0	0	0.001277	3.07903	3	1667.8	0.519572	73.0418	1
	High	NRPEDYQGGR	2	1	1	Q15084		0	0.002	0.05897	1.77483	2	1191.55	0.551843	28.4893	0
	High	VGAVDADKHHSLGGQYGVQGFPTIK	1	1	1	Q15084		0	0.006	0.1204	2.08606	3	2581.32	1.66281	107.405	1
P37802	Transgelin-2 OS=Homo sapiens GN=TAGLN2 PE=1 SV=3 - [TAGL2_HUMAN]	25.7624	25.13	1	5	5	9	199	22.3772	8.25049
	A2	Sequence	# PSMs	# Proteins	# Protein Groups	Protein Group Accessions	Modifications	ΔCn	q-Value	PEP	XCorr	Charge	MH+ [Da]	ΔM [ppm]	RT [min]	# Missed Cleavages
	High	QMEQISQFLQAAER	2	1	1	P37802		0	0	0.002408	3.92498	2	1678.83	3.42557	133.958	0
	High	NVIGLQMGTNR	2	1	1	P37802		0	0	0.00051	3.43711	2	1202.63	1.9866	88.3482	0
	High	DDGLFSGDPNWFPK	2	1	1	P37802		0	0	0.01537	2.87205	2	1594.72	1.3022	136.925	0
	High	NFSDNQLQEGK	2	1	1	P37802		0	0	0.01887	1.71349	2	1279.59	0.0835914	61.5744	0
	High	NFSDNQLQEGKNVIGLQMGTNR	1	1	1	P37802		0	0.001	0.03085	2.11249	3	2463.21	4.11841	109.242	1
P02768	Serum albumin OS=Homo sapiens GN=ALB PE=1 SV=2 - [ALBU_HUMAN]	25.3876	5.91	1	4	4	11	609	69.3215	6.27783
	A2	Sequence	# PSMs	# Proteins	# Protein Groups	Protein Group Accessions	Modifications	ΔCn	q-Value	PEP	XCorr	Charge	MH+ [Da]	ΔM [ppm]	RT [min]	# Missed Cleavages
	High	KVPQVSTPTLVEVSR	4	1	1	P02768		0	0	2.871e-06	5.34057	3	1639.93	-2.25931	88.2886	1
	High	DVFLGmFLYEYAR	2	1	1	P02768	M6(Oxidation)	0	0	0.01301	2.61992	2	1639.79	4.8156	141.87	0
	High	VPQVSTPTLVEVSR	4	1	1	P02768		0	0	0.008622	2.59806	3	1511.84	0.495916	95.8745	0
	High	FQNALLVR	1	1	1	P02768		0	0.009	0.1424	1.45931	2	960.562	-0.215298	84.8908	0
P62258	14-3-3 protein epsilon OS=Homo sapiens GN=YWHAE PE=1 SV=1 - [1433E_HUMAN]	25.3255	21.96	1	4	6	11	255	29.1554	4.7417
	A2	Sequence	# PSMs	# Proteins	# Protein Groups	Protein Group Accessions	Modifications	ΔCn	q-Value	PEP	XCorr	Charge	MH+ [Da]	ΔM [ppm]	RT [min]	# Missed Cleavages
	High	LAEQAERYDEMVESMKK	3	1	1	P62258		0	0	0.0003021	3.32093	3	2056.97	2.53107	95.8711	2
	High	DSTLIMQLLR	2	5	5	P31946;P62258;P61981;P27348;P63104		0	0	0.000387	2.9262	2	1189.66	0.372587	139.395	0
	High	LAEQAERYDEMVESMK	2	1	1	P62258		0	0	0.01049	2.74844	3	1928.87	0.642012	103.669	1
	High	AASDIAMTELPPTHPIR	2	1	1	P62258		0	0	0.007893	2.61491	2	1819.94	2.6775	92.212	0
	High	LAEQAER	1	5	5	P31946;P62258;P61981;P27348;P63104		0	0.006	0.1111	2.0166	2	816.421	0.0953451	23.5609	0
	High	YLAEFATGNDRK	1	1	1	P62258		0	0.009	0.1511	1.79218	2	1384.69	2.72072	73.233	1
Q00839	Heterogeneous nuclear ribonucleoprotein U OS=Homo sapiens GN=HNRNPU PE=1 SV=6 - [HNRPU_HUMAN]	25.0218	12.24	1	6	6	10	825	90.528	5.99854
	A2	Sequence	# PSMs	# Proteins	# Protein Groups	Protein Group Accessions	Modifications	ΔCn	q-Value	PEP	XCorr	Charge	MH+ [Da]	ΔM [ppm]	RT [min]	# Missed Cleavages
	High	LQAALDDEEAGGRPAMEPGNGSLDLGGDSAGR	2	1	1	Q00839		0	0	0.0001191	4.21858	3	3126.45	3.50278	98.3241	0
	High	NFILDQTNVSAAAQR	2	1	1	Q00839		0	0	0.0006243	3.80189	2	1647.84	-3.23702	100.823	0
	High	HAAENPGK	1	1	1	Q00839		0	0.001	0.02752	2.24874	2	823.406	-0.0535007	11.0676	0
	High	SSGPTSLFAVTVAPPGAR	2	1	1	Q00839		0	0.001	0.0334	2.08461	2	1714.92	2.02213	121.62	0
	High	DIDIHEVR	2	1	1	Q00839		0	0.002	0.04174	2.08828	2	996.51	-1.06074	63.8615	0
	High	KAEGGGGGGRPGAPAAGDGK	1	1	1	Q00839		0	0.009	0.1568	1.92257	3	1666.83	1.10839	22.8344	1
P13647	Keratin, type II cytoskeletal 5 OS=Homo sapiens GN=KRT5 PE=1 SV=3 - [K2C5_HUMAN]	24.7451	8.64	1	2	5	10	590	62.34	7.73779
	A2	Sequence	# PSMs	# Proteins	# Protein Groups	Protein Group Accessions	Modifications	ΔCn	q-Value	PEP	XCorr	Charge	MH+ [Da]	ΔM [ppm]	RT [min]	# Missed Cleavages
	High	NLDLDSIIAEVK	2	2	2	P35908;P13647		0	0	0.003409	3.40725	2	1329.73	0.114751	137.594	0
	High	NKYEDEINKR	3	2	2	P04264;P13647		0	0	0.002656	2.64587	3	1308.65	-0.420361	50.4159	2
	High	YEELQQTAGR	2	1	1	P13647		0	0	0.01887	2.28728	2	1194.58	2.87586	52.6037	0
	High	VDALMDEINFMK	1	1	1	P13647		0	0.002	0.06547	2.43088	2	1425.68	5.22245	134.967	0
	High	FLEQQNK	2	2	2	P13647;P08670		0	0.006	0.1147	1.6364	2	906.468	0.148833	39.8618	0
P18669	Phosphoglycerate mutase 1 OS=Homo sapiens GN=PGAM1 PE=1 SV=2 - [PGAM1_HUMAN]	24.0205	35.43	1	7	7	14	254	28.7858	7.18115
	A2	Sequence	# PSMs	# Proteins	# Protein Groups	Protein Group Accessions	Modifications	ΔCn	q-Value	PEP	XCorr	Charge	MH+ [Da]	ΔM [ppm]	RT [min]	# Missed Cleavages
	High	HGESAWNLENR	2	1	1	P18669		0	0	0.01388	3.39699	2	1312.6	-0.27018	73.3587	0
	High	RSYDVPPPPMEPDHPFYSNISK	2	1	1	P18669		0	0	0.006545	2.59277	3	2573.21	-1.22737	102.265	1
	High	NLKPIKPMQFLGDEETVR	3	1	1	P18669		0	0.001	0.02443	2.61844	3	2115.13	2.54072	114.63	0
	High	AMEAVAAQGK	2	1	1	P18669		0	0.001	0.02004	2.16093	2	975.492	-0.579365	36.9876	0
	High	FSGWYDADLSPAGHEEAK	2	1	1	P18669		0	0.002	0.0477	2.40804	3	1979.88	0.754032	106.814	0
	High	VLIAAHGNSLR	2	1	1	P18669		0	0.002	0.04384	1.94322	2	1150.67	-0.15503	58.8957	0
	High	SYDVPPPPMEPDHPFYSNISK	1	1	1	P18669		0	0.002	0.04033	1.53999	3	2417.11	-0.151386	107.937	0
P22314	Ubiquitin-like modifier-activating enzyme 1 OS=Homo sapiens GN=UBA1 PE=1 SV=3 - [UBA1_HUMAN]	23.8475	8.88	1	7	7	10	1058	117.774	5.75732
	A2	Sequence	# PSMs	# Proteins	# Protein Groups	Protein Group Accessions	Modifications	ΔCn	q-Value	PEP	XCorr	Charge	MH+ [Da]	ΔM [ppm]	RT [min]	# Missed Cleavages
	High	ALPAVQQNNLDEDLIR	2	1	1	P22314		0	0	6.711e-05	3.21674	2	1808.95	0.838306	109.753	0
	High	YDGQVAVFGSDLQEK	2	1	1	P22314		0	0	0.01741	2.57703	2	1655.79	1.23759	103.186	0
	High	NGSEADIDEGLYSR	2	1	1	P22314		0	0	0.002732	2.49116	2	1525.67	-1.6868	82.3146	0
	High	QPAENVNQYLTDPK	1	1	1	P22314		0	0.001	0.02111	2.10857	2	1616.79	-0.591516	87.5265	0
	High	KPLLESGTLGTK	1	1	1	P22314		0	0.002	0.05174	2.18077	2	1243.73	0.346151	68.8198	0
	High	LAGTQPLEVLEAVQR	1	1	1	P22314		0	0.007	0.123	2.32087	2	1623.91	0.532624	130.262	0
	High	GGIVSQVK	1	1	1	P22314		0	0.009	0.1492	2.08743	2	787.468	1.00814	46.0943	0
P22626	Heterogeneous nuclear ribonucleoproteins A2/B1 OS=Homo sapiens GN=HNRNPA2B1 PE=1 SV=2 - [ROA2_HUMAN]	23.5613	18.98	1	6	6	12	353	37.4067	8.95361
	A2	Sequence	# PSMs	# Proteins	# Protein Groups	Protein Group Accessions	Modifications	ΔCn	q-Value	PEP	XCorr	Charge	MH+ [Da]	ΔM [ppm]	RT [min]	# Missed Cleavages
	High	GGSDGYGSGR	2	1	1	P22626		0	0	0.01321	2.70511	2	912.38	-0.177089	23.6185	0
	High	QEMQEVQSSR	2	1	1	P22626		0	0	0.01569	1.6951	2	1221.55	-1.28048	37.1131	0
	High	GGNFGFGDSR	2	1	1	P22626		0	0.001	0.02517	2.41545	2	1013.45	2.10668	77.9802	0
	High	GGGGNFGPGPGSNFR	4	1	1	P22626		0	0.001	0.03725	2.37061	2	1377.63	-1.56382	78.4517	0
	High	YHTINGHNAEVR	1	1	1	P22626		0	0.002	0.07068	2.37091	3	1410.69	-0.173611	43.433	0
	High	IDTIEIITDR	1	1	1	P22626		0	0.002	0.05866	1.96983	2	1188.64	-2.12212	109.539	0
P09936	Ubiquitin carboxyl-terminal hydrolase isozyme L1 OS=Homo sapiens GN=UCHL1 PE=1 SV=2 - [UCHL1_HUMAN]	23.233	18.83	1	4	4	9	223	24.8085	5.47803
	A2	Sequence	# PSMs	# Proteins	# Protein Groups	Protein Group Accessions	Modifications	ΔCn	q-Value	PEP	XCorr	Charge	MH+ [Da]	ΔM [ppm]	RT [min]	# Missed Cleavages
	High	QIEELKGQEVSPK	2	1	1	P09936		0	0	0.006824	3.33343	2	1484.8	2.47214	56.3747	1
	High	MPFPVNHGASSEDTLLKDAAK	3	1	1	P09936		0	0	0.01102	3.27534	3	2228.1	-0.681503	102.019	1
	High	MPFPVNHGASSEDTLLK	2	1	1	P09936		0	0	0.01826	2.24585	3	1842.9	-1.95379	99.3388	0
	High	LGVAGQWR	2	1	1	P09936		0	0.002	0.06596	2.41581	2	886.489	0.0182535	81.0013	0
O43175	D-3-phosphoglycerate dehydrogenase OS=Homo sapiens GN=PHGDH PE=1 SV=4 - [SERA_HUMAN]	23.0222	10.69	1	5	5	10	533	56.6144	6.7124
	A2	Sequence	# PSMs	# Proteins	# Protein Groups	Protein Group Accessions	Modifications	ΔCn	q-Value	PEP	XCorr	Charge	MH+ [Da]	ΔM [ppm]	RT [min]	# Missed Cleavages
	High	ILQDGGLQVVEK	2	1	1	O43175		0	0	0.01096	2.98039	2	1298.73	-0.578111	84.3465	0
	High	AGTGVDNVDLEAATR	2	1	1	O43175		0	0	0.001616	2.87479	2	1488.73	0.060592	81.4843	0
	High	GGIVDEGALLR	2	1	1	O43175		0	0	0.003104	2.85521	2	1099.61	0.307575	99.1113	0
	High	VTADVINAAEK	2	1	1	O43175		0	0.001	0.03176	2.24352	2	1130.61	3.5903	65.4859	0
	High	DLPLLLFR	2	1	1	O43175		0	0.008	0.1412	1.64922	2	986.607	4.14367	140.913	0
P26641	Elongation factor 1-gamma OS=Homo sapiens GN=EEF1G PE=1 SV=3 - [EF1G_HUMAN]	22.4204	11.21	1	4	4	9	437	50.0871	6.66846
	A2	Sequence	# PSMs	# Proteins	# Protein Groups	Protein Group Accessions	Modifications	ΔCn	q-Value	PEP	XCorr	Charge	MH+ [Da]	ΔM [ppm]	RT [min]	# Missed Cleavages
	High	ALIAAQYSGAQVR	2	1	1	P26641		0	0	0.002392	4.02819	2	1347.74	-0.829016	82.4252	0
	High	KLDPGSEETQTLVR	4	1	1	P26641		0	0	0.003418	3.54993	3	1572.83	2.44338	68.752	1
	High	STFVLDEFKR	2	1	1	P26641		0	0.006	0.1095	2.38371	2	1241.66	2.05822	104.082	1
	High	QATENAKEEVRR	1	1	1	P26641		0	0.009	0.1496	2.26296	3	1430.73	-0.225524	24.6188	2
P06744	Glucose-6-phosphate isomerase OS=Homo sapiens GN=GPI PE=1 SV=4 - [G6PI_HUMAN]	22.3991	13.26	1	6	6	9	558	63.1072	8.32373
	A2	Sequence	# PSMs	# Proteins	# Protein Groups	Protein Group Accessions	Modifications	ΔCn	q-Value	PEP	XCorr	Charge	MH+ [Da]	ΔM [ppm]	RT [min]	# Missed Cleavages
	High	FAAYFQQGDMESNGK	2	1	1	P06744		0	0	0.0006719	3.75166	2	1692.73	0.736564	95.8038	0
	High	TFTTQETITNAETAK	2	1	1	P06744		0	0	0.0002065	3.18129	2	1655.81	1.38391	80.4285	0
	High	NLVTEDVMR	2	1	1	P06744		0	0.002	0.06638	2.2483	2	1076.54	0.153931	88.683	0
	High	HFVALSTNTTK	1	1	1	P06744		0	0.004	0.09679	2.00569	2	1218.65	-0.499714	56.9272	0
	High	TLAQLNPESSLFIIASK	1	1	1	P06744		0	0.006	0.1177	1.94489	2	1832.03	5.69411	137.065	0
	High	MLVDLAK	1	1	1	P06744		0	0.009	0.1436	1.84111	2	789.454	0.417924	86.246	0
Q12905	Interleukin enhancer-binding factor 2 OS=Homo sapiens GN=ILF2 PE=1 SV=2 - [ILF2_HUMAN]	22.3623	17.95	1	5	5	10	390	43.0352	5.26221
	A2	Sequence	# PSMs	# Proteins	# Protein Groups	Protein Group Accessions	Modifications	ΔCn	q-Value	PEP	XCorr	Charge	MH+ [Da]	ΔM [ppm]	RT [min]	# Missed Cleavages
	High	VKPAPDETSFSEALLK	2	1	1	Q12905		0	0	0.00726	3.06005	3	1731.92	2.10564	103.425	0
	High	VLQSALAAIR	2	1	1	Q12905		0	0	0.01115	3.03024	2	1041.64	-0.618793	95.1857	0
	High	ILPTLEAVAALGNK	2	1	1	Q12905		0	0	0.006558	2.45757	2	1409.84	0.28104	133.098	0
	High	QPLALNVAYR	2	1	1	Q12905		0	0.001	0.03996	2.06454	2	1144.65	0.341919	95.5093	0
	High	NQDLAPNSAEQASILSLVTK	2	1	1	Q12905		0	0.001	0.02801	1.58474	2	2099.1	2.07766	133.738	0
P05023	Sodium/potassium-transporting ATPase subunit alpha-1 OS=Homo sapiens GN=ATP1A1 PE=1 SV=1 - [AT1A1_HUMAN]	21.8201	7.92	1	6	6	9	1023	112.824	5.49072
	A2	Sequence	# PSMs	# Proteins	# Protein Groups	Protein Group Accessions	Modifications	ΔCn	q-Value	PEP	XCorr	Charge	MH+ [Da]	ΔM [ppm]	RT [min]	# Missed Cleavages
	High	SPDFTNENPLETR	2	1	1	P05023		0	0	0.0009085	4.50934	2	1519.7	1.15671	95.1825	0
	High	QGAIVAVTGDGVNDSPALK	2	1	1	P05023		0	0	0.01128	2.54869	2	1811.96	3.57356	89.7504	0
	High	AVAGDASESALLK	1	1	1	P05023		0	0	0.01868	2.35412	2	1231.65	-1.72684	75.3651	0
	High	VDNSSLTGESEPQTR	2	1	1	P05023		0	0	0.001046	2.21703	2	1619.75	-1.06823	52.0996	0
	High	VIMVTGDHPITAK	1	1	1	P05023		0	0.001	0.03367	2.27671	2	1381.75	2.49593	69.6528	0
	High	TDKLVNER	1	1	1	P05023		0	0.005	0.1044	1.764	2	974.528	1.01911	30.1488	1
Q7KZF4	Staphylococcal nuclease domain-containing protein 1 OS=Homo sapiens GN=SND1 PE=1 SV=1 - [SND1_HUMAN]	21.4763	8.24	1	5	5	9	910	101.934	7.1665
	A2	Sequence	# PSMs	# Proteins	# Protein Groups	Protein Group Accessions	Modifications	ΔCn	q-Value	PEP	XCorr	Charge	MH+ [Da]	ΔM [ppm]	RT [min]	# Missed Cleavages
	High	VITEYLNAQESAK	2	1	1	Q7KZF4		0	0	0.0006609	3.26247	2	1465.75	0.16124	85.1046	0
	High	EADGSETPEPFAAEAK	2	1	1	Q7KZF4		0	0.001	0.02995	1.70786	2	1648.73	0.166848	78.1758	0
	High	YGDFRADDADEFGYSR	2	1	1	Q7KZF4		0	0.002	0.04253	3.24303	3	1883.78	0.585829	96.3545	1
	High	NDIASHPPVEGSYAPR	2	1	1	Q7KZF4		0	0.002	0.06065	2.42342	3	1709.82	-0.457272	67.6614	0
	High	DYVAPTANLDQKDK	1	1	1	Q7KZF4		0	0.009	0.1583	2.3422	2	1577.78	0.957541	62.4042	1
O00469	Procollagen-lysine,2-oxoglutarate 5-dioxygenase 2 OS=Homo sapiens GN=PLOD2 PE=1 SV=2 - [PLOD2_HUMAN]	20.3599	8.68	1	5	5	11	737	84.6316	6.7124
	A2	Sequence	# PSMs	# Proteins	# Protein Groups	Protein Group Accessions	Modifications	ΔCn	q-Value	PEP	XCorr	Charge	MH+ [Da]	ΔM [ppm]	RT [min]	# Missed Cleavages
	High	SEDYVDIVQGNR	2	1	1	O00469		0	0	0.0008195	3.34416	2	1394.65	-1.65629	91.5054	0
	High	VLGQGEEWRGGDGINSIGGGQK	1	1	1	O00469		0	0	0.0115	2.21341	3	2214.09	1.80431	91.1461	1
	High	ISGGYENVPTDDIHMK	2	1	1	O00469		0	0	0.01031	1.93494	3	1775.83	-0.522787	83.3344	0
	High	IVGPEENLSQAEAR	4	1	1	O00469		0	0	0.01226	1.71752	2	1512.76	-0.587933	76.3228	0
	High	GGDGINSIGGGQK	2	1	1	O00469		0	0.002	0.04642	2.12056	2	1159.57	-0.230613	50.1799	0
P60842	Eukaryotic initiation factor 4A-I OS=Homo sapiens GN=EIF4A1 PE=1 SV=1 - [IF4A1_HUMAN]	20.3429	15.27	1	5	5	10	406	46.1246	5.47803
	A2	Sequence	# PSMs	# Proteins	# Protein Groups	Protein Group Accessions	Modifications	ΔCn	q-Value	PEP	XCorr	Charge	MH+ [Da]	ΔM [ppm]	RT [min]	# Missed Cleavages
	High	KGVAINMVTEEDKR	2	1	1	P60842		0	0	0.01574	3.16163	3	1589.83	1.17556	69.061	2
	High	GYDVIAQAQSGTGK	2	1	1	P60842		0	0	0.001517	3.10155	2	1394.69	1.39777	75.7488	0
	High	KEELTLEGIR	2	1	1	P60842		0	0	0.007821	2.22997	3	1187.66	0.204109	87.2076	1
	High	GIYAYGFEKPSAIQQR	3	1	1	P60842		0	0	0.01151	2.20799	2	1827.94	-1.79264	96.2133	0
	High	KVDWLTEK	1	1	1	P60842		0	0.007	0.1269	2.06317	2	1018.56	-0.550114	80.5773	1
P27348	14-3-3 protein theta OS=Homo sapiens GN=YWHAQ PE=1 SV=1 - [1433T_HUMAN]	20.2992	28.57	1	4	6	8	245	27.7468	4.77979
	A2	Sequence	# PSMs	# Proteins	# Protein Groups	Protein Group Accessions	Modifications	ΔCn	q-Value	PEP	XCorr	Charge	MH+ [Da]	ΔM [ppm]	RT [min]	# Missed Cleavages
	High	DSTLIMQLLR	2	5	5	P31946;P62258;P61981;P27348;P63104		0	0	0.000387	2.9262	2	1189.66	0.372587	139.395	0
	High	AVTEQGAELSNEER	2	1	1	P27348		0	0	0.002352	2.78812	2	1532.72	1.52385	56.1517	0
	High	QTIDNSQGAYQEAFDISKK	1	1	1	P27348		0	0	0.004875	2.74165	3	2143.03	0.0122676	95.7168	1
	High	LAEQAERYDDMATcMK	1	1	1	P27348	C14(Carbamidomethyl)	0	0	0.01515	2.37975	3	1931.82	-3.03839	82.3583	1
	High	YLAEVAcGDDR	1	1	1	P27348	C7(Carbamidomethyl)	0	0.002	0.05945	2.57298	2	1268.56	0.215699	67.6934	0
	High	LAEQAER	1	5	5	P31946;P62258;P61981;P27348;P63104		0	0.006	0.1111	2.0166	2	816.421	0.0953451	23.5609	0
P14314	Glucosidase 2 subunit beta OS=Homo sapiens GN=PRKCSH PE=1 SV=2 - [GLU2B_HUMAN]	20.1952	10.23	1	5	5	9	528	59.3878	4.41162
	A2	Sequence	# PSMs	# Proteins	# Protein Groups	Protein Group Accessions	Modifications	ΔCn	q-Value	PEP	XCorr	Charge	MH+ [Da]	ΔM [ppm]	RT [min]	# Missed Cleavages
	High	SLEDQVEMLR	2	1	1	P14314		0	0	0.004478	3.08859	2	1219.6	-1.78427	107.723	0
	High	LWEEQLAAAK	2	1	1	P14314		0	0	0.006031	2.9236	2	1158.62	1.04732	95.5159	0
	High	AQQEQELAADAFK	2	1	1	P14314		0	0	0.009008	2.70431	2	1448.7	-0.480408	89.4277	0
	High	TVKEEAEKPER	2	1	1	P14314		0	0.001	0.03782	2.12526	2	1315.69	0.323211	24.2477	1
	High	SLKDMEESIR	1	1	1	P14314		0	0.008	0.1331	1.78732	3	1207.6	-1.08026	83.8684	1
P27816	Microtubule-associated protein 4 OS=Homo sapiens GN=MAP4 PE=1 SV=3 - [MAP4_HUMAN]	19.8967	5.9	1	5	5	9	1152	120.93	5.42725
	A2	Sequence	# PSMs	# Proteins	# Protein Groups	Protein Group Accessions	Modifications	ΔCn	q-Value	PEP	XCorr	Charge	MH+ [Da]	ΔM [ppm]	RT [min]	# Missed Cleavages
	High	TTTAAAVASTGPSSR	2	1	1	P27816		0	0	0.01476	2.35086	2	1377.7	-0.239892	43.705	0
	High	TTTLSGTAPAAGVVPSR	2	1	1	P27816		0	0.002	0.04492	2.32891	2	1585.86	1.26216	74.6049	0
	High	VGSLDNVGHLPAGGAVK	2	1	1	P27816		0	0.003	0.07814	2.43299	2	1590.86	1.98849	80.2744	0
	High	TKPLATTQPAK	1	1	1	P27816		0	0.004	0.09736	2.18454	2	1155.67	0.117804	24.8656	0
	High	TEAAATTR	2	1	1	P27816		0	0.006	0.1091	1.88224	2	820.415	-0.694115	12.7341	0
P29966	Myristoylated alanine-rich C-kinase substrate OS=Homo sapiens GN=MARCKS PE=1 SV=4 - [MARCS_HUMAN]	19.8906	21.08	1	4	4	10	332	31.5359	4.44971
	A2	Sequence	# PSMs	# Proteins	# Protein Groups	Protein Group Accessions	Modifications	ΔCn	q-Value	PEP	XCorr	Charge	MH+ [Da]	ΔM [ppm]	RT [min]	# Missed Cleavages
	High	GEAAAERPGEAAVASSPSK	3	1	1	P29966		0	0	0.0008504	3.2512	3	1784.88	1.14765	43.498	0
	High	AEDGATPSPSNETPK	3	1	1	P29966		0	0.001	0.02059	2.08509	2	1500.68	0.644557	40.0604	0
	High	TAAKGEAAAERPGEAAVASSPSK	3	1	1	P29966		0	0.003	0.08026	2.59465	3	2156.1	4.33214	43.472	1
	High	EAPAEGEAAEPGSPTAAEGEAASAASSTSSPK	1	1	1	P29966		0	0.006	0.1165	2.08266	3	2915.32	4.29366	80.7863	0
P06454	Prothymosin alpha OS=Homo sapiens GN=PTMA PE=1 SV=2 - [PTMA_HUMAN]	19.8113	24.32	1	5	5	11	111	12.196	3.77686
	A2	Sequence	# PSMs	# Proteins	# Protein Groups	Protein Group Accessions	Modifications	ΔCn	q-Value	PEP	XCorr	Charge	MH+ [Da]	ΔM [ppm]	RT [min]	# Missed Cleavages
	High	RAAEDDEDDDVDTKK	2	1	1	P06454		0	0	0.003436	3.51096	3	1721.75	-0.397727	24.4055	2
	High	EVVEEAENGR	2	1	1	P06454		0	0	0.01138	2.6043	2	1131.53	1.75814	42.3496	0
	High	AAEDDEDDDVDTK	2	1	1	P06454		0	0	0.003639	2.48545	2	1437.55	0.286138	33.1432	0
	High	AAEDDEDDDVDTKK	3	1	1	P06454		0	0	0.0009974	2.33009	2	1565.65	0.730984	27.4537	1
	High	AAEDDEDDDVDTKKQK	2	1	1	P06454		0	0.002	0.07084	2.0768	3	1821.8	1.06429	23.3505	2
P07737	Profilin-1 OS=Homo sapiens GN=PFN1 PE=1 SV=2 - [PROF1_HUMAN]	19.7511	39.29	1	5	5	10	140	15.0446	8.26514
	A2	Sequence	# PSMs	# Proteins	# Protein Groups	Protein Group Accessions	Modifications	ΔCn	q-Value	PEP	XCorr	Charge	MH+ [Da]	ΔM [ppm]	RT [min]	# Missed Cleavages
	High	STGGAPTFNVTVTK	2	1	1	P07737		0	0	0.002062	3.02107	2	1379.72	0.367694	85.053	0
	High	TDKTLVLLMGK	4	1	1	P07737		0	0	0.007123	2.80552	3	1218.71	-0.960302	103.723	1
	High	DSPSVWAAVPGK	2	1	1	P07737		0	0	0.001375	2.00199	2	1213.62	0.831133	96.2411	0
	High	TFVNITPAEVGVLVGKDR	1	1	1	P07737		0	0.006	0.1198	2.53923	3	1915.07	0.325075	132.569	1
	High	TLVLLMGK	1	1	1	P07737		0	0.008	0.1364	1.59032	2	874.543	-0.644031	110.838	0
P78371	T-complex protein 1 subunit beta OS=Homo sapiens GN=CCT2 PE=1 SV=4 - [TCPB_HUMAN]	19.2177	10.28	1	4	4	8	535	57.4521	6.45557
	A2	Sequence	# PSMs	# Proteins	# Protein Groups	Protein Group Accessions	Modifications	ΔCn	q-Value	PEP	XCorr	Charge	MH+ [Da]	ΔM [ppm]	RT [min]	# Missed Cleavages
	High	GATQQILDEAER	2	1	1	P78371		0	0	0.009538	3.19884	2	1330.66	1.21988	86.8023	0
	High	QDLMNIAGTTLSSK	2	1	1	P78371		0	0	0.01114	1.92708	2	1478.75	-0.0761768	110.525	0
	High	TPGKEAVAMESYAK	2	1	1	P78371		0	0.001	0.03427	2.06655	2	1481.73	1.88473	69.8751	1
	High	DASLMVTNDGATILK	2	1	1	P78371		0	0.002	0.0557	2.76369	2	1548.79	-0.867277	107.874	0
Q16555	Dihydropyrimidinase-related protein 2 OS=Homo sapiens GN=DPYSL2 PE=1 SV=1 - [DPYL2_HUMAN]	19.2101	12.59	1	5	5	7	572	62.2546	6.37939
	A2	Sequence	# PSMs	# Proteins	# Protein Groups	Protein Group Accessions	Modifications	ΔCn	q-Value	PEP	XCorr	Charge	MH+ [Da]	ΔM [ppm]	RT [min]	# Missed Cleavages
	High	MDENQFVAVTSTNAAK	2	1	1	Q16555		0	0	0.005859	3.62679	2	1725.81	0.928554	89.8046	0
	High	NLHQSGFSLSGAQIDDNIPR	2	1	1	Q16555		0	0	0.005874	2.83999	3	2169.07	2.13036	107.844	0
	High	SSAEVIAQAR	1	1	1	Q16555		0	0	0.005038	2.59721	2	1031.55	0.325862	50.6629	0
	High	GLYDGPVcEVSVTPK	1	1	1	Q16555	C8(Carbamidomethyl)	0	0.003	0.08559	2.15827	2	1620.8	0.838054	96.5926	0
	High	GSPLVVISQGK	1	1	1	Q16555		0	0.006	0.1183	1.65388	2	1084.64	-0.43663	84.5677	0
P06748	Nucleophosmin OS=Homo sapiens GN=NPM1 PE=1 SV=2 - [NPM_HUMAN]	18.9361	20.07	1	3	3	7	294	32.5548	4.77979
	A2	Sequence	# PSMs	# Proteins	# Protein Groups	Protein Group Accessions	Modifications	ΔCn	q-Value	PEP	XCorr	Charge	MH+ [Da]	ΔM [ppm]	RT [min]	# Missed Cleavages
	High	LAADEDDDDDDEEDDDEDDDDDDFDDEEAEEKAPVKK	3	1	1	P06748		0	0	7.573e-07	4.42766	4	4246.55	0.946409	75.6436	2
	High	GPSSVEDIK	2	1	1	P06748		0	0.001	0.03466	3.16183	2	931.474	0.764613	49.7135	0
	High	VDNDENEHQLSLR	2	1	1	P06748		0	0.001	0.02176	1.87618	2	1568.74	3.75216	59.9208	0
P06396	Gelsolin OS=Homo sapiens GN=GSN PE=1 SV=1 - [GELS_HUMAN]	18.6272	7.67	1	3	3	8	782	85.6442	6.27783
	A2	Sequence	# PSMs	# Proteins	# Protein Groups	Protein Group Accessions	Modifications	ΔCn	q-Value	PEP	XCorr	Charge	MH+ [Da]	ΔM [ppm]	RT [min]	# Missed Cleavages
	High	DSQEEEKTEALTSAK	4	1	1	P06396		0	0	0.001916	2.18699	2	1665.78	-0.525954	55.6049	1
	High	QTQVSVLPEGGETPLFK	3	1	1	P06396		0	0.001	0.03886	1.62609	2	1829.96	0.0458139	118.187	0
	High	VPFDAATLHTSTAMAAQHGMDDDGTGQK	1	1	1	P06396		0	0.002	0.05463	3.07139	4	2873.29	1.55397	95.817	0
P08758	Annexin A5 OS=Homo sapiens GN=ANXA5 PE=1 SV=2 - [ANXA5_HUMAN]	18.5395	15.94	1	5	5	9	320	35.9144	5.04639
	A2	Sequence	# PSMs	# Proteins	# Protein Groups	Protein Group Accessions	Modifications	ΔCn	q-Value	PEP	XCorr	Charge	MH+ [Da]	ΔM [ppm]	RT [min]	# Missed Cleavages
	High	VLTEIIASR	2	1	1	P08758		0	0	0.009064	2.64077	2	1001.6	0.756534	85.6728	0
	High	GTVTDFPGFDER	2	1	1	P08758		0	0.001	0.0374	2.75807	2	1340.62	2.87695	105.94	0
	High	GAGTDDHTLIR	3	1	1	P08758		0	0.001	0.02661	2.37473	2	1155.58	-0.076489	48.5449	0
	High	SEIDLFNIRK	1	1	1	P08758		0	0.002	0.05555	2.00499	2	1234.68	-0.0555797	108.63	1
	High	GDTSGDYKK	1	1	1	P08758		0	0.003	0.08469	2.34041	2	970.447	-0.725735	12.2259	1
P16989	Y-box-binding protein 3 OS=Homo sapiens GN=YBX3 PE=1 SV=4 - [YBOX3_HUMAN]	18.0553	16.67	1	2	5	8	372	40.066	9.77393
	A2	Sequence	# PSMs	# Proteins	# Protein Groups	Protein Group Accessions	Modifications	ΔCn	q-Value	PEP	XCorr	Charge	MH+ [Da]	ΔM [ppm]	RT [min]	# Missed Cleavages
	High	GAEAANVTGPDGVPVEGSR	2	1	1	P16989		0	0	0.001295	3.45832	2	1782.86	-0.986252	69.821	0
	High	NDTKEDVFVHQTAIK	2	2	2	P67809;P16989		0	0	0.00255	3.09081	3	1744.89	-0.31627	70.215	1
	High	NGYGFINR	2	2	2	P67809;P16989		0	0.001	0.03178	2.02401	2	940.462	-1.51684	81.6458	0
	High	NDTKEDVFVHQTAIKK	1	2	2	P67809;P16989		0	0.004	0.09412	2.28543	3	1872.98	-1.10894	68.3125	2
	High	AGEAPTENPAPPTQQSSAE	1	1	1	P16989		0	0.009	0.1472	1.57718	2	1881.85	1.78208	54.466	0
P61978	Heterogeneous nuclear ribonucleoprotein K OS=Homo sapiens GN=HNRNPK PE=1 SV=1 - [HNRPK_HUMAN]	17.8874	13.17	1	6	6	10	463	50.9444	5.5415
	A2	Sequence	# PSMs	# Proteins	# Protein Groups	Protein Group Accessions	Modifications	ΔCn	q-Value	PEP	XCorr	Charge	MH+ [Da]	ΔM [ppm]	RT [min]	# Missed Cleavages
	High	IILDLISESPIK	1	1	1	P61978		0	0	0.002854	3.55169	2	1340.8	0.109812	134.637	0
	High	NTDEMVELR	2	1	1	P61978		0	0	0.01368	2.74752	2	1106.51	-2.10987	77.1197	0
	High	TDYNASVSVPDSSGPER	4	1	1	P61978		0	0	0.01254	1.67056	2	1780.8	1.31825	73.3165	0
	High	SRNTDEMVELR	1	1	1	P61978		0	0.002	0.0604	3.0199	2	1349.65	-0.532713	68.4535	1
	High	NLPLPPPPPPR	1	1	1	P61978		0	0.002	0.0665	2.33784	2	1194.7	1.91383	83.5596	0
	High	VVLIGGKPDR	1	1	1	P61978		0	0.009	0.1528	2.10902	2	1053.64	0.653175	56.0003	0
P52272	Heterogeneous nuclear ribonucleoprotein M OS=Homo sapiens GN=HNRNPM PE=1 SV=3 - [HNRPM_HUMAN]	17.7978	7.53	1	4	4	8	730	77.4643	8.70459
	A2	Sequence	# PSMs	# Proteins	# Protein Groups	Protein Group Accessions	Modifications	ΔCn	q-Value	PEP	XCorr	Charge	MH+ [Da]	ΔM [ppm]	RT [min]	# Missed Cleavages
	High	MGPAMGPALGAGIER	2	1	1	P52272		0	0	0.006503	2.60531	2	1427.72	2.09913	98.439	0
	High	MGGMEGPFGGGMENMGR	2	1	1	P52272		0	0.001	0.02773	2.16555	2	1714.68	-1.48435	115.377	0
	High	MGANSLER	2	1	1	P52272		0	0.003	0.07904	2.70594	2	877.421	1.23274	47.7035	0
	High	VGQTIER	2	1	1	P52272		0	0.009	0.1602	2.02278	2	802.442	0.124364	31.1336	0
O60506	Heterogeneous nuclear ribonucleoprotein Q OS=Homo sapiens GN=SYNCRIP PE=1 SV=2 - [HNRPQ_HUMAN]	17.4698	7.54	1	4	4	7	623	69.5596	8.5874
	A2	Sequence	# PSMs	# Proteins	# Protein Groups	Protein Group Accessions	Modifications	ΔCn	q-Value	PEP	XCorr	Charge	MH+ [Da]	ΔM [ppm]	RT [min]	# Missed Cleavages
	High	NLANTVTEEILEK	2	1	1	O60506		0	0	0.002091	3.69419	2	1473.78	2.07566	132.53	0
	High	DSDLSHVQNK	2	1	1	O60506		0	0.001	0.03368	2.07582	2	1142.54	0.700097	30.5742	0
	High	TGYTLDVTTGQR	2	1	1	O60506		0	0.004	0.09878	1.77305	2	1311.65	-0.63853	80.7202	0
	High	VADSSKGPDEAK	1	1	1	O60506		0	0.007	0.1302	1.67553	2	1203.59	0.82083	15.1011	1
P60660	Myosin light polypeptide 6 OS=Homo sapiens GN=MYL6 PE=1 SV=2 - [MYL6_HUMAN]	16.7027	34.44	1	4	4	8	151	16.9191	4.65283
	A2	Sequence	# PSMs	# Proteins	# Protein Groups	Protein Group Accessions	Modifications	ΔCn	q-Value	PEP	XCorr	Charge	MH+ [Da]	ΔM [ppm]	RT [min]	# Missed Cleavages
	High	VFDKEGNGTVMGAEIR	2	1	1	P60660		0	0	0.007299	2.64486	2	1722.85	3.62442	82.3212	1
	High	NKDQGTYEDYVEGLR	3	1	1	P60660		0	0	0.001019	2.49021	2	1786.82	-2.9516	98.8987	1
	High	EAFQLFDR	2	1	1	P60660		0	0.002	0.06977	1.88623	2	1025.51	1.59937	115.399	0
	High	ALGQNPTNAEVLK	1	1	1	P60660		0	0.007	0.1311	2.25417	2	1354.73	-0.16527	70.4934	0
Q01518	Adenylyl cyclase-associated protein 1 OS=Homo sapiens GN=CAP1 PE=1 SV=5 - [CAP1_HUMAN]	16.5192	10.53	1	4	4	7	475	51.8687	8.06006
	A2	Sequence	# PSMs	# Proteins	# Protein Groups	Protein Group Accessions	Modifications	ΔCn	q-Value	PEP	XCorr	Charge	MH+ [Da]	ΔM [ppm]	RT [min]	# Missed Cleavages
	High	EMNDAAMFYTNR	2	1	1	Q01518		0	0	0.004525	2.79756	2	1462.61	0.0171528	99.0388	0
	High	ALLVTASQcQQPAENK	2	1	1	Q01518	C9(Carbamidomethyl)	0	0	0.0008921	2.50967	2	1757.89	1.62226	68.8932	0
	High	KEPAVLELEGK	1	1	1	Q01518		0	0.001	0.03965	2.1737	3	1212.68	-0.373743	80.9826	1
	High	NSLDcEIVSAK	2	1	1	Q01518	C5(Carbamidomethyl)	0	0.004	0.09571	2.24301	2	1235.59	-1.29224	76.8279	0
P07195	L-lactate dehydrogenase B chain OS=Homo sapiens GN=LDHB PE=1 SV=2 - [LDHB_HUMAN]	16.3713	15.87	1	3	4	9	334	36.6151	6.04932
	A2	Sequence	# PSMs	# Proteins	# Protein Groups	Protein Group Accessions	Modifications	ΔCn	q-Value	PEP	XCorr	Charge	MH+ [Da]	ΔM [ppm]	RT [min]	# Missed Cleavages
	High	MVVESAYEVIK	2	1	1	P07195		0	0	0.004242	2.60047	2	1267.66	-2.78105	100.905	0
	High	LIAPVAEEEATVPNNK	2	1	1	P07195		0	0	0.01862	2.44403	2	1694.9	0.727534	84.9167	0
	High	IVADKDYSVTANSK	3	1	1	P07195		0	0	0.002958	2.257	2	1510.78	1.70114	53.0249	1
	High	VIGSGcNLDSAR	2	2	2	P00338;P07195	C6(Carbamidomethyl)	0	0	0.01219	2.24081	2	1248.6	-0.708424	57.9587	0
P46821	Microtubule-associated protein 1B OS=Homo sapiens GN=MAP1B PE=1 SV=2 - [MAP1B_HUMAN]	16.2074	3.77	1	5	5	8	2468	270.468	4.80518
	A2	Sequence	# PSMs	# Proteins	# Protein Groups	Protein Group Accessions	Modifications	ΔCn	q-Value	PEP	XCorr	Charge	MH+ [Da]	ΔM [ppm]	RT [min]	# Missed Cleavages
	High	SSYYVVSGNDPAAEEPSR	2	1	1	P46821		0	0	8.778e-05	3.71876	2	1927.87	2.26785	81.2472	0
	High	SPSDSGYSYETIGK	1	1	1	P46821		0	0	0.01262	2.46893	2	1490.66	-1.79012	77.0133	0
	High	ASVSPMDEPVPDSESPIEK	2	1	1	P46821		0	0	0.01189	1.92134	2	2013.93	0.513343	89.2455	0
	High	TPEEGGYSYDISEK	2	1	1	P46821		0	0.001	0.02067	1.67047	2	1574.69	0.772183	78.3247	0
	High	TLEVVSPSQSVTGSAGHTPYYQSPTDEK	1	1	1	P46821		0	0.003	0.07813	1.55976	3	2965.41	-0.00613164	90.1395	0
P31942	Heterogeneous nuclear ribonucleoprotein H3 OS=Homo sapiens GN=HNRNPH3 PE=1 SV=2 - [HNRH3_HUMAN]	16.0724	13.87	1	4	4	8	346	36.9031	6.87354
	A2	Sequence	# PSMs	# Proteins	# Protein Groups	Protein Group Accessions	Modifications	ΔCn	q-Value	PEP	XCorr	Charge	MH+ [Da]	ΔM [ppm]	RT [min]	# Missed Cleavages
	High	STGEAFVQFASK	2	1	1	P31942		0	0	0.004948	2.73553	2	1271.63	-0.91648	98.6676	0
	High	DGMDNQGGYGSVGR	2	1	1	P31942		0	0	0.004711	2.66114	2	1412.59	0.254859	60.0101	0
	High	HNGPNDASDGTVR	2	1	1	P31942		0	0.001	0.03638	2.15388	2	1339.6	1.70676	23.8503	0
	High	EIAENALGK	2	1	1	P31942		0	0.001	0.03667	2.01039	2	944.504	-0.498929	55.2239	0
P50990	T-complex protein 1 subunit theta OS=Homo sapiens GN=CCT8 PE=1 SV=4 - [TCPQ_HUMAN]	15.8959	10.95	1	5	5	8	548	59.5825	5.60498
	A2	Sequence	# PSMs	# Proteins	# Protein Groups	Protein Group Accessions	Modifications	ΔCn	q-Value	PEP	XCorr	Charge	MH+ [Da]	ΔM [ppm]	RT [min]	# Missed Cleavages
	High	FAEAFEAIPR	2	1	1	P50990		0	0	0.003116	3.30793	2	1150.59	-2.3709	107.645	0
	High	AIADTGANVVVTGGK	2	1	1	P50990		0	0	0.007592	2.83196	2	1372.75	2.356	69.2023	0
	High	GSTDNLMDDIER	2	1	1	P50990		0	0	0.01492	2.08421	2	1365.59	-0.462274	102.35	0
	High	LVPGGGATEIELAK	1	1	1	P50990		0	0.004	0.09774	1.46728	2	1354.76	0.538214	89.1686	0
	High	TVGATALPR	1	1	1	P50990		0	0.009	0.1537	2.0284	2	885.515	-0.672223	57.0467	0
P81605	Dermcidin OS=Homo sapiens GN=DCD PE=1 SV=2 - [DCD_HUMAN]	15.8124	22.73	1	3	3	6	110	11.2768	6.53662
	A2	Sequence	# PSMs	# Proteins	# Protein Groups	Protein Group Accessions	Modifications	ΔCn	q-Value	PEP	XCorr	Charge	MH+ [Da]	ΔM [ppm]	RT [min]	# Missed Cleavages
	High	LGKDAVEDLESVGK	2	1	1	P81605		0	0	0.006742	3.37414	3	1459.77	1.10723	95.911	1
	High	ENAGEDPGLAR	2	1	1	P81605		0	0	0.01739	2.64864	2	1128.53	0.163524	43.5502	0
	High	DAVEDLESVGK	2	1	1	P81605		0	0.001	0.02154	2.45476	2	1161.56	-1.61013	96.2006	0
O75396	Vesicle-trafficking protein SEC22b OS=Homo sapiens GN=SEC22B PE=1 SV=4 - [SC22B_HUMAN]	15.3781	24.65	1	4	4	7	215	24.5775	6.91748
	A2	Sequence	# PSMs	# Proteins	# Protein Groups	Protein Group Accessions	Modifications	ΔCn	q-Value	PEP	XCorr	Charge	MH+ [Da]	ΔM [ppm]	RT [min]	# Missed Cleavages
	High	NLGSINTELQDVQR	2	1	1	O75396		0	0	0.002152	3.79603	2	1586.81	0.961445	100.6	0
	High	VADGLPLAASMQEDEQSGR	3	1	1	O75396		0	0	0.006404	2.37772	2	1973.93	1.22474	103.909	0
	High	GEALSALDSK	1	1	1	O75396		0	0.001	0.03047	2.37214	2	990.513	3.11148	67.9869	0
	High	DLQQYQSQAK	1	1	1	O75396		0	0.002	0.05331	1.93105	2	1208.6	4.04212	53.2453	0
Q14974	Importin subunit beta-1 OS=Homo sapiens GN=KPNB1 PE=1 SV=2 - [IMB1_HUMAN]	15.1864	6.16	1	4	4	7	876	97.108	4.77979
	A2	Sequence	# PSMs	# Proteins	# Protein Groups	Protein Group Accessions	Modifications	ΔCn	q-Value	PEP	XCorr	Charge	MH+ [Da]	ΔM [ppm]	RT [min]	# Missed Cleavages
	High	SSAYESLMEIVK	2	1	1	Q14974		0	0	0.01177	2.28369	2	1356.67	1.67647	134.172	0
	High	LLETTDRPDGHQNNLR	1	1	1	Q14974		0	0	0.01711	2.12073	3	1878.95	2.30862	54.7534	0
	High	VLANPGNSQVAR	2	1	1	Q14974		0	0.001	0.03646	2.1875	2	1225.67	0.415694	47.806	0
	High	TVSPDRLELEAAQK	2	1	1	Q14974		0	0.002	0.05111	2.60925	2	1556.83	0.383799	76.2616	1
P62249	40S ribosomal protein S16 OS=Homo sapiens GN=RPS16 PE=1 SV=2 - [RS16_HUMAN]	15.1479	20.55	1	3	3	6	146	16.435	10.2134
	A2	Sequence	# PSMs	# Proteins	# Protein Groups	Protein Group Accessions	Modifications	ΔCn	q-Value	PEP	XCorr	Charge	MH+ [Da]	ΔM [ppm]	RT [min]	# Missed Cleavages
	High	EIKDILIQYDR	3	1	1	P62249		0	0	0.01214	3.31632	3	1405.77	-1.90465	107.678	1
	High	GPLQSVQVFGR	2	1	1	P62249		0	0	0.01416	2.57872	2	1187.65	-4.16819	106.087	0
	High	TLLVADPR	1	1	1	P62249		0	0.006	0.1123	2.28723	2	884.52	0.16721	72.832	0
O00264	Membrane-associated progesterone receptor component 1 OS=Homo sapiens GN=PGRMC1 PE=1 SV=3 - [PGRC1_HUMAN]	15.1181	23.59	1	2	2	5	195	21.6578	4.70361
	A2	Sequence	# PSMs	# Proteins	# Protein Groups	Protein Group Accessions	Modifications	ΔCn	q-Value	PEP	XCorr	Charge	MH+ [Da]	ΔM [ppm]	RT [min]	# Missed Cleavages
	High	IVRGDQPAASGDSDDDEPPPLPR	4	1	1	O00264		0	0	3.804e-05	4.65591	3	2404.14	1.50083	70.193	1
	High	LLKEGEEPTVYSDEEEPKDESAR	1	1	1	O00264		0	0.002	0.04245	2.86057	3	2650.25	3.69922	69.9667	2
P31943	Heterogeneous nuclear ribonucleoprotein H OS=Homo sapiens GN=HNRNPH1 PE=1 SV=4 - [HNRH1_HUMAN]	15.0588	9.58	2	3	3	7	449	49.1984	6.30322
	A2	Sequence	# PSMs	# Proteins	# Protein Groups	Protein Group Accessions	Modifications	ΔCn	q-Value	PEP	XCorr	Charge	MH+ [Da]	ΔM [ppm]	RT [min]	# Missed Cleavages
	High	STGEAFVQFASQEIAEK	2	2	1	P31943		0	0	0.0107	2.73483	2	1841.89	0.849547	133.171	0
	High	VHIEIGPDGR	4	2	1	P31943		0	0	0.01905	2.45549	2	1092.58	2.07351	68.8771	0
	High	HTGPNSPDTANDGFVR	1	2	1	P31943		0	0.008	0.1365	2.53515	3	1684.76	-1.93914	58.0988	0
P25705	ATP synthase subunit alpha, mitochondrial OS=Homo sapiens GN=ATP5A1 PE=1 SV=1 - [ATPA_HUMAN]	14.7239	8.32	1	3	3	5	553	59.7136	9.12939
	A2	Sequence	# PSMs	# Proteins	# Protein Groups	Protein Group Accessions	Modifications	ΔCn	q-Value	PEP	XCorr	Charge	MH+ [Da]	ΔM [ppm]	RT [min]	# Missed Cleavages
	High	EVAAFAQFGSDLDAATQQLLSR	1	1	1	P25705		0	0	0.008613	3.83189	3	2338.17	1.86762	144.116	0
	High	TGAIVDVPVGEELLGR	2	1	1	P25705		0	0	0.009322	3.14305	2	1624.9	5.55261	128.049	0
	High	VGSAAQTR	2	1	1	P25705		0	0	0.01521	2.79518	2	789.422	0.994955	12.46	0
P14866	Heterogeneous nuclear ribonucleoprotein L OS=Homo sapiens GN=HNRNPL PE=1 SV=2 - [HNRPL_HUMAN]	14.6937	9.34	1	3	3	7	589	64.0924	8.22119
	A2	Sequence	# PSMs	# Proteins	# Protein Groups	Protein Group Accessions	Modifications	ΔCn	q-Value	PEP	XCorr	Charge	MH+ [Da]	ΔM [ppm]	RT [min]	# Missed Cleavages
	High	SKPGAAMVEMADGYAVDR	2	1	1	P14866		0	0	0.01142	3.51322	3	1867.87	-0.184974	102.719	0
	High	NDQDTWDYTNPNLSGQGDPGSNPNKR	3	1	1	P14866		0	0	0.008621	3.30632	3	2890.28	5.54417	88.146	1
	High	ISRPGDSDDSR	2	1	1	P14866		0	0.001	0.03546	1.67054	3	1204.56	0.557957	25.4434	0
Q14697	Neutral alpha-glucosidase AB OS=Homo sapiens GN=GANAB PE=1 SV=3 - [GANAB_HUMAN]	14.6242	6.46	1	3	3	6	944	106.807	6.13818
	A2	Sequence	# PSMs	# Proteins	# Protein Groups	Protein Group Accessions	Modifications	ΔCn	q-Value	PEP	XCorr	Charge	MH+ [Da]	ΔM [ppm]	RT [min]	# Missed Cleavages
	High	MMDYLQGSGETPQTDVR	2	1	1	Q14697		0	0	0.0001307	3.78623	2	1927.85	1.16846	95.1439	0
	High	VSQGSKDPAEGDGAQPEETPRDGDKPEETQGK	2	1	1	Q14697		0	0	0.0004202	2.85016	4	3339.53	1.60038	42.8311	2
	High	SGGMERPFVLAR	2	1	1	Q14697		0	0	0.01221	2.07686	3	1319.69	-1.44385	88.5792	0
Q01844	RNA-binding protein EWS OS=Homo sapiens GN=EWSR1 PE=1 SV=1 - [EWS_HUMAN]	14.4878	5.79	1	2	2	5	656	68.4357	9.33447
	A2	Sequence	# PSMs	# Proteins	# Protein Groups	Protein Group Accessions	Modifications	ΔCn	q-Value	PEP	XCorr	Charge	MH+ [Da]	ΔM [ppm]	RT [min]	# Missed Cleavages
	High	QDHPSSMGVYGQESGGFSGPGENR	3	1	1	Q01844		0	0	0.0001989	3.50367	3	2480.06	2.0941	83.2195	0
	High	GDATVSYEDPPTAK	2	1	1	Q01844		0	0	0.003957	3.13254	2	1450.67	-1.74364	61.1429	0
P62269	40S ribosomal protein S18 OS=Homo sapiens GN=RPS18 PE=1 SV=3 - [RS18_HUMAN]	14.1427	21.05	1	4	4	7	152	17.7079	10.9897
	A2	Sequence	# PSMs	# Proteins	# Protein Groups	Protein Group Accessions	Modifications	ΔCn	q-Value	PEP	XCorr	Charge	MH+ [Da]	ΔM [ppm]	RT [min]	# Missed Cleavages
	High	YSQVLANGLDNK	2	1	1	P62269		0	0.002	0.044	3.02241	2	1321.67	-0.624644	76.8247	0
	High	RAGELTEDEVER	2	1	1	P62269		0	0.002	0.06631	2.29076	2	1403.68	-0.258216	53.5453	1
	High	IPDWFLNR	2	1	1	P62269		0	0.002	0.04329	1.8833	2	1060.56	1.54478	130.655	0
	High	AGELTEDEVER	1	1	1	P62269		0	0.002	0.05088	1.81273	2	1247.57	-2.79783	60.0805	0
P63244	Guanine nucleotide-binding protein subunit beta-2-like 1 OS=Homo sapiens GN=GNB2L1 PE=1 SV=3 - [GBLP_HUMAN]	13.9504	9.15	1	2	2	6	317	35.0546	7.69385
	A2	Sequence	# PSMs	# Proteins	# Protein Groups	Protein Group Accessions	Modifications	ΔCn	q-Value	PEP	XCorr	Charge	MH+ [Da]	ΔM [ppm]	RT [min]	# Missed Cleavages
	High	IIVDELKQEVISTSSK	4	1	1	P63244		0	0	0.003797	3.26153	2	1789	1.36894	107.606	1
	High	DGQAMLWDLNEGK	2	1	1	P63244		0	0	0.008883	2.78801	2	1476.68	2.09325	120.519	0
Q9P2E9	Ribosome-binding protein 1 OS=Homo sapiens GN=RRBP1 PE=1 SV=4 - [RRBP1_HUMAN]	13.9171	6.31	1	3	3	6	1410	152.381	8.60205
	A2	Sequence	# PSMs	# Proteins	# Protein Groups	Protein Group Accessions	Modifications	ΔCn	q-Value	PEP	XCorr	Charge	MH+ [Da]	ΔM [ppm]	RT [min]	# Missed Cleavages
	High	SHVEDGDIAGAPASSPEAPPAEQDPVQLK	2	1	1	Q9P2E9		0	0	0.0005585	3.74141	3	2912.4	2.75706	87.144	0
	High	KAEGTPNQGK	2	1	1	Q9P2E9		0	0.001	0.03276	2.56458	2	1029.53	-0.00492305	11.193	1
	High	KVEGAQNQGK	2	1	1	Q9P2E9		0	0.001	0.03798	2.13912	2	1058.56	-0.177487	11.218	1
Q07065	Cytoskeleton-associated protein 4 OS=Homo sapiens GN=CKAP4 PE=1 SV=2 - [CKAP4_HUMAN]	13.6187	7.31	1	3	3	6	602	65.9827	5.92236
	A2	Sequence	# PSMs	# Proteins	# Protein Groups	Protein Group Accessions	Modifications	ΔCn	q-Value	PEP	XCorr	Charge	MH+ [Da]	ΔM [ppm]	RT [min]	# Missed Cleavages
	High	VQEQVHTLLSQDQAQAAR	2	1	1	Q07065		0	0	0.0008888	3.64828	3	2022.04	2.28356	76.1186	0
	High	IETNENNLESAK	2	1	1	Q07065		0	0	0.01209	2.36296	2	1361.66	1.05608	49.877	0
	High	SVGELPSTVESLQK	2	1	1	Q07065		0	0.004	0.09152	1.47435	2	1473.78	2.15849	94.4474	0
Q06830	Peroxiredoxin-1 OS=Homo sapiens GN=PRDX1 PE=1 SV=1 - [PRDX1_HUMAN]	13.442	28.14	1	5	5	6	199	22.0963	8.1333
	A2	Sequence	# PSMs	# Proteins	# Protein Groups	Protein Group Accessions	Modifications	ΔCn	q-Value	PEP	XCorr	Charge	MH+ [Da]	ΔM [ppm]	RT [min]	# Missed Cleavages
	High	LVQAFQFTDK	2	1	1	Q06830		0	0	0.01247	2.8711	2	1196.63	-0.936705	102.975	0
	High	ATAVMPDGQFKDISLSDYK	1	1	1	Q06830		0	0.002	0.04719	2.21577	3	2086.02	0.252388	112.55	1
	High	KQGGLGPMNIPLVSDPK	1	1	1	Q06830		0	0.003	0.08523	2.72782	3	1750.95	-0.975887	109.401	1
	High	ATAVMPDGQFK	1	1	1	Q06830		0	0.003	0.08414	1.76487	2	1164.57	-1.48153	75.7862	0
	High	TIAQDYGVLK	1	1	1	Q06830		0	0.004	0.09364	1.7009	2	1107.61	0.815253	89.0902	0
Q15942	Zyxin OS=Homo sapiens GN=ZYX PE=1 SV=1 - [ZYX_HUMAN]	13.4347	10.31	1	3	3	5	572	61.2382	6.66846
	A2	Sequence	# PSMs	# Proteins	# Protein Groups	Protein Group Accessions	Modifications	ΔCn	q-Value	PEP	XCorr	Charge	MH+ [Da]	ΔM [ppm]	RT [min]	# Missed Cleavages
	High	QHPVPPPAQNQNQVR	2	1	1	Q15942		0	0	0.002528	3.73268	3	1709.88	0.356658	37.3059	0
	High	LGHPEALSAGTGSPQPPSFTYAQQR	2	1	1	Q15942		0	0	0.002694	3.59389	3	2597.27	-2.63356	94.5087	0
	High	VNPFRPGDSEPPPAPGAQR	1	1	1	Q15942		0	0.002	0.05473	1.50529	3	1988.99	-0.400298	73.3683	0
P40925	Malate dehydrogenase, cytoplasmic OS=Homo sapiens GN=MDH1 PE=1 SV=4 - [MDHC_HUMAN]	13.3684	10.78	1	3	3	6	334	36.403	7.35693
	A2	Sequence	# PSMs	# Proteins	# Protein Groups	Protein Group Accessions	Modifications	ΔCn	q-Value	PEP	XCorr	Charge	MH+ [Da]	ΔM [ppm]	RT [min]	# Missed Cleavages
	High	LGVTANDVK	2	1	1	P40925		0	0	0.01014	2.6897	2	916.51	0.469395	53.6093	0
	High	VIVVGNPANTNcLTASK	2	1	1	P40925	C12(Carbamidomethyl)	0	0	0.001082	2.0254	2	1757.92	1.40649	83.9548	0
	High	GEFVTTVQQR	2	1	1	P40925		0	0.001	0.02816	2.26805	2	1164.6	0.476264	67.4937	0
P30050	60S ribosomal protein L12 OS=Homo sapiens GN=RPL12 PE=1 SV=1 - [RL12_HUMAN]	13.3277	28.48	1	3	3	6	165	17.8075	9.42236
	A2	Sequence	# PSMs	# Proteins	# Protein Groups	Protein Group Accessions	Modifications	ΔCn	q-Value	PEP	XCorr	Charge	MH+ [Da]	ΔM [ppm]	RT [min]	# Missed Cleavages
	High	QAQIEVVPSASALIIK	2	1	1	P30050		0	0	0.01082	2.4521	2	1666.98	2.29603	121.639	0
	High	EILGTAQSVGcNVDGR	2	1	1	P30050	C11(Carbamidomethyl)	0	0	0.01668	2.01337	2	1675.8	-3.32866	81.9284	0
	High	cTGGEVGATSALAPK	2	1	1	P30050	C1(Carbamidomethyl)	0	0.001	0.01948	2.58426	2	1418.69	-2.30888	63.772	0
P01892	HLA class I histocompatibility antigen, A-2 alpha chain OS=Homo sapiens GN=HLA-A PE=1 SV=1 - [1A02_HUMAN]	13.3158	15.62	2	4	4	6	365	40.8962	6.99072
	A2	Sequence	# PSMs	# Proteins	# Protein Groups	Protein Group Accessions	Modifications	ΔCn	q-Value	PEP	XCorr	Charge	MH+ [Da]	ΔM [ppm]	RT [min]	# Missed Cleavages
	High	FDSDAASQR	1	2	1	P01892		0	0	0.007551	2.48068	2	996.439	0.670425	35.0964	0
	High	DGEDQTQDTELVETRPAGDGTFQK	2	2	1	P01892		0	0.001	0.02019	2.41459	3	2637.19	0.391537	81.3943	0
	High	YLENGKETLQR	2	2	1	P01892		0	0.003	0.07707	1.89001	2	1350.7	0.609065	51.1239	1
	High	WAAVVVPSGQEQR	1	2	1	P01892		0	0.009	0.1604	2.35994	2	1426.75	6.7666	88.7771	0
P29692	Elongation factor 1-delta OS=Homo sapiens GN=EEF1D PE=1 SV=5 - [EF1D_HUMAN]	13.3009	17.79	1	3	3	5	281	31.1028	5.0083
	A2	Sequence	# PSMs	# Proteins	# Protein Groups	Protein Group Accessions	Modifications	ΔCn	q-Value	PEP	XCorr	Charge	MH+ [Da]	ΔM [ppm]	RT [min]	# Missed Cleavages
	High	FYEQMNGPVAGASR	2	1	1	P29692		0	0	0.0009692	3.04011	2	1526.71	0.416011	79.1688	0
	High	IASLEVENQSLR	2	1	1	P29692		0	0	0.001017	2.63538	2	1358.73	-1.44977	84.2982	0
	High	SLAGSSGPGASSGTSGDHGELVVR	1	1	1	P29692		0	0.008	0.1402	2.06101	3	2185.05	0.408708	68.5804	0
Q13085	Acetyl-CoA carboxylase 1 OS=Homo sapiens GN=ACACA PE=1 SV=2 - [ACACA_HUMAN]	13.067	1.53	2	2	2	5	2346	265.385	6.3667
	A2	Sequence	# PSMs	# Proteins	# Protein Groups	Protein Group Accessions	Modifications	ΔCn	q-Value	PEP	XCorr	Charge	MH+ [Da]	ΔM [ppm]	RT [min]	# Missed Cleavages
	High	ITSENPDEGFKPSSGTVQELNFR	3	2	1	Q13085		0	0	0.0001042	3.73229	3	2552.24	4.69634	102.879	0
	High	EASFEYLQNEGER	2	2	1	Q13085		0	0	0.0172	2.31725	2	1571.7	-0.303085	93.5202	0
P17931	Galectin-3 OS=Homo sapiens GN=LGALS3 PE=1 SV=5 - [LEG3_HUMAN]	12.9951	10	1	2	2	6	250	26.1361	8.55811
	A2	Sequence	# PSMs	# Proteins	# Protein Groups	Protein Group Accessions	Modifications	ΔCn	q-Value	PEP	XCorr	Charge	MH+ [Da]	ΔM [ppm]	RT [min]	# Missed Cleavages
	High	VAVNDAHLLQYNHR	2	1	1	P17931		0	0.001	0.0296	2.19302	3	1649.85	-0.425228	76.5758	0
	High	IQVLVEPDHFK	4	1	1	P17931		0	0.002	0.06004	2.52295	3	1324.73	1.65527	92.0889	0
P61019	Ras-related protein Rab-2A OS=Homo sapiens GN=RAB2A PE=1 SV=1 - [RAB2A_HUMAN]	12.9365	14.15	1	2	2	5	212	23.5308	6.53662
	A2	Sequence	# PSMs	# Proteins	# Protein Groups	Protein Group Accessions	Modifications	ΔCn	q-Value	PEP	XCorr	Charge	MH+ [Da]	ΔM [ppm]	RT [min]	# Missed Cleavages
	High	IQEGVFDINNEANGIK	3	1	1	P61019		0	0	0.001569	2.76685	2	1760.88	0.251145	108.251	0
	High	TASNVEEAFINTAK	2	1	1	P61019		0	0.001	0.0196	2.97289	2	1494.74	-2.25551	103.637	0
Q8NC51	Plasminogen activator inhibitor 1 RNA-binding protein OS=Homo sapiens GN=SERBP1 PE=1 SV=2 - [PAIRB_HUMAN]	12.8981	11.76	1	3	3	4	408	44.9385	8.646
	A2	Sequence	# PSMs	# Proteins	# Protein Groups	Protein Group Accessions	Modifications	ΔCn	q-Value	PEP	XCorr	Charge	MH+ [Da]	ΔM [ppm]	RT [min]	# Missed Cleavages
	High	SAAQAAAQTNSNAAGK	2	1	1	Q8NC51		0	0	0.0001725	3.80054	2	1460.71	1.35669	24.9197	0
	High	RPDQQLQGEGK	1	1	1	Q8NC51		0	0.001	0.02611	2.96523	2	1255.64	0.358857	29.6064	0
	High	TDKSSASAPDVDDPEAFPALA	1	1	1	Q8NC51		0	0.001	0.02348	2.4906	2	2103.97	0.893125	113.691	1
P47756	F-actin-capping protein subunit beta OS=Homo sapiens GN=CAPZB PE=1 SV=4 - [CAPZB_HUMAN]	12.4998	15.52	1	3	3	5	277	31.3308	5.59229
	A2	Sequence	# PSMs	# Proteins	# Protein Groups	Protein Group Accessions	Modifications	ΔCn	q-Value	PEP	XCorr	Charge	MH+ [Da]	ΔM [ppm]	RT [min]	# Missed Cleavages
	High	SPWSNKYDPPLEDGAMPSAR	2	1	1	P47756		0	0	0.0005955	4.04838	3	2218.03	0.862227	102.144	1
	High	SGSGTMNLGGSLTR	2	1	1	P47756		0	0	0.005142	2.35054	2	1337.65	-0.537492	80.422	0
	High	TKDIVNGLR	1	1	1	P47756		0	0.003	0.08419	1.74538	2	1015.59	-0.477007	57.7053	1
P04792	Heat shock protein beta-1 OS=Homo sapiens GN=HSPB1 PE=1 SV=2 - [HSPB1_HUMAN]	12.3976	21.46	1	3	3	6	205	22.7685	6.40479
	A2	Sequence	# PSMs	# Proteins	# Protein Groups	Protein Group Accessions	Modifications	ΔCn	q-Value	PEP	XCorr	Charge	MH+ [Da]	ΔM [ppm]	RT [min]	# Missed Cleavages
	High	QLSSGVSEIR	2	1	1	P04792		0	0	0.01734	2.6744	2	1075.57	-1.24373	63.6947	0
	High	LATQSNEITIPVTFESR	3	1	1	P04792		0	0	0.00544	2.10987	2	1905.99	-0.94205	117.598	0
	High	AQLGGPEAAKSDETAAK	1	1	1	P04792		0	0.005	0.1008	1.60272	2	1643.83	1.96403	43.0316	1
Q14103	Heterogeneous nuclear ribonucleoprotein D0 OS=Homo sapiens GN=HNRNPD PE=1 SV=1 - [HNRPD_HUMAN]	12.3882	11.83	1	2	3	5	355	38.4103	7.81104
	A2	Sequence	# PSMs	# Proteins	# Protein Groups	Protein Group Accessions	Modifications	ΔCn	q-Value	PEP	XCorr	Charge	MH+ [Da]	ΔM [ppm]	RT [min]	# Missed Cleavages
	High	IFVGGLSPDTPEEK	2	1	1	Q14103		0	0	0.01193	3.17867	2	1488.76	1.45773	95.8644	0
	High	FGEVVDcTLK	2	2	2	Q99729;Q14103	C7(Carbamidomethyl)	0	0	0.007173	2.40581	2	1167.57	-1.07683	82.9604	0
	High	IDASKNEEDEGHSNSSPR	1	1	1	Q14103		0	0.006	0.1142	2.03797	3	1971.86	-0.415345	27.6581	1
Q15293	Reticulocalbin-1 OS=Homo sapiens GN=RCN1 PE=1 SV=1 - [RCN1_HUMAN]	12.3416	13.29	1	3	3	5	331	38.8662	4.99561
	A2	Sequence	# PSMs	# Proteins	# Protein Groups	Protein Group Accessions	Modifications	ΔCn	q-Value	PEP	XCorr	Charge	MH+ [Da]	ΔM [ppm]	RT [min]	# Missed Cleavages
	High	AADLNGDLTATR	2	1	1	Q15293		0	0	0.004179	2.63321	2	1217.61	-1.41436	68.1779	0
	High	TFDQLTPDESKER	2	1	1	Q15293		0	0	0.006817	2.58082	2	1565.74	-0.670377	67.9612	1
	High	IVDRIDNDGDGFVTTEELK	1	1	1	Q15293		0	0.002	0.04642	2.42159	3	2136.04	-0.716167	99.5581	1
Q00341	Vigilin OS=Homo sapiens GN=HDLBP PE=1 SV=2 - [VIGLN_HUMAN]	12.2355	2.84	1	2	2	6	1268	141.368	6.87354
	A2	Sequence	# PSMs	# Proteins	# Protein Groups	Protein Group Accessions	Modifications	ΔCn	q-Value	PEP	XCorr	Charge	MH+ [Da]	ΔM [ppm]	RT [min]	# Missed Cleavages
	High	VATLNSEEESDPPTYKDAFPPLPEK	2	1	1	Q00341		0	0	0.01473	2.36814	3	2774.34	0.385952	108.16	1
	High	VKELQAEQEDR	4	1	1	Q00341		0	0.001	0.03837	2.92559	3	1344.68	0.270773	37.463	1
Q9H0U4	Ras-related protein Rab-1B OS=Homo sapiens GN=RAB1B PE=1 SV=1 - [RAB1B_HUMAN]	12.1876	12.94	1	2	2	5	201	22.1572	5.73193
	A2	Sequence	# PSMs	# Proteins	# Protein Groups	Protein Group Accessions	Modifications	ΔCn	q-Value	PEP	XCorr	Charge	MH+ [Da]	ΔM [ppm]	RT [min]	# Missed Cleavages
	High	LQIWDTAGQER	3	1	1	Q9H0U4		0	0	0.01022	2.82934	2	1316.66	-0.0394509	98.3209	0
	High	MGPGAASGGERPNLK	2	1	1	Q9H0U4		0	0.001	0.02767	2.70157	2	1441.72	0.85085	50.7272	0
P22234	Multifunctional protein ADE2 OS=Homo sapiens GN=PAICS PE=1 SV=3 - [PUR6_HUMAN]	11.9507	8.71	1	3	3	5	425	47.0491	7.2251
	A2	Sequence	# PSMs	# Proteins	# Protein Groups	Protein Group Accessions	Modifications	ΔCn	q-Value	PEP	XCorr	Charge	MH+ [Da]	ΔM [ppm]	RT [min]	# Missed Cleavages
	High	TKEVYELLDSPGK	2	1	1	P22234		0	0.001	0.03172	2.60045	2	1478.77	-0.351874	93.7462	1
	High	DQITAGNAAR	2	1	1	P22234		0	0.001	0.0194	2.23612	2	1016.51	0.729564	34.8972	0
	High	DLKEVTPEGLQMVK	1	1	1	P22234		0	0.006	0.116	2.23057	2	1586.84	-1.94743	99.3903	1
P23396	40S ribosomal protein S3 OS=Homo sapiens GN=RPS3 PE=1 SV=2 - [RS3_HUMAN]	11.8829	15.64	1	3	3	5	243	26.6714	9.65674
	A2	Sequence	# PSMs	# Proteins	# Protein Groups	Protein Group Accessions	Modifications	ΔCn	q-Value	PEP	XCorr	Charge	MH+ [Da]	ΔM [ppm]	RT [min]	# Missed Cleavages
	High	ELAEDGYSGVEVR	2	1	1	P23396		0	0	0.002209	2.54879	2	1423.67	-0.643632	81.6651	0
	High	GGKPEPPAMPQPVPTA	1	1	1	P23396		0	0.001	0.02009	2.54323	2	1573.8	-1.79821	81.5355	0
	High	AELNEFLTR	2	1	1	P23396		0	0.002	0.05871	2.23948	2	1092.57	-0.710938	103.928	0
P05556	Integrin beta-1 OS=Homo sapiens GN=ITGB1 PE=1 SV=2 - [ITB1_HUMAN]	11.8378	6.02	1	4	4	5	798	88.357	5.38916
	A2	Sequence	# PSMs	# Proteins	# Protein Groups	Protein Group Accessions	Modifications	ΔCn	q-Value	PEP	XCorr	Charge	MH+ [Da]	ΔM [ppm]	RT [min]	# Missed Cleavages
	High	LKPEDITQIQPQQLVLR	1	1	1	P05556		0	0	0.006564	2.65873	3	2019.16	-1.52534	118.941	0
	High	SAVTTVVNPK	2	1	1	P05556		0	0	0.01345	2.05372	2	1015.58	1.03484	50.7558	0
	High	IGFGSFVEK	1	1	1	P05556		0	0.003	0.07738	1.97444	2	983.521	1.2306	109.59	0
	High	TVMPYISTTPAK	1	1	1	P05556		0	0.009	0.148	2.15405	2	1308.69	0.625336	88.8955	0
P51991	Heterogeneous nuclear ribonucleoprotein A3 OS=Homo sapiens GN=HNRNPA3 PE=1 SV=2 - [ROA3_HUMAN]	11.8088	9.26	1	3	3	6	378	39.5706	9.01221
	A2	Sequence	# PSMs	# Proteins	# Protein Groups	Protein Group Accessions	Modifications	ΔCn	q-Value	PEP	XCorr	Charge	MH+ [Da]	ΔM [ppm]	RT [min]	# Missed Cleavages
	High	SSGSPYGGGYGSGGGSGGYGSR	2	1	1	P51991		0	0	0.0002027	2.77064	2	1910.79	-0.0401452	64.0348	0
	High	IETIEVMEDR	2	1	1	P51991		0	0	0.007202	1.99419	2	1234.6	-1.49529	93.3935	0
	High	YGKIETIEVMEDR	2	1	1	P51991		0	0.002	0.06541	2.64859	3	1582.78	0.167576	94.8366	1
Q14847	LIM and SH3 domain protein 1 OS=Homo sapiens GN=LASP1 PE=1 SV=2 - [LASP1_HUMAN]	11.6679	15.71	1	3	3	6	261	29.6982	7.04932
	A2	Sequence	# PSMs	# Proteins	# Protein Groups	Protein Group Accessions	Modifications	ΔCn	q-Value	PEP	XCorr	Charge	MH+ [Da]	ΔM [ppm]	RT [min]	# Missed Cleavages
	High	GFSVVADTPELQR	3	1	1	Q14847		0	0	0.01215	2.62432	2	1418.73	-0.621121	100.908	0
	High	QSFTMVADTPENLR	2	1	1	Q14847		0	0	0.005674	2.12083	2	1608.77	1.67743	101.604	0
	High	MGPSGGEGMEPERR	1	1	1	Q14847		0	0.007	0.1318	1.87778	3	1489.65	0.11323	50.4094	1
P16401	Histone H1.5 OS=Homo sapiens GN=HIST1H1B PE=1 SV=3 - [H15_HUMAN]	11.6085	10.62	1	3	3	5	226	22.5665	10.9165
	A2	Sequence	# PSMs	# Proteins	# Protein Groups	Protein Group Accessions	Modifications	ΔCn	q-Value	PEP	XCorr	Charge	MH+ [Da]	ΔM [ppm]	RT [min]	# Missed Cleavages
	High	ALAAGGYDVEK	2	1	1	P16401		0	0.001	0.03942	2.43415	2	1093.55	1.28874	64.5104	0
	High	KATGPPVSELITK	2	1	1	P16401		0	0.003	0.08991	2.77448	2	1340.78	0.0213917	77.0363	1
	High	ATGPPVSELITK	1	1	1	P16401		0	0.009	0.1454	2.21861	2	1212.68	0.828361	90.1772	0
P10809	60 kDa heat shock protein, mitochondrial OS=Homo sapiens GN=HSPD1 PE=1 SV=2 - [CH60_HUMAN]	11.5949	8.55	1	3	3	5	573	61.0164	5.87158
	A2	Sequence	# PSMs	# Proteins	# Protein Groups	Protein Group Accessions	Modifications	ΔCn	q-Value	PEP	XCorr	Charge	MH+ [Da]	ΔM [ppm]	RT [min]	# Missed Cleavages
	High	VTDALNATR	2	1	1	P10809		0	0	0.00615	2.92485	2	960.512	0.805835	46.864	0
	High	LVQDVANNTNEEAGDGTTTATVLAR	2	1	1	P10809		0	0	0.005924	2.16419	3	2560.26	3.32934	85.1889	0
	High	VGEVIVTKDDAMLLK	1	1	1	P10809		0	0.001	0.02009	1.99297	2	1630.91	-0.614994	101.909	1
P35613	Basigin OS=Homo sapiens GN=BSG PE=1 SV=2 - [BASI_HUMAN]	11.4976	12.99	1	3	3	5	385	42.1741	5.65576
	A2	Sequence	# PSMs	# Proteins	# Protein Groups	Protein Group Accessions	Modifications	ΔCn	q-Value	PEP	XCorr	Charge	MH+ [Da]	ΔM [ppm]	RT [min]	# Missed Cleavages
	High	SELHIENLNMEADPGQYR	2	1	1	P35613		0	0	0.00334	3.02493	3	2115.98	-0.00317488	103.403	0
	High	RKPEDVLDDDDAGSAPLK	1	1	1	P35613		0	0.001	0.01975	3.84283	3	1940.96	1.7597	76.2102	1
	High	SESVPPVTDWAWYK	2	1	1	P35613		0	0.003	0.08345	1.69572	2	1664.8	1.55094	132.982	0
O15173	Membrane-associated progesterone receptor component 2 OS=Homo sapiens GN=PGRMC2 PE=1 SV=1 - [PGRC2_HUMAN]	11.3083	8.97	1	2	2	4	223	23.8037	4.88135
	A2	Sequence	# PSMs	# Proteins	# Protein Groups	Protein Group Accessions	Modifications	ΔCn	q-Value	PEP	XCorr	Charge	MH+ [Da]	ΔM [ppm]	RT [min]	# Missed Cleavages
	High	GLGAGAGAGEESPATSLPR	2	1	1	O15173		0	0	0.007061	2.69887	2	1697.85	0.918885	80.2097	0
	High	RGLGAGAGAGEESPATSLPR	2	1	1	O15173		0	0.002	0.06966	3.20778	3	1853.95	-0.211004	70.7422	1
P36957	Dihydrolipoyllysine-residue succinyltransferase component of 2-oxoglutarate dehydrogenase complex, mitochondrial OS=Homo sapiens GN=DLST PE=1 SV=4 - [ODO2_HUMAN]	11.2908	5.74	1	2	2	4	453	48.7245	8.95361
	A2	Sequence	# PSMs	# Proteins	# Protein Groups	Protein Group Accessions	Modifications	ΔCn	q-Value	PEP	XCorr	Charge	MH+ [Da]	ΔM [ppm]	RT [min]	# Missed Cleavages
	High	TPAFAESVTEGDVR	2	1	1	P36957		0	0	0.002433	3.51753	2	1478.71	-0.684421	89.0491	0
	High	NVEAMNFADIER	2	1	1	P36957		0	0	0.003657	3.02268	2	1408.65	0.183388	110.909	0
Q9UQ80	Proliferation-associated protein 2G4 OS=Homo sapiens GN=PA2G4 PE=1 SV=3 - [PA2G4_HUMAN]	11.2498	11.68	1	4	4	6	394	43.7592	6.55127
	A2	Sequence	# PSMs	# Proteins	# Protein Groups	Protein Group Accessions	Modifications	ΔCn	q-Value	PEP	XCorr	Charge	MH+ [Da]	ΔM [ppm]	RT [min]	# Missed Cleavages
	High	TAENATSGETLEENEAGD	2	1	1	Q9UQ80		0	0	0.008479	2.10767	2	1837.76	2.27819	63.2902	0
	High	MGGDIANR	2	1	1	Q9UQ80		0	0.002	0.05152	2.39154	2	833.394	0.743067	37.2451	0
	High	FDAMPFTLR	1	1	1	Q9UQ80		0	0.002	0.07415	2.26615	2	1097.55	2.74053	127.984	0
	High	TIIQNPTDQQK	1	1	1	Q9UQ80		0	0.005	0.108	2.38725	2	1285.68	2.3012	56.3098	0
P62913	60S ribosomal protein L11 OS=Homo sapiens GN=RPL11 PE=1 SV=2 - [RL11_HUMAN]	11.1341	17.42	1	3	3	4	178	20.2396	9.59814
	A2	Sequence	# PSMs	# Proteins	# Protein Groups	Protein Group Accessions	Modifications	ΔCn	q-Value	PEP	XCorr	Charge	MH+ [Da]	ΔM [ppm]	RT [min]	# Missed Cleavages
	High	VLEQLTGQTPVFSK	2	1	1	P62913		0	0	0.005603	4.00745	2	1546.85	-1.51202	102.346	0
	High	YDGIILPGK	1	1	1	P62913		0	0.003	0.07453	2.03761	2	975.552	1.44991	93.7843	0
	High	ISKEEAMR	1	1	1	P62913		0	0.009	0.1512	1.78519	2	963.494	1.19754	29.1022	1
Q13765	Nascent polypeptide-associated complex subunit alpha OS=Homo sapiens GN=NACA PE=1 SV=1 - [NACA_HUMAN]	11.0587	13.49	2	2	2	4	215	23.3697	4.56396
	A2	Sequence	# PSMs	# Proteins	# Protein Groups	Protein Group Accessions	Modifications	ΔCn	q-Value	PEP	XCorr	Charge	MH+ [Da]	ΔM [ppm]	RT [min]	# Missed Cleavages
	High	SPASDTYIVFGEAK	2	2	1	Q13765		0	0	0.0004785	2.96618	2	1484.73	1.91992	108.163	0
	High	IEDLSQQAQLAAAEK	2	2	1	Q13765		0	0	0.0007524	2.79791	2	1614.83	-1.88963	85.1694	0
Q6NZI2	Polymerase I and transcript release factor OS=Homo sapiens GN=PTRF PE=1 SV=1 - [PTRF_HUMAN]	10.9738	7.18	1	2	2	4	390	43.4498	5.60498
	A2	Sequence	# PSMs	# Proteins	# Protein Groups	Protein Group Accessions	Modifications	ΔCn	q-Value	PEP	XCorr	Charge	MH+ [Da]	ΔM [ppm]	RT [min]	# Missed Cleavages
	High	QAEMEGAVQSIQGELSK	2	1	1	Q6NZI2		0	0	0.0001157	3.68223	2	1804.88	4.61574	115.644	0
	High	AHATTSNTVSK	2	1	1	Q6NZI2		0	0.001	0.02338	2.40517	2	1116.56	0.517395	11.7474	0
P43490	Nicotinamide phosphoribosyltransferase OS=Homo sapiens GN=NAMPT PE=1 SV=1 - [NAMPT_HUMAN]	10.9368	9.78	1	3	3	5	491	55.4866	7.15186
	A2	Sequence	# PSMs	# Proteins	# Protein Groups	Protein Group Accessions	Modifications	ΔCn	q-Value	PEP	XCorr	Charge	MH+ [Da]	ΔM [ppm]	RT [min]	# Missed Cleavages
	High	YLLETSGNLDGLEYK	2	1	1	P43490		0	0	0.0007114	3.12859	2	1714.85	-1.1507	120.008	0
	High	GTDTVAGLALIK	2	1	1	P43490		0	0	0.009059	2.33017	2	1158.67	0.604383	109.222	0
	High	STQAPLIIRPDSGNPLDTVLK	1	1	1	P43490		0	0	0.01632	1.78135	3	2235.24	2.8299	124.501	0
P27824	Calnexin OS=Homo sapiens GN=CANX PE=1 SV=2 - [CALX_HUMAN]	10.8643	6.42	1	3	3	4	592	67.5259	4.60205
	A2	Sequence	# PSMs	# Proteins	# Protein Groups	Protein Group Accessions	Modifications	ΔCn	q-Value	PEP	XCorr	Charge	MH+ [Da]	ΔM [ppm]	RT [min]	# Missed Cleavages
	High	AEEDEILNR	2	1	1	P27824		0	0	0.01368	2.60342	2	1088.53	3.58571	67.8227	0
	High	QKSDAEEDGGTVSQEEEDRKPK	1	1	1	P27824		0	0.003	0.08762	3.36764	4	2462.13	-0.711564	43.9752	2
	High	TGIYEEK	1	1	1	P27824		0	0.004	0.094	2.17985	2	839.414	-0.452895	43.3616	0
O60814	Histone H2B type 1-K OS=Homo sapiens GN=HIST1H2BK PE=1 SV=3 - [H2B1K_HUMAN]	10.755	23.81	13	3	3	5	126	13.8816	10.3159
	A2	Sequence	# PSMs	# Proteins	# Protein Groups	Protein Group Accessions	Modifications	ΔCn	q-Value	PEP	XCorr	Charge	MH+ [Da]	ΔM [ppm]	RT [min]	# Missed Cleavages
	High	HAVSEGTK	2	13	1	O60814		0	0	0.01288	2.5089	2	828.421	-0.114994	11.2909	0
	High	AmGImNSFVNDIFER	2	13	1	O60814	M2(Oxidation); M5(Oxidation)	0	0.002	0.05448	2.04691	2	1775.81	-1.28896	134.611	0
	High	EIQTAVR	1	13	1	O60814		0	0.009	0.1533	1.9973	2	816.457	-0.50644	37.168	0
P13693	Translationally-controlled tumor protein OS=Homo sapiens GN=TPT1 PE=1 SV=1 - [TCTP_HUMAN]	10.5837	20.35	1	3	3	5	172	19.5826	4.93213
	A2	Sequence	# PSMs	# Proteins	# Protein Groups	Protein Group Accessions	Modifications	ΔCn	q-Value	PEP	XCorr	Charge	MH+ [Da]	ΔM [ppm]	RT [min]	# Missed Cleavages
	High	VKPFMTGAAEQIK	2	1	1	P13693		0	0	0.0009816	3.15639	3	1419.76	-3.0862	80.6056	0
	High	DLISHDEMFSDIYK	2	1	1	P13693		0	0.001	0.0277	2.2843	2	1712.79	1.81544	122.307	0
	High	LEEQRPER	1	1	1	P13693		0	0.009	0.1448	1.47741	3	1056.54	0.381912	24.6702	0
P25786	Proteasome subunit alpha type-1 OS=Homo sapiens GN=PSMA1 PE=1 SV=1 - [PSA1_HUMAN]	10.5196	13.69	1	3	3	5	263	29.5369	6.60986
	A2	Sequence	# PSMs	# Proteins	# Protein Groups	Protein Group Accessions	Modifications	ΔCn	q-Value	PEP	XCorr	Charge	MH+ [Da]	ΔM [ppm]	RT [min]	# Missed Cleavages
	High	NQYDNDVTVWSPQGR	2	1	1	P25786		0	0	0.000933	2.96266	2	1778.81	-1.06288	98.5321	0
	High	KAQPAQPADEPAEKADEPMEH	2	1	1	P25786		0	0.003	0.07528	2.11091	3	2289.04	-0.297263	49.6547	2
	High	AQPAQPADEPAEKADEPMEH	1	1	1	P25786		0	0.009	0.1602	1.20368	3	2160.95	0.899307	55.6372	1
P50991	T-complex protein 1 subunit delta OS=Homo sapiens GN=CCT4 PE=1 SV=4 - [TCPD_HUMAN]	10.4662	4.45	1	2	2	4	539	57.8878	7.82568
	A2	Sequence	# PSMs	# Proteins	# Protein Groups	Protein Group Accessions	Modifications	ΔCn	q-Value	PEP	XCorr	Charge	MH+ [Da]	ΔM [ppm]	RT [min]	# Missed Cleavages
	High	VIDPATATSVDLR	2	1	1	P50991		0	0	0.001453	2.97387	2	1357.73	0.977222	90.1166	0
	High	SGATAGAAGGR	2	1	1	P50991		0	0	0.007467	2.85805	2	875.434	0.836293	12.5621	0
P62263	40S ribosomal protein S14 OS=Homo sapiens GN=RPS14 PE=1 SV=3 - [RS14_HUMAN]	10.3374	22.52	1	2	2	4	151	16.2625	10.0522
	A2	Sequence	# PSMs	# Proteins	# Protein Groups	Protein Group Accessions	Modifications	ΔCn	q-Value	PEP	XCorr	Charge	MH+ [Da]	ΔM [ppm]	RT [min]	# Missed Cleavages
	High	ADRDESSPYAAMLAAQDVAQR	2	1	1	P62263		0	0	0.01431	3.0651	3	2265.06	3.55754	112.922	1
	High	IEDVTPIPSDSTR	2	1	1	P62263		0	0	0.003408	2.18828	2	1429.72	1.35577	72.803	0
P16949	Stathmin OS=Homo sapiens GN=STMN1 PE=1 SV=3 - [STMN1_HUMAN]	10.1205	21.48	1	3	3	4	149	17.292	5.97314
	A2	Sequence	# PSMs	# Proteins	# Protein Groups	Protein Group Accessions	Modifications	ΔCn	q-Value	PEP	XCorr	Charge	MH+ [Da]	ΔM [ppm]	RT [min]	# Missed Cleavages
	High	NKESKDPADETEAD	1	1	1	P16949		0	0	0.01715	2.70756	2	1548.67	1.01302	24.8105	2
	High	AIEENNNFSK	2	1	1	P16949		0	0.001	0.03812	2.82876	2	1165.55	-0.360404	49.5551	0
	High	MEANKENR	1	1	1	P16949		0	0.002	0.06506	2.09401	2	991.463	0.329739	11.6336	1
Q15717	ELAV-like protein 1 OS=Homo sapiens GN=ELAVL1 PE=1 SV=2 - [ELAV1_HUMAN]	10.0829	15.03	1	3	3	4	326	36.0692	9.17334
	A2	Sequence	# PSMs	# Proteins	# Protein Groups	Protein Group Accessions	Modifications	ΔCn	q-Value	PEP	XCorr	Charge	MH+ [Da]	ΔM [ppm]	RT [min]	# Missed Cleavages
	High	SEAEEAITSFNGHKPPGSSEPITVK	1	1	1	Q15717		0	0	0.007528	2.89548	3	2612.29	2.19566	94.9329	0
	High	SLFSSIGEVESAK	1	1	1	Q15717		0	0	0.00831	2.67307	2	1353.69	0.933941	120.669	0
	High	VLVDQTTGLSR	2	1	1	Q15717		0	0	0.004351	2.57295	2	1188.66	0.2403	68.7037	0
P23246	Splicing factor, proline- and glutamine-rich OS=Homo sapiens GN=SFPQ PE=1 SV=2 - [SFPQ_HUMAN]	9.94622	4.81	1	3	3	4	707	76.1016	9.43701
	A2	Sequence	# PSMs	# Proteins	# Protein Groups	Protein Group Accessions	Modifications	ΔCn	q-Value	PEP	XCorr	Charge	MH+ [Da]	ΔM [ppm]	RT [min]	# Missed Cleavages
	High	FGQGGAGPVGGQGPR	2	1	1	P23246		0	0	0.0158	2.80399	2	1341.67	0.113235	56.9595	0
	High	AVVIVDDR	1	1	1	P23246		0	0.002	0.06431	2.16328	2	886.5	0.279772	59.9816	0
	High	YGEPGEVFINK	1	1	1	P23246		0	0.004	0.1	2.21454	2	1252.62	-2.32615	90.3275	0
P00367	Glutamate dehydrogenase 1, mitochondrial OS=Homo sapiens GN=GLUD1 PE=1 SV=2 - [DHE3_HUMAN]	9.90421	5.73	2	2	2	4	558	61.3592	7.79639
	A2	Sequence	# PSMs	# Proteins	# Protein Groups	Protein Group Accessions	Modifications	ΔCn	q-Value	PEP	XCorr	Charge	MH+ [Da]	ΔM [ppm]	RT [min]	# Missed Cleavages
	High	YSTDVSVDEVK	1	2	1	P00367		0	0	0.009621	2.54596	2	1241.59	-0.872048	70.6555	0
	High	IIAEGANGPTTPEADKIFLER	3	2	1	P00367		0	0	0.01721	2.20919	3	2242.18	1.86517	107.854	1
Q99729	Heterogeneous nuclear ribonucleoprotein A/B OS=Homo sapiens GN=HNRNPAB PE=1 SV=2 - [ROAA_HUMAN]	9.90024	6.93	1	1	2	4	332	36.2024	8.20654
	A2	Sequence	# PSMs	# Proteins	# Protein Groups	Protein Group Accessions	Modifications	ΔCn	q-Value	PEP	XCorr	Charge	MH+ [Da]	ΔM [ppm]	RT [min]	# Missed Cleavages
	High	EVYQQQQYGSGGR	2	1	1	Q99729		0	0	0.004957	2.94381	2	1499.69	0.680669	50.0603	0
	High	FGEVVDcTIK	2	2	2	Q99729;Q14103	C7(Carbamidomethyl)	0	0	0.007173	2.40581	2	1167.57	-1.07683	82.9604	0
Q92945	Far upstream element-binding protein 2 OS=Homo sapiens GN=KHSRP PE=1 SV=4 - [FUBP2_HUMAN]	9.89915	10.69	1	5	5	8	711	73.07	7.29834
	A2	Sequence	# PSMs	# Proteins	# Protein Groups	Protein Group Accessions	Modifications	ΔCn	q-Value	PEP	XCorr	Charge	MH+ [Da]	ΔM [ppm]	RT [min]	# Missed Cleavages
	High	IGGGIDVPVPR	2	1	1	Q92945		0	0	0.01573	3.0901	2	1079.62	-2.20958	91.127	0
	High	MILIQDGSQNTNVDKPLR	2	1	1	Q92945		0	0	0.01328	1.57298	3	2042.06	-3.77623	89.6088	0
	High	QLEDGDQPESK	1	1	1	Q92945		0	0.001	0.03373	1.47871	2	1245.56	-1.01018	31.5463	0
	High	IGGDAATTVNNSTPDFGFGGQKR	2	1	1	Q92945		0	0.003	0.07984	1.90394	3	2310.11	1.46431	95.0172	1
	High	VQISPDSGGLPER	1	1	1	Q92945		0	0.009	0.1552	2.12591	2	1354.7	-0.70368	74.3078	0
P84157	Matrix-remodeling-associated protein 7 OS=Homo sapiens GN=MXRA7 PE=1 SV=1 - [MXRA7_HUMAN]	9.58713	19.61	1	2	2	3	204	21.4524	4.25928
	A2	Sequence	# PSMs	# Proteins	# Protein Groups	Protein Group Accessions	Modifications	ΔCn	q-Value	PEP	XCorr	Charge	MH+ [Da]	ΔM [ppm]	RT [min]	# Missed Cleavages
	High	QEEEQDLDGEKGPSSEGPEEEDGEGFSFK	2	1	1	P84157		0	0	0.0009412	4.61877	3	3185.33	2.67744	95.8876	1
	High	RGAAASPEPAR	1	1	1	P84157		0	0.009	0.1447	1.76771	2	1082.57	-0.529872	18.8472	1
O43399	Tumor protein D54 OS=Homo sapiens GN=TPD52L2 PE=1 SV=2 - [TPD54_HUMAN]	9.49569	21.36	1	3	3	5	206	22.2243	5.36377
	A2	Sequence	# PSMs	# Proteins	# Protein Groups	Protein Group Accessions	Modifications	ΔCn	q-Value	PEP	XCorr	Charge	MH+ [Da]	ΔM [ppm]	RT [min]	# Missed Cleavages
	High	GLLSDSMTDVPVDTGVAAR	2	1	1	O43399		0	0	0.005812	2.91728	2	1903.94	-0.0212912	115.244	0
	High	TQETLSQAGQK	2	1	1	O43399		0	0.002	0.05233	1.83529	2	1190.6	0.753468	34.3187	0
	High	TSAALSTVGSAISR	1	1	1	O43399		0	0.009	0.1453	1.94153	2	1320.71	0.283561	85.1662	0
Q92597	Protein NDRG1 OS=Homo sapiens GN=NDRG1 PE=1 SV=1 - [NDRG1_HUMAN]	9.46723	9.9	1	2	2	3	394	42.8077	5.8208
	A2	Sequence	# PSMs	# Proteins	# Protein Groups	Protein Group Accessions	Modifications	ΔCn	q-Value	PEP	XCorr	Charge	MH+ [Da]	ΔM [ppm]	RT [min]	# Missed Cleavages
	High	SHTSEGAHLDITPNSGAAGNSAGPK	1	1	1	Q92597		0	0	0.0004798	3.47533	3	2376.12	-0.24569	62.9086	0
	High	TASGSSVTSLDGTR	2	1	1	Q92597		0	0	0.004174	3.34979	2	1338.65	1.97809	56.2096	0
P16070	CD44 antigen OS=Homo sapiens GN=CD44 PE=1 SV=3 - [CD44_HUMAN]	9.46507	3.91	1	2	2	4	742	81.4874	5.32568
	A2	Sequence	# PSMs	# Proteins	# Protein Groups	Protein Group Accessions	Modifications	ΔCn	q-Value	PEP	XCorr	Charge	MH+ [Da]	ΔM [ppm]	RT [min]	# Missed Cleavages
	High	ESSETPDQFMTADETR	2	1	1	P16070		0	0	0.0004685	3.41052	2	1843.77	2.99722	89.3093	0
	High	LVINSGNGAVEDR	2	1	1	P16070		0	0.001	0.03622	2.20578	2	1343.69	0.100186	64.5139	0
P49368	T-complex protein 1 subunit gamma OS=Homo sapiens GN=CCT3 PE=1 SV=4 - [TCPG_HUMAN]	9.43722	5.5	1	3	3	4	545	60.4953	6.49365
	A2	Sequence	# PSMs	# Proteins	# Protein Groups	Protein Group Accessions	Modifications	ΔCn	q-Value	PEP	XCorr	Charge	MH+ [Da]	ΔM [ppm]	RT [min]	# Missed Cleavages
	High	AVAQALEVIPR	2	1	1	P49368		0	0	0.01805	2.4663	2	1166.69	-0.413991	100.751	0
	High	ELGIWEPLAVK	1	1	1	P49368		0	0.002	0.0452	3.01699	2	1254.71	0.547725	133.722	0
	High	EILSEVER	1	1	1	P49368		0	0.006	0.12	1.89873	2	974.514	-0.985557	75.6157	0
P13674	Prolyl 4-hydroxylase subunit alpha-1 OS=Homo sapiens GN=P4HA1 PE=1 SV=2 - [P4HA1_HUMAN]	9.41745	5.43	1	2	2	3	534	61.011	6.01123
	A2	Sequence	# PSMs	# Proteins	# Protein Groups	Protein Group Accessions	Modifications	ΔCn	q-Value	PEP	XCorr	Charge	MH+ [Da]	ΔM [ppm]	RT [min]	# Missed Cleavages
	High	SAWLSGYENPVVSR	2	1	1	P13674		0	0	0.005269	3.65388	2	1564.78	1.60432	113.367	0
	High	KDEPDAFKELGTGNR	1	1	1	P13674		0	0.002	0.05177	2.91852	3	1676.83	0.701382	74.9217	2
O00299	Chloride intracellular channel protein 1 OS=Homo sapiens GN=CLIC1 PE=1 SV=4 - [CLIC1_HUMAN]	9.39325	12.45	1	2	2	4	241	26.9057	5.17334
	A2	Sequence	# PSMs	# Proteins	# Protein Groups	Protein Group Accessions	Modifications	ΔCn	q-Value	PEP	XCorr	Charge	MH+ [Da]	ΔM [ppm]	RT [min]	# Missed Cleavages
	High	GVTFNVTTVDTK	2	1	1	O00299		0	0	0.008122	2.78332	2	1281.67	1.7654	90.2733	0
	High	LAALNPESNTAGLDIFAK	2	1	1	O00299		0	0.001	0.01934	2.22193	2	1844.98	0.814612	130.594	0
P28072	Proteasome subunit beta type-6 OS=Homo sapiens GN=PSMB6 PE=1 SV=4 - [PSB6_HUMAN]	9.28486	8.79	1	2	2	4	239	25.3414	4.91943
	A2	Sequence	# PSMs	# Proteins	# Protein Groups	Protein Group Accessions	Modifications	ΔCn	q-Value	PEP	XCorr	Charge	MH+ [Da]	ΔM [ppm]	RT [min]	# Missed Cleavages
	High	LAAIAESGVER	2	1	1	P28072		0	0	0.00731	2.91824	2	1115.61	1.25483	66.2811	0
	High	QVLLGDQIPK	2	1	1	P28072		0	0.002	0.04787	2.17812	2	1110.65	0.760084	89.6187	0
Q99798	Aconitate hydratase, mitochondrial OS=Homo sapiens GN=ACO2 PE=1 SV=2 - [ACON_HUMAN]	9.24974	5.64	1	3	3	5	780	85.3719	7.60596
	A2	Sequence	# PSMs	# Proteins	# Protein Groups	Protein Group Accessions	Modifications	ΔCn	q-Value	PEP	XCorr	Charge	MH+ [Da]	ΔM [ppm]	RT [min]	# Missed Cleavages
	High	NAVTQEFGPVPDTAR	2	1	1	Q99798		0	0.001	0.02326	2.43652	2	1601.79	-0.44076	93.6526	0
	High	SQFTITPGSEQIR	2	1	1	Q99798		0	0.003	0.08519	2.08836	2	1463.75	3.00747	89.7569	0
	High	IVYGHLDDPASQEIER	1	1	1	Q99798		0	0.004	0.09726	1.41657	3	1841.91	2.40536	86.71	0
Q99497	Protein deglycase DJ-1 OS=Homo sapiens GN=PARK7 PE=1 SV=2 - [PARK7_HUMAN]	9.10926	16.93	1	3	3	5	189	19.8785	6.78564
	A2	Sequence	# PSMs	# Proteins	# Protein Groups	Protein Group Accessions	Modifications	ΔCn	q-Value	PEP	XCorr	Charge	MH+ [Da]	ΔM [ppm]	RT [min]	# Missed Cleavages
	High	GAEEMETVIPVDVMR	2	1	1	Q99497		0	0	0.003613	2.68607	2	1675.8	-0.0329309	124.311	0
	High	DGLILTSR	2	1	1	Q99497		0	0.002	0.06998	2.4379	2	874.5	1.27217	79.9242	0
	High	EILKEQENR	1	1	1	Q99497		0	0.002	0.04209	1.85041	2	1158.61	-0.215531	36.3736	1
P62241	40S ribosomal protein S8 OS=Homo sapiens GN=RPS8 PE=1 SV=2 - [RS8_HUMAN]	8.9651	11.54	1	2	2	3	208	24.1902	10.3159
	A2	Sequence	# PSMs	# Proteins	# Protein Groups	Protein Group Accessions	Modifications	ΔCn	q-Value	PEP	XCorr	Charge	MH+ [Da]	ΔM [ppm]	RT [min]	# Missed Cleavages
	High	IIDVVYNASNNELVR	2	1	1	P62241		0	0	0.00268	3.44837	2	1718.91	0.374199	109.076	0
	High	ADGYVLEGK	1	1	1	P62241		0	0.001	0.0198	2.3105	2	951.478	-0.549218	63.6689	0
P40926	Malate dehydrogenase, mitochondrial OS=Homo sapiens GN=MDH2 PE=1 SV=3 - [MDHM_HUMAN]	8.93498	11.54	1	3	3	4	338	35.4807	8.67529
	A2	Sequence	# PSMs	# Proteins	# Protein Groups	Protein Group Accessions	Modifications	ΔCn	q-Value	PEP	XCorr	Charge	MH+ [Da]	ΔM [ppm]	RT [min]	# Missed Cleavages
	High	TIIPLISQcTPK	1	1	1	P40926	C9(Carbamidomethyl)	0	0.002	0.05372	2.40597	2	1370.77	-0.332476	109.362	0
	High	IFGVTTLDIVR	2	1	1	P40926		0	0.002	0.06598	2.28432	2	1233.72	0.0414539	132.873	0
	High	AGAGSATLSMAYAGAR	1	1	1	P40926		0	0.002	0.0714	2.16477	2	1454.71	-0.3255	88.6019	0
P61204	ADP-ribosylation factor 3 OS=Homo sapiens GN=ARF3 PE=1 SV=2 - [ARF3_HUMAN]	8.87695	14.36	2	2	2	4	181	20.5877	7.43018
	A2	Sequence	# PSMs	# Proteins	# Protein Groups	Protein Group Accessions	Modifications	ΔCn	q-Value	PEP	XCorr	Charge	MH+ [Da]	ΔM [ppm]	RT [min]	# Missed Cleavages
	High	QDLPNAMNAAEITDK	2	2	1	P61204		0	0	0.008135	2.72186	2	1630.77	-1.33743	94.5412	0
	High	ILMVGLDAAGK	2	2	1	P61204		0	0	0.004155	2.21058	2	1087.62	0.465763	102.775	0
P46940	Ras GTPase-activating-like protein IQGAP1 OS=Homo sapiens GN=IQGAP1 PE=1 SV=1 - [IQGA1_HUMAN]	8.85384	2.9	1	3	3	4	1657	189.134	6.48096
	A2	Sequence	# PSMs	# Proteins	# Protein Groups	Protein Group Accessions	Modifications	ΔCn	q-Value	PEP	XCorr	Charge	MH+ [Da]	ΔM [ppm]	RT [min]	# Missed Cleavages
	High	TLINAEDPPMVVVR	2	1	1	P46940		0	0.001	0.02119	3.37098	2	1553.83	-2.31843	109.032	0
	High	EEIQSSISGVTAAYNR	1	1	1	P46940		0	0.001	0.02341	2.67974	2	1724.85	0.346323	96.3709	0
	High	SKVDQIQEIVTGNPTVIK	1	1	1	P46940		0	0.009	0.1573	1.7672	3	1969.1	0.128777	107.079	1
P52907	F-actin-capping protein subunit alpha-1 OS=Homo sapiens GN=CAPZA1 PE=1 SV=3 - [CAZA1_HUMAN]	8.33761	8.74	1	2	2	4	286	32.9023	5.69385
	A2	Sequence	# PSMs	# Proteins	# Protein Groups	Protein Group Accessions	Modifications	ΔCn	q-Value	PEP	XCorr	Charge	MH+ [Da]	ΔM [ppm]	RT [min]	# Missed Cleavages
	High	EASDPQPEEADGGLK	2	1	1	P52907		0	0.001	0.02647	1.81714	2	1542.69	1.12778	54.9604	0
	High	LLLNNDNLLR	2	1	1	P52907		0	0.003	0.08655	2.27409	2	1197.7	0.461669	109.902	0
P05387	60S acidic ribosomal protein P2 OS=Homo sapiens GN=RPLP2 PE=1 SV=1 - [RLA2_HUMAN]	8.20387	32.17	1	2	2	3	115	11.6578	4.53857
	A2	Sequence	# PSMs	# Proteins	# Protein Groups	Protein Group Accessions	Modifications	ΔCn	q-Value	PEP	XCorr	Charge	MH+ [Da]	ΔM [ppm]	RT [min]	# Missed Cleavages
	High	LASVPAGGAVAVSAAPGSAAPAAGSAPAAAEEK	2	1	1	P05387		0	0	0.006489	2.97367	3	2774.44	1.5402	83.392	0
	High	LASVPAGGAVAVSAAPGSAAPAAGSAPAAAEEKKDEK	1	1	1	P05387		0	0.001	0.02426	2.47117	4	3274.7	2.00004	75.7683	2
P46063	ATP-dependent DNA helicase Q1 OS=Homo sapiens GN=RECQL PE=1 SV=3 - [RECQ1_HUMAN]	8.1848	4.01	1	2	2	3	649	73.41	7.88428
	A2	Sequence	# PSMs	# Proteins	# Protein Groups	Protein Group Accessions	Modifications	ΔCn	q-Value	PEP	XCorr	Charge	MH+ [Da]	ΔM [ppm]	RT [min]	# Missed Cleavages
	High	ISSMVVMENVGQQK	2	1	1	P46063		0	0	0.004156	2.95884	2	1549.77	0.661495	94.0859	0
	High	EVFLVMPTGGGK	1	1	1	P46063		0	0.006	0.1152	2.83594	2	1234.65	-2.00113	110.228	0
Q04446	1,4-alpha-glucan-branching enzyme OS=Homo sapiens GN=GBE1 PE=1 SV=3 - [GLGB_HUMAN]	8.16614	5.13	1	3	3	4	702	80.4226	6.31592
	A2	Sequence	# PSMs	# Proteins	# Protein Groups	Protein Group Accessions	Modifications	ΔCn	q-Value	PEP	XCorr	Charge	MH+ [Da]	ΔM [ppm]	RT [min]	# Missed Cleavages
	High	SGEILYR	2	1	1	Q04446		0	0.003	0.07492	2.69143	2	837.446	-1.16795	63.5825	0
	High	NIGENEGGIDKFSR	1	1	1	Q04446		0	0.007	0.1266	1.61094	2	1535.75	1.25833	71.9359	1
	High	IVLDSDAAEYGGHQR	1	1	1	Q04446		0	0.009	0.1593	1.69297	2	1630.77	-7.04323	71.4903	0
P31949	Protein S100-A11 OS=Homo sapiens GN=S100A11 PE=1 SV=2 - [S10AB_HUMAN]	8.02075	24.76	1	2	2	4	105	11.7328	7.12256
	A2	Sequence	# PSMs	# Proteins	# Protein Groups	Protein Group Accessions	Modifications	ΔCn	q-Value	PEP	XCorr	Charge	MH+ [Da]	ΔM [ppm]	RT [min]	# Missed Cleavages
	High	TEFLSFmNTELAAFTK	2	1	1	P31949	M7(Oxidation)	0	0	0.008042	2.53025	2	1865.9	0.996947	137.284	0
	High	NQKDPGVLDR	2	1	1	P31949		0	0.001	0.02323	3.02064	3	1141.6	-0.212396	40.6003	1
P36578	60S ribosomal protein L4 OS=Homo sapiens GN=RPL4 PE=1 SV=5 - [RL4_HUMAN]	8.00364	4.45	1	2	2	3	427	47.6674	11.063
	A2	Sequence	# PSMs	# Proteins	# Protein Groups	Protein Group Accessions	Modifications	ΔCn	q-Value	PEP	XCorr	Charge	MH+ [Da]	ΔM [ppm]	RT [min]	# Missed Cleavages
	High	AAAAAAALQAK	2	1	1	P36578		0	0	0.0008649	3.27845	2	956.553	0.823707	46.4873	0
	High	MINTDLSR	1	1	1	P36578		0	0.001	0.0288	2.02438	2	949.479	1.57349	62.8153	0
P84098	60S ribosomal protein L19 OS=Homo sapiens GN=RPL19 PE=1 SV=1 - [RL19_HUMAN]	7.9885	13.27	1	2	2	3	196	23.4512	11.4731
	A2	Sequence	# PSMs	# Proteins	# Protein Groups	Protein Group Accessions	Modifications	ΔCn	q-Value	PEP	XCorr	Charge	MH+ [Da]	ΔM [ppm]	RT [min]	# Missed Cleavages
	High	VWLDPNETNEIANANSR	2	1	1	P84098		0	0	7.806e-05	3.13565	2	1942.93	1.14703	103.429	0
	High	LLADQAEAR	1	1	1	P84098		0	0.002	0.0427	2.42921	2	986.526	-0.302662	48.4583	0
P31150	Rab GDP dissociation inhibitor alpha OS=Homo sapiens GN=GDI1 PE=1 SV=2 - [GDIA_HUMAN]	7.85914	5.82	1	2	2	3	447	50.5501	5.13525
	A2	Sequence	# PSMs	# Proteins	# Protein Groups	Protein Group Accessions	Modifications	ΔCn	q-Value	PEP	XCorr	Charge	MH+ [Da]	ΔM [ppm]	RT [min]	# Missed Cleavages
	High	FQLLEGPPESMGR	2	1	1	P31150		0	0	0.002902	2.82588	2	1460.72	-1.95553	114.843	0
	High	TFEGVDPQTTSMR	1	1	1	P31150		0	0.002	0.04409	2.18389	2	1468.67	-1.73703	80.8713	0
P61247	40S ribosomal protein S3a OS=Homo sapiens GN=RPS3A PE=1 SV=2 - [RS3A_HUMAN]	7.78773	12.5	1	3	3	5	264	29.9257	9.72998
	A2	Sequence	# PSMs	# Proteins	# Protein Groups	Protein Group Accessions	Modifications	ΔCn	q-Value	PEP	XCorr	Charge	MH+ [Da]	ΔM [ppm]	RT [min]	# Missed Cleavages
	High	ATGDETGAKVER	2	1	1	P61247		0	0	0.008302	2.01604	2	1233.61	0.050229	23.8977	1
	High	EVQTNDLKEVVNK	2	1	1	P61247		0	0.002	0.07277	2.20667	2	1515.8	-0.767121	67.1535	1
	High	TTDGYLLR	1	1	1	P61247		0	0.007	0.1229	1.68177	2	938.494	-0.0789684	77.9229	0
P49023	Paxillin OS=Homo sapiens GN=PXN PE=1 SV=3 - [PAXI_HUMAN]	7.51411	4.57	1	2	2	3	591	64.4639	6.18896
	A2	Sequence	# PSMs	# Proteins	# Protein Groups	Protein Group Accessions	Modifications	ΔCn	q-Value	PEP	XCorr	Charge	MH+ [Da]	ΔM [ppm]	RT [min]	# Missed Cleavages
	High	FIHQQPQSSSPVYGSSAK	2	1	1	P49023		0	0.001	0.02338	2.79951	3	1947.96	2.62963	57.1077	0
	High	VTSTQQQTR	1	1	1	P49023		0	0.002	0.0698	1.73138	2	1048.54	0.0613297	12.141	0
P49257	Protein ERGIC-53 OS=Homo sapiens GN=LMAN1 PE=1 SV=2 - [LMAN1_HUMAN]	7.49308	5.69	1	2	2	3	510	57.513	6.771
	A2	Sequence	# PSMs	# Proteins	# Protein Groups	Protein Group Accessions	Modifications	ΔCn	q-Value	PEP	XCorr	Charge	MH+ [Da]	ΔM [ppm]	RT [min]	# Missed Cleavages
	High	GAGmPGQHGQITQQELDTVVK	2	1	1	P49257	M4(Oxidation)	0	0	0.004343	2.86547	3	2210.09	2.93415	88.9589	0
	High	DIDNLVQR	1	1	1	P49257		0	0.004	0.09814	1.80795	2	972.511	0.48209	77.6002	0
Q96TA1	Niban-like protein 1 OS=Homo sapiens GN=FAM129B PE=1 SV=3 - [NIBL1_HUMAN]	7.47606	3.08	1	2	2	3	746	84.0847	6.18896
	A2	Sequence	# PSMs	# Proteins	# Protein Groups	Protein Group Accessions	Modifications	ΔCn	q-Value	PEP	XCorr	Charge	MH+ [Da]	ΔM [ppm]	RT [min]	# Missed Cleavages
	High	VQQVQPAMQAVIR	2	1	1	Q96TA1		0	0	0.01021	2.9112	2	1467.81	-0.0102925	86.9392	0
	High	TDMDQIITSK	1	1	1	Q96TA1		0	0.002	0.05562	2.13754	2	1151.56	1.59492	83.2906	0
P36871	Phosphoglucomutase-1 OS=Homo sapiens GN=PGM1 PE=1 SV=3 - [PGM1_HUMAN]	7.35968	3.74	1	2	2	3	562	61.4105	6.75635
	A2	Sequence	# PSMs	# Proteins	# Protein Groups	Protein Group Accessions	Modifications	ΔCn	q-Value	PEP	XCorr	Charge	MH+ [Da]	ΔM [ppm]	RT [min]	# Missed Cleavages
	High	DLEALMFDR	2	1	1	P36871		0	0	0.008617	2.60906	2	1109.53	1.49279	134.992	0
	High	QEATLVVGGDGR	1	1	1	P36871		0	0.002	0.05227	1.94477	2	1201.62	-1.50402	62.8957	0
P39687	Acidic leucine-rich nuclear phosphoprotein 32 family member A OS=Homo sapiens GN=ANP32A PE=1 SV=1 - [AN32A_HUMAN]	7.20353	5.62	1	2	2	3	249	28.5683	4.09424
	A2	Sequence	# PSMs	# Proteins	# Protein Groups	Protein Group Accessions	Modifications	ΔCn	q-Value	PEP	XCorr	Charge	MH+ [Da]	ΔM [ppm]	RT [min]	# Missed Cleavages
	High	TPSDVKELVLDNSR	1	1	1	P39687		0	0.002	0.05191	2.95024	2	1572.82	-2.20481	89.4509	1
	High	ELVLDNSR	2	1	1	P39687		0	0.002	0.05176	2.13971	2	945.5	-0.305528	62.1156	0
P46781	40S ribosomal protein S9 OS=Homo sapiens GN=RPS9 PE=1 SV=3 - [RS9_HUMAN]	7.09925	11.86	1	2	2	3	194	22.5776	10.6528
	A2	Sequence	# PSMs	# Proteins	# Protein Groups	Protein Group Accessions	Modifications	ΔCn	q-Value	PEP	XCorr	Charge	MH+ [Da]	ΔM [ppm]	RT [min]	# Missed Cleavages
	High	KGQGGAGAGDDEEED	1	1	1	P46781		0	0.002	0.04763	2.37983	2	1434.56	1.23438	20.2621	1
	High	IGVLDEGK	2	1	1	P46781		0	0.002	0.05358	2.33816	2	830.461	-0.834591	63.8232	0
P62857	40S ribosomal protein S28 OS=Homo sapiens GN=RPS28 PE=1 SV=1 - [RS28_HUMAN]	6.87265	46.38	1	3	3	5	69	7.8362	10.6968
	A2	Sequence	# PSMs	# Proteins	# Protein Groups	Protein Group Accessions	Modifications	ΔCn	q-Value	PEP	XCorr	Charge	MH+ [Da]	ΔM [ppm]	RT [min]	# Missed Cleavages
	High	EGDVLTLLESER	2	1	1	P62857		0	0	0.009173	2.3604	2	1360.7	0.240377	133.391	0
	High	TGSQGQcTQVR	1	1	1	P62857	C7(Carbamidomethyl)	0	0	0.01566	2.26941	2	1221.57	0.923279	23.132	0
	High	VEFMDDTSR	2	1	1	P62857		0	0.001	0.0348	1.5395	2	1099.47	-0.713082	75.5811	0
P19338	Nucleolin OS=Homo sapiens GN=NCL PE=1 SV=3 - [NUCL_HUMAN]	6.84009	4.79	1	3	3	3	710	76.5684	4.70361
	A2	Sequence	# PSMs	# Proteins	# Protein Groups	Protein Group Accessions	Modifications	ΔCn	q-Value	PEP	XCorr	Charge	MH+ [Da]	ΔM [ppm]	RT [min]	# Missed Cleavages
	High	GFGFVDFNSEEDAK	1	1	1	P19338		0	0	0.005273	2.87978	2	1561.68	1.23675	123.502	0
	High	TEADAEKTFEEK	1	1	1	P19338		0	0.002	0.05651	2.12434	3	1397.64	0.225715	55.6407	1
	High	QGTEIDGR	1	1	1	P19338		0	0.006	0.1121	1.83597	2	875.422	0.719173	30.7776	0
Q01813	ATP-dependent 6-phosphofructokinase, platelet type OS=Homo sapiens GN=PFKP PE=1 SV=2 - [PFKAP_HUMAN]	6.67349	3.95	1	2	2	3	784	85.5415	7.54736
	A2	Sequence	# PSMs	# Proteins	# Protein Groups	Protein Group Accessions	Modifications	ΔCn	q-Value	PEP	XCorr	Charge	MH+ [Da]	ΔM [ppm]	RT [min]	# Missed Cleavages
	High	AIGVLTSGGDAQGMNAAVR	2	1	1	Q01813		0	0	0.01441	1.87052	2	1787.91	-0.786464	93.2251	0
	High	DLQSNVEHLTEK	1	1	1	Q01813		0	0.002	0.05454	2.24182	2	1412.7	-2.98437	93.4001	0
Q15637	Splicing factor 1 OS=Homo sapiens GN=SF1 PE=1 SV=4 - [SF01_HUMAN]	6.57403	4.23	1	2	2	3	639	68.2859	8.98291
	A2	Sequence	# PSMs	# Proteins	# Protein Groups	Protein Group Accessions	Modifications	ΔCn	q-Value	PEP	XCorr	Charge	MH+ [Da]	ΔM [ppm]	RT [min]	# Missed Cleavages
	High	QGIETPEDQNDLRK	2	1	1	Q15637		0	0.001	0.03215	2.35873	3	1642.8	-1.886	57.0367	1
	High	FQRPGDPQSAQDK	1	1	1	Q15637		0	0.003	0.07623	2.12231	3	1473.71	-0.633307	42.7475	0
P52209	6-phosphogluconate dehydrogenase, decarboxylating OS=Homo sapiens GN=PGD PE=1 SV=3 - [6PGD_HUMAN]	6.50787	5.18	1	2	2	3	483	53.106	7.2251
	A2	Sequence	# PSMs	# Proteins	# Protein Groups	Protein Group Accessions	Modifications	ΔCn	q-Value	PEP	XCorr	Charge	MH+ [Da]	ΔM [ppm]	RT [min]	# Missed Cleavages
	High	AGQAVDDFIEK	2	1	1	P52209		0	0.002	0.05967	2.23701	2	1192.58	0.212224	86.0381	0
	High	TVSKVDDFLANEAK	1	1	1	P52209		0	0.003	0.0847	2.21384	2	1536.8	5.05862	90.0785	1
P62826	GTP-binding nuclear protein Ran OS=Homo sapiens GN=RAN PE=1 SV=3 - [RAN_HUMAN]	6.45818	13.89	1	3	3	4	216	24.4076	7.48877
	A2	Sequence	# PSMs	# Proteins	# Protein Groups	Protein Group Accessions	Modifications	ΔCn	q-Value	PEP	XCorr	Charge	MH+ [Da]	ΔM [ppm]	RT [min]	# Missed Cleavages
	High	NLQYYDISAK	1	1	1	P62826		0	0.001	0.02407	2.18602	2	1214.6	-0.343629	89.2163	0
	High	LVLVGDGGTGK	2	1	1	P62826		0	0.004	0.09656	2.36547	2	1015.58	1.19545	69.5392	0
	High	HLTGEFEKK	1	1	1	P62826		0	0.009	0.1496	1.41219	3	1088.58	1.75623	42.7798	1
Q9NQC3	Reticulon-4 OS=Homo sapiens GN=RTN4 PE=1 SV=2 - [RTN4_HUMAN]	6.45048	1.76	1	2	2	3	1192	129.851	4.50049
	A2	Sequence	# PSMs	# Proteins	# Protein Groups	Protein Group Accessions	Modifications	ΔCn	q-Value	PEP	XCorr	Charge	MH+ [Da]	ΔM [ppm]	RT [min]	# Missed Cleavages
	High	GPLPAAPPVAPER	1	1	1	Q9NQC3		0	0.001	0.02542	2.40754	2	1271.71	1.25545	79.6295	0
	High	SDEGHPFR	2	1	1	Q9NQC3		0	0.004	0.09224	2.07456	2	944.422	-0.199806	35.5566	0
Q9UL46	Proteasome activator complex subunit 2 OS=Homo sapiens GN=PSME2 PE=1 SV=4 - [PSME2_HUMAN]	6.44061	10.88	1	2	2	3	239	27.3843	5.73193
	A2	Sequence	# PSMs	# Proteins	# Protein Groups	Protein Group Accessions	Modifications	ΔCn	q-Value	PEP	XCorr	Charge	MH+ [Da]	ΔM [ppm]	RT [min]	# Missed Cleavages
	High	TKVEAFQTTISK	2	1	1	Q9UL46		0	0.002	0.04675	2.41679	2	1352.74	-0.412956	68.836	1
	High	IEDGNDFGVAIQEK	1	1	1	Q9UL46		0	0.006	0.1204	2.00746	2	1534.74	-0.881685	94.1602	0
P39019	40S ribosomal protein S19 OS=Homo sapiens GN=RPS19 PE=1 SV=2 - [RS19_HUMAN]	6.33997	22.07	1	3	3	4	145	16.0505	10.3159
	A2	Sequence	# PSMs	# Proteins	# Protein Groups	Protein Group Accessions	Modifications	ΔCn	q-Value	PEP	XCorr	Charge	MH+ [Da]	ΔM [ppm]	RT [min]	# Missed Cleavages
	High	IAGQVAAANK	1	1	1	P39019		0	0.001	0.03524	2.794	2	942.538	1.65016	28.5739	0
	High	ELAPYDENWFYTR	2	1	1	P39019		0	0.004	0.09704	1.92555	2	1703.77	1.22142	132.9	0
	High	VLQALEGLK	1	1	1	P39019		0	0.008	0.1377	1.62042	2	970.593	-0.527857	97.6946	0
P24534	Elongation factor 1-beta OS=Homo sapiens GN=EEF1B2 PE=1 SV=3 - [EF1B_HUMAN]	6.30887	9.78	1	2	2	2	225	24.7483	4.66553
	A2	Sequence	# PSMs	# Proteins	# Protein Groups	Protein Group Accessions	Modifications	ΔCn	q-Value	PEP	XCorr	Charge	MH+ [Da]	ΔM [ppm]	RT [min]	# Missed Cleavages
	High	SPAGLQVLNDYLADK	1	1	1	P24534		0	0	3.486e-05	4.24883	2	1603.84	1.45104	133.715	0
	High	LAQYESK	1	1	1	P24534		0	0.009	0.1549	2.06004	2	838.431	0.579102	31.3826	0
P05198	Eukaryotic translation initiation factor 2 subunit 1 OS=Homo sapiens GN=EIF2S1 PE=1 SV=3 - [IF2A_HUMAN]	6.26388	6.98	1	2	2	3	315	36.0894	5.08447
	A2	Sequence	# PSMs	# Proteins	# Protein Groups	Protein Group Accessions	Modifications	ΔCn	q-Value	PEP	XCorr	Charge	MH+ [Da]	ΔM [ppm]	RT [min]	# Missed Cleavages
	High	VVTDTDETELAR	2	1	1	P05198		0	0	0.0003573	3.26802	2	1348.66	1.42885	62.4322	0
	High	YVMTTTTLER	1	1	1	P05198		0	0.009	0.1434	1.46584	2	1214.61	1.68943	79.4297	0
Q9UI30	Multifunctional methyltransferase subunit TRM112-like protein OS=Homo sapiens GN=TRMT112 PE=1 SV=1 - [TR112_HUMAN]	6.21034	22.4	1	2	2	3	125	14.1903	5.26221
	A2	Sequence	# PSMs	# Proteins	# Protein Groups	Protein Group Accessions	Modifications	ΔCn	q-Value	PEP	XCorr	Charge	MH+ [Da]	ΔM [ppm]	RT [min]	# Missed Cleavages
	High	GPVEGYEENEEFLR	2	1	1	Q9UI30		0	0	0.006193	2.40324	2	1667.76	0.791371	101.947	0
	High	GIPNMLLSEEETES	1	1	1	Q9UI30		0	0.009	0.1564	1.68015	2	1548.71	0.410353	126.538	0
P02786	Transferrin receptor protein 1 OS=Homo sapiens GN=TFRC PE=1 SV=2 - [TFR1_HUMAN]	6.17544	3.55	1	2	2	3	760	84.8179	6.60986
	A2	Sequence	# PSMs	# Proteins	# Protein Groups	Protein Group Accessions	Modifications	ΔCn	q-Value	PEP	XCorr	Charge	MH+ [Da]	ΔM [ppm]	RT [min]	# Missed Cleavages
	High	LAVDEEENADNNTK	2	1	1	P02786		0	0	0.0173	2.13793	2	1561.7	2.16821	49.5775	0
	High	VSASPLLYTLIEK	1	1	1	P02786		0	0.006	0.1092	1.60452	2	1433.83	1.31857	135.513	0
P50395	Rab GDP dissociation inhibitor beta OS=Homo sapiens GN=GDI2 PE=1 SV=2 - [GDIB_HUMAN]	6.14683	5.17	1	2	2	3	445	50.6309	6.46826
	A2	Sequence	# PSMs	# Proteins	# Protein Groups	Protein Group Accessions	Modifications	ΔCn	q-Value	PEP	XCorr	Charge	MH+ [Da]	ΔM [ppm]	RT [min]	# Missed Cleavages
	High	DLGTESQIFISR	2	1	1	P50395		0	0	0.001167	2.23619	2	1365.7	0.92607	110.185	0
	High	FVSISDLLVPK	1	1	1	P50395		0	0.006	0.1096	1.71467	2	1217.71	-0.822038	136.971	0
P23526	Adenosylhomocysteinase OS=Homo sapiens GN=AHCY PE=1 SV=4 - [SAHH_HUMAN]	6.09362	8.1	1	3	3	4	432	47.6852	6.34131
	A2	Sequence	# PSMs	# Proteins	# Protein Groups	Protein Group Accessions	Modifications	ΔCn	q-Value	PEP	XCorr	Charge	MH+ [Da]	ΔM [ppm]	RT [min]	# Missed Cleavages
	High	VPAINVNDSVTK	2	1	1	P23526		0	0.002	0.04667	1.97828	2	1256.68	-2.66683	72.5779	0
	High	GISEETTTGVHNLYK	1	1	1	P23526		0	0.003	0.08419	2.40581	2	1648.81	-1.66926	77.183	0
	High	IILLAEGR	1	1	1	P23526		0	0.006	0.1161	1.70954	2	884.556	-0.81356	91.1495	0
P13010	X-ray repair cross-complementing protein 5 OS=Homo sapiens GN=XRCC5 PE=1 SV=3 - [XRCC5_HUMAN]	6.07551	3.42	1	2	2	3	732	82.6523	5.80811
	A2	Sequence	# PSMs	# Proteins	# Protein Groups	Protein Group Accessions	Modifications	ΔCn	q-Value	PEP	XCorr	Charge	MH+ [Da]	ΔM [ppm]	RT [min]	# Missed Cleavages
	High	EEASGSSVTAEEAKK	2	1	1	P13010		0	0	0.002424	2.76081	2	1522.73	1.59729	31.1816	1
	High	YGSDIVPFSK	1	1	1	P13010		0	0.009	0.1478	1.68176	2	1112.56	0.669247	95.2572	0
P11586	C-1-tetrahydrofolate synthase, cytoplasmic OS=Homo sapiens GN=MTHFD1 PE=1 SV=3 - [C1TC_HUMAN]	6.07215	4.71	1	3	3	4	935	101.495	7.29834
	A2	Sequence	# PSMs	# Proteins	# Protein Groups	Protein Group Accessions	Modifications	ΔCn	q-Value	PEP	XCorr	Charge	MH+ [Da]	ΔM [ppm]	RT [min]	# Missed Cleavages
	High	TDPTTLTDEEINR	2	1	1	P11586		0	0.001	0.03395	1.38797	2	1504.71	-1.57414	77.1732	0
	High	AAQAPSSFQLLYDLK	1	1	1	P11586		0	0.002	0.05434	1.96458	2	1651.88	6.65374	134.834	0
	High	YVVVTGITPTPLGEGK	1	1	1	P11586		0	0.004	0.09953	2.33007	2	1630.91	3.11639	106.273	0
Q16543	Hsp90 co-chaperone Cdc37 OS=Homo sapiens GN=CDC37 PE=1 SV=1 - [CDC37_HUMAN]	6.06068	11.38	1	2	2	2	378	44.44	5.24951
	A2	Sequence	# PSMs	# Proteins	# Protein Groups	Protein Group Accessions	Modifications	ΔCn	q-Value	PEP	XCorr	Charge	MH+ [Da]	ΔM [ppm]	RT [min]	# Missed Cleavages
	High	SMVNTKPEKTEEDSEEVREQK	1	1	1	Q16543		0	0.001	0.02614	3.44485	4	2493.18	0.362643	54.8058	2
	High	ASEAKEGEEAGPGDPLLEAVPK	1	1	1	Q16543		0	0.001	0.03808	2.61583	3	2194.09	-0.372467	100.72	1
O43852	Calumenin OS=Homo sapiens GN=CALU PE=1 SV=2 - [CALU_HUMAN]	6.03451	4.13	1	2	2	4	315	37.0835	4.64014
	A2	Sequence	# PSMs	# Proteins	# Protein Groups	Protein Group Accessions	Modifications	ΔCn	q-Value	PEP	XCorr	Charge	MH+ [Da]	ΔM [ppm]	RT [min]	# Missed Cleavages
	High	TFDQLTPEESK	1	1	1	O43852		0	0.002	0.04684	2.27629	2	1294.62	4.10642	74.634	0
	High	TFDQLTPEESKER	3	1	1	O43852		0	0.002	0.0584	1.91808	2	1579.77	3.7242	67.7871	1
O60701	UDP-glucose 6-dehydrogenase OS=Homo sapiens GN=UGDH PE=1 SV=1 - [UGDH_HUMAN]	5.9813	4.66	1	2	2	3	494	54.9893	7.12256
	A2	Sequence	# PSMs	# Proteins	# Protein Groups	Protein Group Accessions	Modifications	ΔCn	q-Value	PEP	XCorr	Charge	MH+ [Da]	ΔM [ppm]	RT [min]	# Missed Cleavages
	High	VLIGGDETPEGQR	2	1	1	O60701		0	0	0.0146	2.27681	2	1370.69	1.67483	67.8194	0
	High	VTVVDVNESR	1	1	1	O60701		0	0.007	0.124	1.91801	2	1117.58	-1.26136	60.6667	0
Q96HE7	ERO1-like protein alpha OS=Homo sapiens GN=ERO1L PE=1 SV=2 - [ERO1A_HUMAN]	5.97675	5.56	1	2	2	4	468	54.3581	5.68115
	A2	Sequence	# PSMs	# Proteins	# Protein Groups	Protein Group Accessions	Modifications	ΔCn	q-Value	PEP	XCorr	Charge	MH+ [Da]	ΔM [ppm]	RT [min]	# Missed Cleavages
	High	LGAVDESLSEETQK	2	1	1	Q96HE7		0	0.001	0.02066	2.35603	2	1505.73	-2.6431	73.9055	0
	High	QEIVSLFNAFGR	2	1	1	Q96HE7		0	0.003	0.08592	1.74075	2	1380.73	0.889229	137.868	0
P30040	Endoplasmic reticulum resident protein 29 OS=Homo sapiens GN=ERP29 PE=1 SV=4 - [ERP29_HUMAN]	5.97193	9.58	1	2	2	3	261	28.9752	7.31299
	A2	Sequence	# PSMs	# Proteins	# Protein Groups	Protein Group Accessions	Modifications	ΔCn	q-Value	PEP	XCorr	Charge	MH+ [Da]	ΔM [ppm]	RT [min]	# Missed Cleavages
	High	DGDFENPVPYTGAVK	1	1	1	P30040		0	0.002	0.05922	2.17163	2	1608.75	-1.98863	96.1973	0
	High	SLNILTAFQK	2	1	1	P30040		0	0.003	0.09035	1.96092	2	1134.65	-2.36712	132.001	0
P13489	Ribonuclease inhibitor OS=Homo sapiens GN=RNH1 PE=1 SV=2 - [RINI_HUMAN]	5.75188	6.51	1	2	2	3	461	49.9411	4.81787
	A2	Sequence	# PSMs	# Proteins	# Protein Groups	Protein Group Accessions	Modifications	ΔCn	q-Value	PEP	XCorr	Charge	MH+ [Da]	ΔM [ppm]	RT [min]	# Missed Cleavages
	High	ELSLAGNELGDEGAR	2	1	1	P13489		0	0	0.003214	2.18257	2	1530.74	2.96252	92.6277	0
	High	ELTVSNNDINEAGVR	1	1	1	P13489		0	0.003	0.08573	1.83565	2	1630.8	1.02763	79.3465	0
Q15582	Transforming growth factor-beta-induced protein ig-h3 OS=Homo sapiens GN=TGFBI PE=1 SV=1 - [BGH3_HUMAN]	5.53227	3.51	1	2	2	3	683	74.634	7.7085
	A2	Sequence	# PSMs	# Proteins	# Protein Groups	Protein Group Accessions	Modifications	ΔCn	q-Value	PEP	XCorr	Charge	MH+ [Da]	ΔM [ppm]	RT [min]	# Missed Cleavages
	High	GDELADSALEIFK	2	1	1	Q15582		0	0	0.0002683	3.21154	2	1407.71	3.87494	135.51	0
	High	SPYQLVLQHSR	1	1	1	Q15582		0	0.007	0.1321	1.81932	3	1327.71	-1.52207	88.2518	0
P07858	Cathepsin B OS=Homo sapiens GN=CTSB PE=1 SV=3 - [CATB_HUMAN]	5.52604	7.67	1	2	2	3	339	37.7968	6.30322
	A2	Sequence	# PSMs	# Proteins	# Protein Groups	Protein Group Accessions	Modifications	ΔCn	q-Value	PEP	XCorr	Charge	MH+ [Da]	ΔM [ppm]	RT [min]	# Missed Cleavages
	High	SGVYQHVTGEMMGGHAIR	2	1	1	P07858		0	0	0.005571	2.83291	3	1929.91	-0.434141	94.0757	0
	High	LPASFDAR	1	1	1	P07858		0	0.007	0.1258	1.56965	2	876.458	0.700674	69.6741	0
Q96AE4	Far upstream element-binding protein 1 OS=Homo sapiens GN=FUBP1 PE=1 SV=3 - [FUBP1_HUMAN]	5.40358	4.81	1	2	2	3	644	67.5185	7.60596
	A2	Sequence	# PSMs	# Proteins	# Protein Groups	Protein Group Accessions	Modifications	ΔCn	q-Value	PEP	XCorr	Charge	MH+ [Da]	ΔM [ppm]	RT [min]	# Missed Cleavages
	High	IGGNEGIDVPIPR	2	1	1	Q96AE4		0	0.002	0.04041	2.59121	2	1336.72	2.06306	100.344	0
	High	MVMIQDGPQNTGADKPLR	1	1	1	Q96AE4		0	0.009	0.156	1.50678	3	1970.98	2.401	79.9962	0
P40939	Trifunctional enzyme subunit alpha, mitochondrial OS=Homo sapiens GN=HADHA PE=1 SV=2 - [ECHA_HUMAN]	5.05599	3.15	1	2	2	2	763	82.9469	9.0415
	A2	Sequence	# PSMs	# Proteins	# Protein Groups	Protein Group Accessions	Modifications	ΔCn	q-Value	PEP	XCorr	Charge	MH+ [Da]	ΔM [ppm]	RT [min]	# Missed Cleavages
	High	FGGGNPELLTQMVSK	1	1	1	P40939		0	0	0.004637	2.74338	2	1577.8	-2.35232	117.708	0
	High	DGPGFYTTR	1	1	1	P40939		0	0.002	0.05063	2.31261	2	1013.47	-0.105387	70.5765	0
P34932	Heat shock 70 kDa protein 4 OS=Homo sapiens GN=HSPA4 PE=1 SV=4 - [HSP74_HUMAN]	4.95902	5.83	1	2	2	3	840	94.2712	5.18604
	A2	Sequence	# PSMs	# Proteins	# Protein Groups	Protein Group Accessions	Modifications	ΔCn	q-Value	PEP	XCorr	Charge	MH+ [Da]	ΔM [ppm]	RT [min]	# Missed Cleavages
	High	VLATAFDTTLGGR	1	1	1	P34932		0	0.002	0.06335	2.43937	2	1321.72	4.0606	105.376	0
	High	MQVDQEEPHVEEQQQQTPAENKAESEEMETSQAGSK	2	1	1	P34932		0	0.003	0.08378	2.51965	4	4086.78	0.786241	74.6558	1
P40121	Macrophage-capping protein OS=Homo sapiens GN=CAPG PE=1 SV=2 - [CAPG_HUMAN]	4.83472	9.77	1	2	2	3	348	38.4745	6.18896
	A2	Sequence	# PSMs	# Proteins	# Protein Groups	Protein Group Accessions	Modifications	ΔCn	q-Value	PEP	XCorr	Charge	MH+ [Da]	ΔM [ppm]	RT [min]	# Missed Cleavages
	High	VSDATGQMNLTK	2	1	1	P40121		0	0	0.003364	2.6724	2	1264.62	0.808241	58.845	0
	High	EGNPEEDLTADKANAQAAALYK	1	1	1	P40121		0	0.001	0.02717	1.68962	3	2319.11	0.315046	94.2248	1
P16403	Histone H1.2 OS=Homo sapiens GN=HIST1H1C PE=1 SV=2 - [H12_HUMAN]	4.81533	13.15	3	2	2	3	213	21.3517	10.9312
	A2	Sequence	# PSMs	# Proteins	# Protein Groups	Protein Group Accessions	Modifications	ΔCn	q-Value	PEP	XCorr	Charge	MH+ [Da]	ΔM [ppm]	RT [min]	# Missed Cleavages
	High	KASGPPVSELITK	1	3	1	P16403		0	0.002	0.04266	2.99021	3	1326.76	0.605364	76.2761	1
	High	ALAAAGYDVEKNNSR	2	3	1	P16403		0	0.003	0.08426	1.82512	2	1578.79	1.02141	59.8536	1
P26599	Polypyrimidine tract-binding protein 1 OS=Homo sapiens GN=PTBP1 PE=1 SV=1 - [PTBP1_HUMAN]	4.68085	5.08	1	2	2	3	531	57.1856	9.17334
	A2	Sequence	# PSMs	# Proteins	# Protein Groups	Protein Group Accessions	Modifications	ΔCn	q-Value	PEP	XCorr	Charge	MH+ [Da]	ΔM [ppm]	RT [min]	# Missed Cleavages
	High	EGQEDQGLTKDYGNSPLHR	2	1	1	P26599		0	0	0.004019	2.77308	3	2144.01	2.57099	69.4986	1
	High	HQNVQLPR	1	1	1	P26599		0	0.002	0.06177	1.90776	2	991.543	-0.0220321	48.4809	0
P05388	60S acidic ribosomal protein P0 OS=Homo sapiens GN=RPLP0 PE=1 SV=1 - [RLA0_HUMAN]	4.49383	7.26	2	2	2	4	317	34.2518	5.97314
	A2	Sequence	# PSMs	# Proteins	# Protein Groups	Protein Group Accessions	Modifications	ΔCn	q-Value	PEP	XCorr	Charge	MH+ [Da]	ΔM [ppm]	RT [min]	# Missed Cleavages
	High	GHLENNPALEK	3	2	1	P05388		0	0.002	0.07335	1.74187	3	1221.62	-0.244679	43.3972	0
	High	cFIVGADNVGSK	1	2	1	P05388	C1(Carbamidomethyl)	0	0.008	0.1354	2.41082	2	1266.61	-1.32684	82.9538	0
P20042	Eukaryotic translation initiation factor 2 subunit 2 OS=Homo sapiens GN=EIF2S2 PE=1 SV=2 - [IF2B_HUMAN]	4.39771	5.71	1	2	2	2	333	38.3644	5.79541
	A2	Sequence	# PSMs	# Proteins	# Protein Groups	Protein Group Accessions	Modifications	ΔCn	q-Value	PEP	XCorr	Charge	MH+ [Da]	ΔM [ppm]	RT [min]	# Missed Cleavages
	High	TGFQAVTGK	1	1	1	P20042		0	0.005	0.1033	2.2487	2	908.485	1.58801	57.8784	0
	High	DYTYEELLNR	1	1	1	P20042		0	0.005	0.1011	2.14902	2	1315.62	-0.741239	113.588	0
P61604	10 kDa heat shock protein, mitochondrial OS=Homo sapiens GN=HSPE1 PE=1 SV=2 - [CH10_HUMAN]	4.38201	17.65	1	2	2	2	102	10.9249	8.92432
	A2	Sequence	# PSMs	# Proteins	# Protein Groups	Protein Group Accessions	Modifications	ΔCn	q-Value	PEP	XCorr	Charge	MH+ [Da]	ΔM [ppm]	RT [min]	# Missed Cleavages
	High	GGIMLPEK	1	1	1	P61604		0	0.006	0.1165	1.6698	2	844.46	0.365051	75.2923	0
	High	GGEIQPVSVK	1	1	1	P61604		0	0.007	0.1281	2.71221	2	1013.56	-0.39354	56.711	0
P61254	60S ribosomal protein L26 OS=Homo sapiens GN=RPL26 PE=1 SV=1 - [RL26_HUMAN]	4.34398	14.48	2	2	2	3	145	17.2475	10.5503
	A2	Sequence	# PSMs	# Proteins	# Protein Groups	Protein Group Accessions	Modifications	ΔCn	q-Value	PEP	XCorr	Charge	MH+ [Da]	ΔM [ppm]	RT [min]	# Missed Cleavages
	High	SMPIRKDDEVQVVR	2	2	1	P61254		0	0	0.01153	2.4822	3	1671.89	0.315069	62.5845	2
	High	YVIYIER	1	2	1	P61254		0	0.009	0.1447	1.86178	2	955.527	1.92207	94.9266	0
P62873	Guanine nucleotide-binding protein G(I)/G(S)/G(T) subunit beta-1 OS=Homo sapiens GN=GNB1 PE=1 SV=3 - [GBB1_HUMAN]	4.2428	5.88	3	2	2	2	340	37.353	5.99854
	A2	Sequence	# PSMs	# Proteins	# Protein Groups	Protein Group Accessions	Modifications	ΔCn	q-Value	PEP	XCorr	Charge	MH+ [Da]	ΔM [ppm]	RT [min]	# Missed Cleavages
	High	LLVSASQDGK	1	3	1	P62873		0	0.007	0.1239	2.3671	2	1017.56	-2.16779	51.8027	0
	High	AGVLAGHDNR	1	3	1	P62873		0	0.008	0.1379	1.8757	2	1009.52	-0.523021	30.3527	0
P09382	Galectin-1 OS=Homo sapiens GN=LGALS1 PE=1 SV=2 - [LEG1_HUMAN]	4.21948	19.26	1	3	3	3	135	14.7062	5.50342
	A2	Sequence	# PSMs	# Proteins	# Protein Groups	Protein Group Accessions	Modifications	ΔCn	q-Value	PEP	XCorr	Charge	MH+ [Da]	ΔM [ppm]	RT [min]	# Missed Cleavages
	High	SFVLNLGK	1	1	1	P09382		0	0.002	0.05152	1.59977	2	877.514	0.193228	106.939	0
	High	DGGAWGTEQR	1	1	1	P09382		0	0.004	0.09956	2.13666	2	1076.47	-0.782421	55.569	0
	High	LPDGYEFK	1	1	1	P09382		0	0.006	0.1101	2.08281	2	968.471	-1.08441	87.5169	0
P49588	Alanine--tRNA ligase, cytoplasmic OS=Homo sapiens GN=AARS PE=1 SV=2 - [SYAC_HUMAN]	3.96667	2.38	1	2	2	3	968	106.743	5.52881
	A2	Sequence	# PSMs	# Proteins	# Protein Groups	Protein Group Accessions	Modifications	ΔCn	q-Value	PEP	XCorr	Charge	MH+ [Da]	ΔM [ppm]	RT [min]	# Missed Cleavages
	High	AVFDETYPDPVR	2	1	1	P49588		0	0.001	0.02156	1.89622	2	1408.67	0.334347	99.2155	0
	High	IVAVTGAEAQK	1	1	1	P49588		0	0.008	0.1372	1.32837	2	1086.62	0.330342	48.8754	0
P08133	Annexin A6 OS=Homo sapiens GN=ANXA6 PE=1 SV=3 - [ANXA6_HUMAN]	3.83819	4.75	1	2	2	2	673	75.8256	5.60498
	A2	Sequence	# PSMs	# Proteins	# Protein Groups	Protein Group Accessions	Modifications	ΔCn	q-Value	PEP	XCorr	Charge	MH+ [Da]	ΔM [ppm]	RT [min]	# Missed Cleavages
	High	SLHQAIEGDTSGDFLK	1	1	1	P08133		0	0.003	0.08765	1.71126	2	1717.85	7.06386	94.2347	0
	High	GTVRPANDFNPDADAK	1	1	1	P08133		0	0.004	0.09653	2.12694	3	1687.8	0.669104	60.3553	0
P62070	Ras-related protein R-Ras2 OS=Homo sapiens GN=RRAS2 PE=1 SV=1 - [RRAS2_HUMAN]	3.8096	9.8	1	2	2	3	204	23.3847	6.01123
	A2	Sequence	# PSMs	# Proteins	# Protein Groups	Protein Group Accessions	Modifications	ΔCn	q-Value	PEP	XCorr	Charge	MH+ [Da]	ΔM [ppm]	RT [min]	# Missed Cleavages
	High	QVTQEEGQQLAR	2	1	1	P62070		0	0.002	0.05264	1.354	2	1386.7	1.37231	50.0669	0
	High	GSFEEIYK	1	1	1	P62070		0	0.004	0.09455	1.87657	2	972.467	-0.0509839	44.3372	0
Q9H299	SH3 domain-binding glutamic acid-rich-like protein 3 OS=Homo sapiens GN=SH3BGRL3 PE=1 SV=1 - [SH3L3_HUMAN]	3.69052	19.35	1	2	2	3	93	10.4313	4.93213
	A2	Sequence	# PSMs	# Proteins	# Protein Groups	Protein Group Accessions	Modifications	ΔCn	q-Value	PEP	XCorr	Charge	MH+ [Da]	ΔM [ppm]	RT [min]	# Missed Cleavages
	High	VYSTSVTGSR	2	1	1	Q9H299		0	0.003	0.08629	1.75059	2	1056.53	-0.0106758	44.7183	0
	High	SQQSEVTR	1	1	1	Q9H299		0	0.009	0.1493	1.93993	2	934.459	0.226558	17.7169	0
Q14204	Cytoplasmic dynein 1 heavy chain 1 OS=Homo sapiens GN=DYNC1H1 PE=1 SV=5 - [DYHC1_HUMAN]	3.47194	0.8	1	2	2	3	4646	532.072	6.40479
	A2	Sequence	# PSMs	# Proteins	# Protein Groups	Protein Group Accessions	Modifications	ΔCn	q-Value	PEP	XCorr	Charge	MH+ [Da]	ΔM [ppm]	RT [min]	# Missed Cleavages
	High	VLRPQVTAVAQQNQGEVPEPQDMK	2	1	1	Q14204		0	0	0.006309	1.973	3	2662.37	2.49481	86.5544	0
	High	VLLTTQGVDMISK	1	1	1	Q14204		0	0.001	0.02917	3.47194	2	1404.78	3.2363	106.571	0
P61160	Actin-related protein 2 OS=Homo sapiens GN=ACTR2 PE=1 SV=1 - [ARP2_HUMAN]	2.72377	6.6	1	2	2	2	394	44.7322	6.7417
	A2	Sequence	# PSMs	# Proteins	# Protein Groups	Protein Group Accessions	Modifications	ΔCn	q-Value	PEP	XCorr	Charge	MH+ [Da]	ΔM [ppm]	RT [min]	# Missed Cleavages
	High	GYAFNHSADFETVR	1	1	1	P61160		0	0.002	0.04368	1.91116	3	1613.73	-0.153262	89.982	0
	High	ILLTEPPMNPTK	1	1	1	P61160		0	0.009	0.1445	2.72377	2	1353.74	-1.65619	94.7913	0
Q12797	Aspartyl/asparaginyl beta-hydroxylase OS=Homo sapiens GN=ASPH PE=1 SV=3 - [ASPH_HUMAN]	2.63458	5.67	1	2	2	3	758	85.8095	5.0083
	A2	Sequence	# PSMs	# Proteins	# Protein Groups	Protein Group Accessions	Modifications	ΔCn	q-Value	PEP	XCorr	Charge	MH+ [Da]	ΔM [ppm]	RT [min]	# Missed Cleavages
	High	LGIYDADGDGDFDVDDAK	1	1	1	Q12797		0	0	0.01278	2.63458	2	1900.81	-0.264295	111.521	0
	High	SSGNSSSSGSGSGSTSAGSSSPGAR	2	1	1	Q12797		0	0.002	0.06004	1.39551	2	2102.88	0.15996	18.9493	0
O43237	Cytoplasmic dynein 1 light intermediate chain 2 OS=Homo sapiens GN=DYNC1LI2 PE=1 SV=1 - [DC1L2_HUMAN]	2.42375	6.3	1	2	2	2	492	54.0655	6.37939
	A2	Sequence	# PSMs	# Proteins	# Protein Groups	Protein Group Accessions	Modifications	ΔCn	q-Value	PEP	XCorr	Charge	MH+ [Da]	ΔM [ppm]	RT [min]	# Missed Cleavages
	High	KPDSMVTNSSTENEA	1	1	1	O43237		0	0.001	0.037	2.42375	2	1609.71	2.58836	48.0375	0
	High	GGPASVPSSSPGTSVK	1	1	1	O43237		0	0.009	0.1617	1.43258	2	1414.72	0.525813	50.4868	0
P26006	Integrin alpha-3 OS=Homo sapiens GN=ITGA3 PE=1 SV=5 - [ITA3_HUMAN]	2.37362	2.19	1	2	2	2	1051	116.538	6.771
	A2	Sequence	# PSMs	# Proteins	# Protein Groups	Protein Group Accessions	Modifications	ΔCn	q-Value	PEP	XCorr	Charge	MH+ [Da]	ΔM [ppm]	RT [min]	# Missed Cleavages
	High	AAFVSEQQQK	1	1	1	P26006		0	0.001	0.03537	2.37362	2	1135.57	-0.640534	44.334	0
	High	SQPSETERLTDDY	1	1	1	P26006		0	0.003	0.08526	1.3523	2	1540.68	0.933747	79.6973	1
P04844	Dolichyl-diphosphooligosaccharide--protein glycosyltransferase subunit 2 OS=Homo sapiens GN=RPN2 PE=1 SV=3 - [RPN2_HUMAN]	2.21917	3.65	1	2	2	2	631	69.241	5.69385
	A2	Sequence	# PSMs	# Proteins	# Protein Groups	Protein Group Accessions	Modifications	ΔCn	q-Value	PEP	XCorr	Charge	MH+ [Da]	ΔM [ppm]	RT [min]	# Missed Cleavages
	High	TGQEVVFVAEPDNK	1	1	1	P04844		0	0	0.01582	2.21917	2	1532.76	0.0871908	84.5035	0
	High	YIANTVELR	1	1	1	P04844		0	0.006	0.1127	1.53659	2	1078.59	-0.91688	78.5452	0
P06703	Protein S100-A6 OS=Homo sapiens GN=S100A6 PE=1 SV=1 - [S10A6_HUMAN]	2.07942	16.67	1	2	2	2	90	10.1733	5.47803
	A2	Sequence	# PSMs	# Proteins	# Protein Groups	Protein Group Accessions	Modifications	ΔCn	q-Value	PEP	XCorr	Charge	MH+ [Da]	ΔM [ppm]	RT [min]	# Missed Cleavages
	High	LMEDLDR	1	1	1	P06703		0	0.002	0.05925	2.07942	2	891.425	0.842456	67.7094	0
	High	LQDAEIAR	1	1	1	P06703		0	0.009	0.1415	1.36648	2	915.488	-1.91461	48.5291	0
P28838	Cytosol aminopeptidase OS=Homo sapiens GN=LAP3 PE=1 SV=3 - [AMPL_HUMAN]	1.6292	5.01	1	2	2	2	519	56.1308	7.92822
	A2	Sequence	# PSMs	# Proteins	# Protein Groups	Protein Group Accessions	Modifications	ΔCn	q-Value	PEP	XCorr	Charge	MH+ [Da]	ΔM [ppm]	RT [min]	# Missed Cleavages
	High	QLMETPANEMTPTR	1	1	1	P28838		0	0.003	0.08902	1.6292	2	1618.76	-0.480904	82.7242	0
	High	TIQVDNTDAEGR	1	1	1	P28838		0	0.007	0.132	1.48417	2	1318.62	0.315174	50.2279	0

## Sheet: MDHDH-antisense
Accession	Description	Score	Coverage	# Proteins	# Unique Peptides	# Peptides	# PSMs	# AAs	MW [kDa]	calc. pI
P60709	Actin, cytoplasmic 1 OS=Homo sapiens GN=ACTB PE=1 SV=1 - [ACTB_HUMAN]	221.664	53.33	2	9	20	94	375	41.7097	5.47803
	A2	Sequence	# PSMs	# Proteins	# Protein Groups	Protein Group Accessions	Modifications	ΔCn	q-Value	PEP	XCorr	Charge	MH+ [Da]	ΔM [ppm]	RT [min]	# Missed Cleavages
	High	KDLYANTVLSGGTTMYPGIADR	2	2	1	P60709		0	0	4.976e-09	5.11957	3	2343.17	0.517071	113.674	1
	High	TTGIVMDSGDGVTHTVPIYEGYALPHAILR	3	2	1	P60709		0	0	1.538e-05	4.28074	3	3183.62	2.77132	131.41	0
	High	SYELPDGQVITIGNER	10	3	2	P60709;P68032		0	0	1.05e-06	3.84744	2	1790.89	0.695058	124.12	0
	High	VAPEEHPVLLTEAPLNPK	12	2	1	P60709		0	0	5.159e-06	3.6445	2	1954.07	2.06121	97.0107	0
	High	KDLYANTVLSGGTTmYPGIADR	1	2	1	P60709	M15(Oxidation)	0	0	9.03e-05	3.26877	3	2359.17	3.96256	104.82	1
	High	HQGVMVGMGQK	5	3	2	P60709;P68032		0	0	6.961e-05	2.99047	3	1171.57	1.23179	50.7512	0
	High	DLYANTVLSGGTTmYPGIADR	4	2	1	P60709	M14(Oxidation)	0	0	6.223e-06	2.847	2	2231.07	2.19873	117.712	0
	High	GYSFTTTAER	6	2	1	P60709		0	0	0.0002935	2.7856	2	1132.53	0.703082	74.709	0
	High	DSYVGDEAQSK	2	3	2	P60709;P68032		0	0	0.0001947	2.78282	2	1198.52	1.51365	42.5881	0
	High	AGFAGDDAPR	4	3	2	P60709;P68032		0	0	0.0002656	2.77755	2	976.449	0.624583	50.7413	0
	High	QEYDESGPSIVHR	6	2	1	P60709		0	0	0.0001712	2.70724	3	1516.71	2.26713	63.2966	0
	High	DLYANTVLSGGTTMYPGIADR	1	2	1	P60709		0	0	3.435e-06	2.57342	2	2215.08	2.78463	128.164	0
	High	IWHHTFYNELR	4	3	2	P60709;P68032		0	0	0.0003834	2.52992	3	1515.75	0.213791	98.9805	0
	High	EITALAPSTMK	4	3	2	P60709;P68032		0	0	0.0002771	1.82787	2	1161.62	-1.04699	80.1185	0
	High	QEYDESGPSIVHRK	5	2	1	P60709		0	0.001	0.0006767	2.83161	3	1644.8	-0.172584	54.1466	1
	High	EITALAPSTmK	4	3	2	P60709;P68032	M10(Oxidation)	0	0.001	0.0008132	2.82624	2	1177.61	-0.34278	63.1466	0
	High	DLTDYLMK	4	3	2	P60709;P68032		0	0.001	0.004333	2.79384	2	998.486	0.0855884	117.975	0
	High	MQKEITALAPSTMK	1	3	2	P60709;P68032		0	0.001	0.0004984	2.74596	2	1548.81	-0.285369	79.3686	1
	High	DSYVGDEAQSKR	6	3	2	P60709;P68032		0	0.001	0.001464	2.3871	3	1354.62	-0.0111447	40.7647	1
	High	TTGIVmDSGDGVTHTVPIYEGYALPHAILR	1	2	1	P60709	M6(Oxidation)	0	0.001	0.0007062	2.29475	4	3199.62	1.80544	126.404	0
	High	HQGVMVGmGQK	4	3	2	P60709;P68032	M8(Oxidation)	0	0.001	0.001644	1.86631	2	1187.57	-0.479143	30.7912	0
	High	GYSFTTTAEREIVR	1	2	1	P60709		0	0.002	0.01028	2.51155	3	1629.82	0.139346	99.0679	1
	High	IIAPPERK	2	3	2	P60709;P68032		0	0.002	0.01094	2.27399	2	923.567	-0.685723	37.9768	1
	High	LDLAGRDLTDYLMK	1	3	2	P60709;P68032		0	0.004	0.02868	2.09216	2	1623.84	1.93035	129.567	1
	High	cDVDIRK	1	2	1	P60709	C1(Carbamidomethyl)	0	0.006	0.05036	1.82004	2	905.451	-0.269598	32.1757	1
P35579	Myosin-9 OS=Homo sapiens GN=MYH9 PE=1 SV=4 - [MYH9_HUMAN]	180.424	26.43	1	45	45	79	1960	226.392	5.60498
	A2	Sequence	# PSMs	# Proteins	# Protein Groups	Protein Group Accessions	Modifications	ΔCn	q-Value	PEP	XCorr	Charge	MH+ [Da]	ΔM [ppm]	RT [min]	# Missed Cleavages
	High	TEMEDLMSSKDDVGK	2	1	1	P35579		0	0	1.345e-05	4.04549	2	1684.74	1.22868	87.3752	1
	High	ALEEAMEQKAELER	3	1	1	P35579		0	0	1.762e-05	3.89632	2	1646.81	1.23355	82.4431	1
	High	LTEMETLQSQLMAEK	2	1	1	P35579		0	0	0.0003319	3.57159	2	1751.85	-0.612827	125.701	0
	High	QLLQANPILEAFGNAK	2	1	1	P35579		0	0	5.954e-06	3.30403	2	1726.95	0.309823	137.837	0
	High	NAEQYKDQADKASTR	2	1	1	P35579		0	0	9.048e-05	3.27046	3	1724.82	-0.367158	41.3038	2
	High	KGAGDGSDEEVDGKADGAEAKPAE	3	1	1	P35579		0	0	0.0001137	3.01588	3	2303.02	-1.90275	41.3923	2
	High	NTDQASMPDNTAAQK	2	1	1	P35579		0	0	7.825e-05	2.81215	2	1591.7	0.356101	41.3791	0
	High	IAEFTTNLTEEEEKSK	3	1	1	P35579		0	0	0.000308	2.72585	2	1868.92	1.9926	87.2031	1
	High	TLEEEAKTHEAQIQEMR	4	1	1	P35579		0	0	0.0003216	2.7164	3	2042.98	-0.331556	92.854	1
	High	NLPIYSEEIVEMYK	2	1	1	P35579		0	0	0.0003219	2.53078	2	1727.86	3.25873	134.462	0
	High	IAQLEEQLDNETKER	2	1	1	P35579		0	0	0.0003178	2.16748	2	1815.91	0.331429	86.1352	1
	High	ALELDSNLYR	2	1	1	P35579		0	0	0.0002197	2.05322	2	1193.62	0.728591	100.357	0
	High	RGDLPFVVPR	2	1	1	P35579		0	0.001	0.002127	3.08726	2	1155.66	-0.205738	99.1556	1
	High	QLEEAEEEAQR	2	1	1	P35579		0	0.001	0.0006709	2.99244	2	1331.61	0.94538	49.9786	0
	High	SMMQDREDQSILcTGESGAGK	1	1	1	P35579	C13(Carbamidomethyl)	0	0.001	0.001715	2.94975	3	2300.01	4.45304	83.8268	1
	High	YEILTPNSIPK	2	1	1	P35579		0	0.001	0.007863	2.89835	2	1274.7	1.35872	101.967	0
	High	NKHEAMITDLEER	2	1	1	P35579		0	0.001	0.0007461	2.86968	3	1585.77	1.07068	80.3151	1
	High	IAQLEEQLDNETK	2	1	1	P35579		0	0.001	0.001109	2.86528	2	1530.77	3.53144	86.9447	0
	High	ALEEAMEQK	2	1	1	P35579		0	0.001	0.001431	2.75666	2	1048.5	-1.42465	54.8649	0
	High	ASITALEAK	2	1	1	P35579		0	0.001	0.0005117	2.71849	2	903.516	1.36622	67.5257	0
	High	FDQLLAEEK	2	1	1	P35579		0	0.001	0.0009221	2.65443	2	1092.56	1.63493	82.3061	0
	High	LEVNLQAMK	2	1	1	P35579		0	0.001	0.004726	2.62968	2	1045.57	1.6261	93.949	0
	High	EQADFAIEALAK	1	1	1	P35579		0	0.001	0.007367	2.54119	2	1305.66	-3.42447	114.525	0
	High	ELEDATETADAMNR	1	1	1	P35579		0	0.001	0.002467	2.49884	2	1565.68	2.08656	71.2511	0
	High	LQVELDNVTGLLSQSDSK	1	1	1	P35579		0	0.001	0.0006334	2.32759	2	1946.02	3.8772	131.542	0
	High	VSHLLGINVTDFTR	1	1	1	P35579		0	0.001	0.005075	2.26253	3	1571.85	0.43845	121.838	0
	High	QAQQERDELADEIANSSGK	2	1	1	P35579		0	0.001	0.005216	2.25339	3	2088.98	-0.753948	83.792	1
	High	THEAQIQEMR	1	1	1	P35579		0	0.001	0.00142	2.2497	2	1242.59	-0.454248	47.9397	0
	High	IAEFTTNLTEEEEK	2	1	1	P35579		0	0.001	0.004437	2.19262	2	1653.79	0.951515	94.3414	0
	High	TELADKVTK	1	1	1	P35579		0	0.001	0.002978	2.13994	2	1004.56	-0.483916	36.9481	1
	High	QTLENERGELANEVK	2	1	1	P35579		0	0.001	0.002521	2.0054	3	1729.87	-0.0619622	74.5062	1
	High	DLEAHIDSANK	1	1	1	P35579		0	0.001	0.005872	1.93248	2	1212.58	-1.26121	56.3649	0
	High	EMEAELEDER	2	1	1	P35579		0	0.001	0.007162	1.91757	2	1250.52	-1.79378	69.1175	0
	High	VMQEQGTHPK	1	1	1	P35579		0	0.001	0.007973	1.89225	2	1154.56	0.618918	19.0627	0
	High	KLEEEQIILEDQNcK	1	1	1	P35579	C14(Carbamidomethyl)	0	0.001	0.001671	1.76957	2	1888.93	-0.182646	86.4484	1
	High	ANLQIDQINTDLNLER	1	1	1	P35579		0	0.001	0.003284	1.58937	2	1869.97	-0.566641	119.518	0
	High	IMGIPEEEQMGLLR	2	1	1	P35579		0	0.001	0.001449	1.27709	2	1615.82	1.25558	127.246	0
	High	DLQGRDEQSEEK	1	1	1	P35579		0	0.002	0.00897	2.32103	2	1433.65	0.309095	27.6261	1
	High	GALALEEK	1	1	1	P35579		0	0.002	0.01121	2.24193	2	830.462	0.12085	59.4684	0
	High	DLEGLSQR	2	1	1	P35579		0	0.002	0.01039	2.10838	2	917.47	1.07015	64.4366	0
	High	LDPHLVLDQLR	2	1	1	P35579		0	0.002	0.01055	2.0339	3	1318.75	0.960613	116.234	0
	High	KANLQIDQINTDLNLER	2	1	1	P35579		0	0.004	0.03716	2.37509	3	1998.07	4.56467	108.194	1
	High	EMEAELEDERKQR	1	1	1	P35579		0	0.004	0.02473	2.14188	3	1662.78	3.06554	56.1125	2
	High	ALEQQVEEMK	1	1	1	P35579		0	0.005	0.03831	1.86596	2	1204.59	-1.1688	78.1381	0
	High	EKQLAAENR	1	1	1	P35579		0	0.005	0.03859	1.69331	2	1058.56	0.860369	22.0494	1
P08670	Vimentin OS=Homo sapiens GN=VIM PE=1 SV=4 - [VIME_HUMAN]	178.409	58.37	1	33	34	82	466	53.6191	5.12256
	A2	Sequence	# PSMs	# Proteins	# Protein Groups	Protein Group Accessions	Modifications	ΔCn	q-Value	PEP	XCorr	Charge	MH+ [Da]	ΔM [ppm]	RT [min]	# Missed Cleavages
	High	LQEEMLQREEAENTLQSFR	2	1	1	P08670		0	0	5.352e-07	4.52998	3	2351.13	-1.4182	111.731	1
	High	KVESLQEEIAFLK	2	1	1	P08670		0	0	4.422e-06	4.33486	3	1533.85	0.635559	124.695	1
	High	VEVERDNLAEDIMR	7	1	1	P08670		0	0	0.0001847	3.79141	3	1688.83	0.971862	102.839	1
	High	FADLSEAANR	2	1	1	P08670		0	0	2.646e-05	3.58981	2	1093.53	-0.717352	71.2866	0
	High	LQDEIQNMKEEMAR	3	1	1	P08670		0	0	1.427e-05	3.47467	2	1734.81	-1.22059	92.8229	1
	High	ILLAELEQLKGQGK	3	1	1	P08670		0	0	1.664e-05	3.1092	2	1539.91	-0.780529	113.863	1
	High	QVQSLTcEVDALKGTNESLER	2	1	1	P08670	C7(Carbamidomethyl)	0	0	6.494e-05	2.91857	3	2377.17	0.0992207	107.478	1
	High	LLQDSVDFSLADAINTEFK	3	1	1	P08670		0	0	3.213e-05	2.81264	2	2126.07	1.69513	140.382	0
	High	SLYASSPGGVYATR	2	1	1	P08670		0	0	1.225e-05	2.76058	2	1428.71	1.72862	80.7675	0
	High	TNEKVELQELNDR	4	1	1	P08670		0	0	0.0003415	2.74605	3	1587.8	-1.24577	72.8136	1
	High	EEAENTLQSFR	2	1	1	P08670		0	0	0.000411	2.57096	2	1323.62	-0.0846624	82.8881	0
	High	QVDQLTNDKAR	3	1	1	P08670		0	0	0.0001371	2.52032	3	1287.67	0.414161	36.2945	1
	High	EKLQEEMLQREEAENTLQSFR	2	1	1	P08670		0	0	9.168e-05	2.44916	3	2608.27	1.74154	113.601	2
	High	LGDLYEEEMR	2	1	1	P08670		0	0	0.0003152	2.16209	2	1254.57	0.0358455	92.1658	0
	High	NLQEAEEWYK	2	1	1	P08670		0	0	0.0003246	2.1259	2	1309.61	-0.145701	101.217	0
	High	SRLGDLYEEEMR	4	1	1	P08670		0	0.001	0.0005939	2.98428	3	1497.7	1.38505	100.528	1
	High	RQVDQLTNDK	2	1	1	P08670		0	0.001	0.0009959	2.92293	2	1216.63	-0.896393	36.2628	1
	High	EEAENTLQSFRQDVDNASLAR	2	1	1	P08670		0	0.001	0.0005539	2.75021	3	2393.13	-1.26419	119.928	1
	High	VEVERDNLAEDImR	5	1	1	P08670	M13(Oxidation)	0	0.001	0.002757	2.66472	3	1704.82	-2.42721	80.675	1
	High	FANYIDKVR	3	1	1	P08670		0	0.001	0.003413	2.55064	2	1125.6	-0.226814	77.0341	1
	High	VELQELNDR	2	1	1	P08670		0	0.001	0.0005242	2.35597	2	1115.57	-0.694109	74.5306	0
	High	KLLEGEESR	2	1	1	P08670		0	0.001	0.001863	2.35148	2	1060.56	0.60453	38.3306	1
	High	FADLSEAANRNNDALR	2	1	1	P08670		0	0.001	0.001688	2.291	3	1776.86	-0.332463	80.032	1
	High	QVDQLTNDK	2	1	1	P08670		0	0.001	0.00693	2.17572	2	1060.53	0.626282	39.8477	0
	High	LLEGEESR	2	1	1	P08670		0	0.001	0.002079	2.11668	2	932.47	1.66865	42.7573	0
	High	QVQSLTcEVDALK	1	1	1	P08670	C7(Carbamidomethyl)	0	0.001	0.002019	2.03958	2	1490.75	-1.79113	102.005	0
	High	DGQVINETSQHHDDLE	4	1	1	P08670		0	0.001	0.001496	1.92172	2	1836.8	-0.495273	60.7526	0
	High	LQEEMLQR	1	1	1	P08670		0	0.001	0.003765	1.85018	2	1046.53	1.74345	67.1941	0
	High	ETNLDSLPLVDTHSKR	2	1	1	P08670		0	0.001	0.004575	1.83733	3	1824.95	2.94929	89.2301	1
	High	ETNLDSLPLVDTHSK	1	1	1	P08670		0	0.001	0.006575	1.58955	2	1668.85	2.52919	95.8598	0
	High	LGDLYEEEMRELRR	1	1	1	P08670		0	0.002	0.01374	1.53945	4	1808.9	0.723243	110.696	2
	High	LQEEmLQREEAENTLQSFR	1	1	1	P08670	M5(Oxidation)	0	0.003	0.01441	3.02145	3	2367.13	0.404359	105.64	1
	High	QDVDNASLAR	1	1	1	P08670		0	0.003	0.01864	2.56898	2	1088.54	4.59537	44.1822	0
	High	FLEQQNK	1	2	2	P13647;P08670		0	0.003	0.01858	1.67606	2	906.468	0.148833	39.9362	0
	High	EKLQEEMLQR	1	1	1	P08670		0	0.004	0.02623	2.3219	2	1303.67	1.40206	69.6027	1
	High	EYQDLLNVK	1	1	1	P08670		0	0.004	0.02755	2.30327	2	1121.58	-0.402777	95.4352	0
P04264	Keratin, type II cytoskeletal 1 OS=Homo sapiens GN=KRT1 PE=1 SV=6 - [K2C1_HUMAN]	175.078	43.17	1	24	27	73	644	65.999	8.11865
	A2	Sequence	# PSMs	# Proteins	# Protein Groups	Protein Group Accessions	Modifications	ΔCn	q-Value	PEP	XCorr	Charge	MH+ [Da]	ΔM [ppm]	RT [min]	# Missed Cleavages
	High	FLEQQNQVLQTK	4	2	2	P35908;P04264		0	0	9.187e-05	3.80838	2	1475.79	0.416707	77.3173	0
	High	GGGGGGYGSGGSSYGSGGGSYGSGGGGGGGR	3	1	1	P04264		0	0	1.284e-05	3.6824	3	2383.95	0.575077	55.438	0
	High	YEELQITAGR	6	1	1	P04264		0	0	0.0001425	3.47496	2	1179.6	1.48283	82.3896	0
	High	QISNLQQSISDAEQR	4	1	1	P04264		0	0	3.392e-06	3.39755	2	1716.85	0.32086	95.451	0
	High	WELLQQVDTSTR	2	1	1	P04264		0	0	5.088e-05	3.34879	2	1475.75	2.404	118.067	0
	High	TNAENEFVTIK	2	1	1	P04264		0	0	0.0001863	3.14705	2	1265.64	1.15212	87.5635	0
	High	SLDLDSIIAEVK	2	1	1	P04264		0	0	2.267e-05	3.13945	2	1302.72	2.29977	137.471	0
	High	GSGGGSSGGSIGGR	4	1	1	P04264		0	0	6.161e-05	3.12821	2	1092.5	0.619071	23.3976	0
	High	SLNNQFASFIDKVR	3	1	1	P04264		0	0	0.0003093	3.05533	2	1638.86	0.899663	131.781	1
	High	NKLNDLEDALQQAK	2	1	1	P04264		0	0	0.0001254	3.03781	2	1599.83	0.0991374	111.48	1
	High	AEAESLYQSK	2	1	1	P04264		0	0	0.0002159	3.02512	2	1125.54	-0.865304	54.8458	0
	High	SKAEAESLYQSK	5	1	1	P04264		0	0	0.0004125	3.01483	3	1340.67	-0.338952	49.3133	1
	High	SGGGFSSGSAGIINYQR	2	1	1	P04264		0	0	0.0001471	2.22845	2	1657.79	1.14978	91.5173	0
	High	NSKIEISELNR	3	1	1	P04264		0	0.001	0.001067	3.08621	3	1302.7	1.19917	71.5801	1
	High	AQYEDIAQK	3	1	1	P04264		0	0.001	0.0009456	2.91038	2	1065.52	0.81552	52.9275	0
	High	TNAENEFVTIKK	7	1	1	P04264		0	0.001	0.0005251	2.86161	3	1393.73	-1.43719	72.1648	1
	High	LLRDYQELMNTK	4	1	1	P04264		0	0.001	0.002799	2.85075	2	1523.79	3.23233	96.7267	1
	High	DYQELMNTK	2	1	1	P04264		0	0.001	0.005317	2.41345	2	1141.52	-0.841935	82.0917	0
	High	NMQDmVEDYR	2	1	1	P04264	M5(Oxidation)	0	0.001	0.0009638	2.2607	2	1316.53	0.709439	77.4425	0
	High	GGSGGGGGGSSGGR	2	1	1	P04264		0	0.001	0.0008218	1.99048	2	1006.43	0.711644	10.4924	0
	High	SKAEAESLYQSKYEELQITAGR	1	1	1	P04264		0	0.002	0.009082	3.24879	3	2501.25	-0.335652	105.79	2
	High	DVDGAYMTK	1	1	1	P04264		0	0.002	0.01227	1.61796	2	999.445	0.138876	56.4829	0
	High	SDQSRLDSELK	1	1	1	P04264		0	0.004	0.02665	2.14414	3	1277.63	0.264375	57.0549	1
	High	IEISELNR	1	2	2	P35908;P04264		0	0.005	0.03812	2.32427	2	973.532	0.278855	79.4978	0
	High	SISISVAR	2	1	1	P04264		0	0.006	0.04582	1.69964	2	832.489	0.176417	70.8537	0
	High	NKYEDEINKR	1	2	2	P04264;P13647		0	0.006	0.04926	1.4609	2	1308.65	0.219549	50.2106	2
	High	TLLEGEESR	2	1	1	P04264		0	0.007	0.05395	1.76314	2	1033.52	1.49434	60.1866	0
P14618	Pyruvate kinase PKM OS=Homo sapiens GN=PKM PE=1 SV=4 - [KPYM_HUMAN]	162.792	49.34	1	27	27	65	531	57.9	7.84033
	A2	Sequence	# PSMs	# Proteins	# Protein Groups	Protein Group Accessions	Modifications	ΔCn	q-Value	PEP	XCorr	Charge	MH+ [Da]	ΔM [ppm]	RT [min]	# Missed Cleavages
	High	QKGADFLVTEVENGGSLGSK	4	1	1	P14618		0	0	5.023e-06	4.88233	3	2036.03	0.866336	113.314	1
	High	GADFLVTEVENGGSLGSK	4	1	1	P14618		0	0	5.614e-07	4.50922	2	1779.88	-0.415513	123.921	0
	High	KGVNLPGAAVDLPAVSEKDIQDLK	2	1	1	P14618		0	0	4.533e-06	4.29715	3	2477.36	-1.62733	125.425	2
	High	KGVNLPGAAVDLPAVSEK	2	1	1	P14618		0	0	1.364e-05	4.09806	2	1764.99	1.10089	100.74	1
	High	LAPITSDPTEATAVGAVEASFK	4	1	1	P14618		0	0	9.907e-08	3.59486	2	2175.12	2.53386	133.595	0
	High	NTGIIcTIGPASR	2	1	1	P14618	C6(Carbamidomethyl)	0	0	1.348e-05	3.58803	2	1359.7	-5.54536	85.5349	0
	High	DPVQEAWAEDVDLR	2	1	1	P14618		0	0	5.003e-05	3.54642	2	1642.77	2.2099	123.822	0
	High	LDIDSPPITAR	2	1	1	P14618		0	0	0.0001481	3.43808	2	1197.65	-0.0457848	87.9123	0
	High	TATESFASDPILYRPVAVALDTKGPEIR	4	1	1	P14618		0	0	2.211e-05	3.26916	3	3017.6	2.73825	132.836	1
	High	AGKPVIcATQMLESMIK	1	1	1	P14618	C7(Carbamidomethyl)	0	0	0.0001949	3.25853	3	1876.97	0.791212	136.764	0
	High	GADFLVTEVENGGSLGSKK	3	1	1	P14618		0	0	0.0003654	3.1758	2	1907.97	-1.4749	114.275	1
	High	cDENILWLDYK	2	1	1	P14618	C1(Carbamidomethyl)	0	0	0.0002885	3.16382	2	1468.68	0.440549	132.21	0
	High	IYVDDGLISLQVK	2	1	1	P14618		0	0	0.0001435	3.15962	2	1462.81	-1.00013	130.795	0
	High	GVNLPGAAVDLPAVSEK	2	1	1	P14618		0	0	0.0003972	2.99773	2	1636.9	3.57298	110.83	0
	High	GDLGIEIPAEK	4	1	1	P14618		0	0	0.000131	2.37546	2	1141.61	0.455437	97.1814	0
	High	GSGTAEVELK	2	1	1	P14618		0	0.001	0.0006252	3.04533	2	990.511	1.07803	50.485	0
	High	IENHEGVR	4	1	1	P14618		0	0.001	0.005001	2.7605	2	953.481	1.03022	22.3308	0
	High	KASDVHEVR	2	1	1	P14618		0	0.001	0.001262	2.70272	2	1040.55	0.24053	17.9345	1
	High	GSGTAEVELKK	2	1	1	P14618		0	0.001	0.003317	2.46858	2	1118.61	0.245885	39.5136	1
	High	GDYPLEAVR	2	1	1	P14618		0	0.001	0.00107	2.44383	2	1019.52	-0.188135	84.4005	0
	High	APIIAVTR	2	1	1	P14618		0	0.001	0.002262	1.99408	2	840.531	0.566246	67.6329	0
	High	TATESFASDPILYRPVAVALDTK	2	1	1	P14618		0	0.001	0.003096	1.70783	3	2465.3	1.15965	132.366	0
	High	SVETLKEMIK	1	1	1	P14618		0	0.002	0.009311	2.38779	2	1177.65	1.82717	88.8788	1
	High	ASDVHEVR	2	1	1	P14618		0	0.003	0.02154	1.6801	2	912.454	0.206635	19.4991	0
	High	VNFAMNVGK	3	1	1	P14618		0	0.003	0.02007	1.63671	2	979.503	-0.418809	84.2636	0
	High	SGMNVAR	2	1	1	P14618		0	0.004	0.03017	2.18489	2	734.362	0.589226	30.8836	0
	High	MQHLIAR	1	1	1	P14618		0	0.008	0.06386	1.78567	2	868.483	0.367548	43.404	0
P11021	78 kDa glucose-regulated protein OS=Homo sapiens GN=HSPA5 PE=1 SV=2 - [GRP78_HUMAN]	158.714	46.33	1	26	28	67	654	72.2884	5.16064
	A2	Sequence	# PSMs	# Proteins	# Protein Groups	Protein Group Accessions	Modifications	ΔCn	q-Value	PEP	XCorr	Charge	MH+ [Da]	ΔM [ppm]	RT [min]	# Missed Cleavages
	High	SQIFSTASDNQPTVTIK	4	1	1	P11021		0	0	8.036e-08	4.29446	2	1836.94	3.009	93.25	0
	High	VTAEDKGTGNK	2	1	1	P11021		0	0	0.0001646	3.49417	2	1119.57	1.7742	11.6612	1
	High	TFAPEEISAMVLTK	4	1	1	P11021		0	0	1.934e-05	3.46271	3	1536.8	-0.440508	134.349	0
	High	IINEPTAAAIAYGLDK	2	2	2	P11021;P11142		0	0	4.466e-06	3.26412	2	1659.9	3.98323	119.709	0
	High	VTHAVVTVPAYFNDAQR	3	1	1	P11021		0	0	0.0004201	3.17711	3	1887.97	-2.27133	100.43	0
	High	MVNDAEKFAEEDKK	5	1	1	P11021		0	0	4.184e-05	3.10323	3	1653.78	0.186659	62.1381	2
	High	ELEEIVQPIISK	2	1	1	P11021		0	0	0.0001492	3.10281	2	1397.79	-0.0497089	109.529	0
	High	NQLTSNPENTVFDAK	4	1	1	P11021		0	0	6.825e-05	3.05953	2	1677.81	2.24805	91.2937	0
	High	FEELNMDLFR	2	1	1	P11021		0	0	0.0004371	2.86255	2	1313.62	-0.346483	135.257	0
	High	NELESYAYSLK	2	1	1	P11021		0	0	0.0003056	2.86192	2	1316.64	-0.844207	107.78	0
	High	SDIDEIVLVGGSTR	2	1	1	P11021		0	0	0.0003255	2.82041	2	1460.76	0.175055	112.133	0
	High	NQLTSNPENTVFDAKR	3	1	1	P11021		0	0	9.44e-05	2.74366	2	1833.91	0.966732	82.058	1
	High	ITPSYVAFTPEGER	6	1	1	P11021		0	0	9.416e-05	2.72362	2	1566.78	1.97557	103.255	0
	High	DAGTIAGLNVMR	2	1	1	P11021		0	0	0.0002326	2.60162	2	1217.63	1.42292	102.326	0
	High	KKELEEIVQPIISK	1	1	1	P11021		0	0	8.316e-05	2.40323	2	1653.98	2.02535	97.6264	2
	High	VEIIANDQGNR	4	3	3	P11021;P0DMV8;P11142		0	0	0.0002587	2.3088	2	1228.63	-0.200292	55.6287	0
	High	VLEDSDLKKSDIDEIVLVGGSTR	2	1	1	P11021		0	0.001	0.0007494	3.29291	3	2488.31	-0.113868	113.701	2
	High	IDTRNELESYAYSLK	2	1	1	P11021		0	0.001	0.002801	3.26877	3	1801.9	2.86826	113.124	1
	High	AKFEELNMDLFR	2	1	1	P11021		0	0.001	0.0004674	3.25477	2	1512.75	0.096039	129.216	1
	High	KSDIDEIVLVGGSTR	2	1	1	P11021		0	0.001	0.00409	2.93361	3	1588.85	-1.07635	100.291	1
	High	TWNDPSVQQDIK	2	1	1	P11021		0	0.001	0.0006015	2.89897	2	1430.69	0.168085	81.8706	0
	High	LSSEDKETMEK	2	1	1	P11021		0	0.001	0.002467	1.77784	2	1296.6	0.629087	30.8771	1
	High	IEWLESHQDADIEDFKAK	2	1	1	P11021		0	0.002	0.01036	2.85797	3	2174.04	0.165204	109.774	1
	High	ITITNDQNR	1	1	1	P11021		0	0.004	0.03688	2.20365	2	1074.55	0.0272732	43.9056	0
	High	VYEGERPLTK	1	1	1	P11021		0	0.004	0.0374	2.10753	2	1191.64	-0.0796814	45.5007	0
	High	ALSSQHQAR	1	1	1	P11021		0	0.004	0.03179	1.63867	2	997.519	1.63228	14.7519	0
	High	LYGSAGPPPTGEEDTAEKDEL	1	1	1	P11021		0	0.008	0.06305	1.97129	3	2175.99	-0.742271	88.3148	1
	High	VMEHFIK	1	1	1	P11021		0	0.009	0.0712	1.63377	2	903.475	-0.445988	64.1101	0
P06733	Alpha-enolase OS=Homo sapiens GN=ENO1 PE=1 SV=2 - [ENOA_HUMAN]	148.143	41.94	1	20	20	58	434	47.1393	7.38623
	A2	Sequence	# PSMs	# Proteins	# Protein Groups	Protein Group Accessions	Modifications	ΔCn	q-Value	PEP	XCorr	Charge	MH+ [Da]	ΔM [ppm]	RT [min]	# Missed Cleavages
	High	KLNVTEQEKIDK	4	1	1	P06733		0	0	4.025e-07	4.31497	3	1444.8	1.06409	50.6641	2
	High	VNQIGSVTESLQAcK	2	1	1	P06733	C14(Carbamidomethyl)	0	0	8.651e-06	4.28904	2	1633.82	-2.84318	90.3579	0
	High	DATNVGDEGGFAPNILENK	4	1	1	P06733		0	0	7.349e-05	3.89756	2	1960.93	1.46798	111.04	0
	High	YGKDATNVGDEGGFAPNILENK	3	1	1	P06733		0	0	6.097e-05	3.82407	3	2309.11	2.79535	103.871	1
	High	SGKYDLDFKSPDDPSR	4	1	1	P06733		0	0	8.831e-06	3.80505	3	1826.85	-0.560485	80.4937	2
	High	AAVPSGASTGIYEALELR	4	1	1	P06733		0	0	1.224e-05	3.6142	2	1804.95	1.67749	130.624	0
	High	LAQANGWGVMVSHR	4	1	1	P06733		0	0	4.798e-05	3.03247	2	1525.77	1.76891	93.6278	0
	High	YDLDFKSPDDPSR	3	1	1	P06733		0	0	0.0002614	2.92834	3	1554.71	0.579314	88.882	1
	High	IGAEVYHNLK	4	1	1	P06733		0	0	0.0003044	2.9132	2	1143.62	1.00347	62.2927	0
	High	YISPDQLADLYK	4	1	1	P06733		0	0	8.036e-06	2.81984	2	1425.73	0.299306	124.255	0
	High	LMIEMDGTENK	2	1	1	P06733		0	0	0.0002291	2.70192	2	1280.59	-0.439184	86.9703	0
	High	LAmQEFMILPVGAANFR	2	1	1	P06733	M3(Oxidation)	0	0	0.000397	2.34598	2	1923.99	3.64086	137.028	0
	High	YGKDATNVGDEGGFAPNILENKEGLELLK	4	1	1	P06733		0	0.001	0.0005877	3.48464	3	3091.56	1.00443	131.498	2
	High	IEEELGSK	2	1	1	P06733		0	0.001	0.002738	2.66327	2	904.463	0.692	43.6008	0
	High	GNPTVEVDLFTSK	4	1	1	P06733		0	0.001	0.001688	2.43917	2	1406.72	0.768779	113.205	0
	High	KLNVTEQEK	2	1	1	P06733		0	0.001	0.005309	2.2587	2	1088.59	-0.569138	31.0188	1
	High	DATNVGDEGGFAPNILENKEGLELLK	2	1	1	P06733		0	0.001	0.001233	2.17738	3	2743.38	2.04826	133.413	1
	High	SGKYDLDFK	1	1	1	P06733		0	0.002	0.01297	1.95326	3	1072.53	1.38274	78.6628	1
	High	IDKLMIEMDGTENK	1	1	1	P06733		0	0.003	0.01498	2.58161	2	1636.79	-3.36184	92.8837	1
	High	AVEHINK	2	1	1	P06733		0	0.004	0.03573	2.1267	2	810.446	-0.647345	17.9946	0
P07355	Annexin A2 OS=Homo sapiens GN=ANXA2 PE=1 SV=2 - [ANXA2_HUMAN]	138.138	49.26	1	18	18	53	339	38.5798	7.75244
	A2	Sequence	# PSMs	# Proteins	# Protein Groups	Protein Group Accessions	Modifications	ΔCn	q-Value	PEP	XCorr	Charge	MH+ [Da]	ΔM [ppm]	RT [min]	# Missed Cleavages
	High	RAEDGSVIDYELIDQDAR	4	1	1	P07355		0	0	5.292e-07	4.83089	3	2064.98	0.216709	106.778	1
	High	TDLEKDIISDTSGDFRK	9	1	1	P07355		0	0	2.193e-06	4.00251	3	1939.96	0.0145787	109.355	2
	High	TPAQYDASELKASMK	1	1	1	P07355		0	0	3.762e-07	3.89953	3	1639.8	-0.642252	79.6371	1
	High	GVDEVTIVNILTNR	4	1	1	P07355		0	0	0.0001507	3.81453	3	1542.85	1.42135	137.666	0
	High	AEDGSVIDYELIDQDAR	2	1	1	P07355		0	0	7.647e-05	3.52456	2	1908.89	2.11996	114.535	0
	High	TPAQYDASELK	4	1	1	P07355		0	0	3.532e-05	3.48398	2	1222.59	-0.426371	63.4941	0
	High	SLYYYIQQDTK	1	1	1	P07355		0	0	8.076e-05	3.18541	2	1421.69	-0.15875	107.199	0
	High	SYSPYDMLESIR	2	1	1	P07355		0	0	2.004e-05	3.01845	2	1460.67	-0.498881	134.756	0
	High	TKGVDEVTIVNILTNR	4	1	1	P07355		0	0	0.0002819	2.98035	3	1771.99	-0.146341	132.337	1
	High	TNQELQEINR	2	1	1	P07355		0	0	0.0002084	2.97276	2	1244.62	0.957563	60.3305	0
	High	TDLEKDIISDTSGDFR	2	1	1	P07355		0	0	6.398e-05	2.83134	2	1811.86	-1.05532	115.289	1
	High	SLYYYIQQDTKGDYQK	3	1	1	P07355		0	0	9.736e-05	2.79644	2	2012.96	0.114944	106.434	1
	High	GLGTDEDSLIEIIcSR	1	1	1	P07355	C14(Carbamidomethyl)	0	0	0.000404	2.73274	2	1777.86	-0.165581	137.891	0
	High	LSLEGDHSTPPSAYGSVK	8	1	1	P07355		0	0.001	0.001867	2.51714	2	1844.91	1.89829	79.3293	0
	High	SYSPYDMLESIRK	1	1	1	P07355		0	0.001	0.003534	2.43349	2	1588.77	0.463784	125.412	1
	High	QDIAFAYQR	2	1	1	P07355		0	0.002	0.01171	1.90782	2	1111.55	-1.07401	85.936	0
	High	DALNIETAIK	1	1	1	P07355		0	0.003	0.01819	2.20895	2	1087.6	0.553406	98.7031	0
	High	AYTNFDAER	2	1	1	P07355		0	0.004	0.03398	1.01483	2	1086.49	-0.062909	67.152	0
P68032	Actin, alpha cardiac muscle 1 OS=Homo sapiens GN=ACTC1 PE=1 SV=1 - [ACTC_HUMAN]	136.463	35.54	1	2	13	59	377	41.9919	5.38916
	A2	Sequence	# PSMs	# Proteins	# Protein Groups	Protein Group Accessions	Modifications	ΔCn	q-Value	PEP	XCorr	Charge	MH+ [Da]	ΔM [ppm]	RT [min]	# Missed Cleavages
	High	SYELPDGQVITIGNER	10	3	2	P60709;P68032		0	0	1.05e-06	3.84744	2	1790.89	0.695058	124.12	0
	High	YPIEHGIITNWDDmEK	3	1	1	P68032	M14(Oxidation)	0	0	1.638e-05	3.70793	3	1976.91	1.25655	100.666	0
	High	YPIEHGIITNWDDMEK	4	1	1	P68032		0	0	1.32e-05	3.42922	3	1960.91	0.759054	113.104	0
	High	HQGVMVGMGQK	5	3	2	P60709;P68032		0	0	6.961e-05	2.99047	3	1171.57	1.23179	50.7512	0
	High	DSYVGDEAQSK	2	3	2	P60709;P68032		0	0	0.0001947	2.78282	2	1198.52	1.51365	42.5881	0
	High	AGFAGDDAPR	4	3	2	P60709;P68032		0	0	0.0002656	2.77755	2	976.449	0.624583	50.7413	0
	High	IWHHTFYNELR	4	3	2	P60709;P68032		0	0	0.0003834	2.52992	3	1515.75	0.213791	98.9805	0
	High	EITALAPSTMK	4	3	2	P60709;P68032		0	0	0.0002771	1.82787	2	1161.62	-1.04699	80.1185	0
	High	EITALAPSTmK	4	3	2	P60709;P68032	M10(Oxidation)	0	0.001	0.0008132	2.82624	2	1177.61	-0.34278	63.1466	0
	High	DLTDYLMK	4	3	2	P60709;P68032		0	0.001	0.004333	2.79384	2	998.486	0.0855884	117.975	0
	High	MQKEITALAPSTMK	1	3	2	P60709;P68032		0	0.001	0.0004984	2.74596	2	1548.81	-0.285369	79.3686	1
	High	DSYVGDEAQSKR	6	3	2	P60709;P68032		0	0.001	0.001464	2.3871	3	1354.62	-0.0111447	40.7647	1
	High	HQGVMVGmGQK	4	3	2	P60709;P68032	M8(Oxidation)	0	0.001	0.001644	1.86631	2	1187.57	-0.479143	30.7912	0
	High	KDLYANNVLSGGTTMYPGIADR	1	1	1	P68032		0	0.002	0.01306	3.08973	3	2356.17	4.2917	120.931	1
	High	IIAPPERK	2	3	2	P60709;P68032		0	0.002	0.01094	2.27399	2	923.567	-0.685723	37.9768	1
	High	LDLAGRDLTDYLMK	1	3	2	P60709;P68032		0	0.004	0.02868	2.09216	2	1623.84	1.93035	129.567	1
P21333	Filamin-A OS=Homo sapiens GN=FLNA PE=1 SV=4 - [FLNA_HUMAN]	128.395	17.68	1	29	32	57	2647	280.564	6.06201
	A2	Sequence	# PSMs	# Proteins	# Protein Groups	Protein Group Accessions	Modifications	ΔCn	q-Value	PEP	XCorr	Charge	MH+ [Da]	ΔM [ppm]	RT [min]	# Missed Cleavages
	High	GLVEPVDVVDNADGTQTVNYVPSR	2	1	1	P21333		0	0	0.0002536	3.60565	3	2544.26	0.517265	113.038	0
	High	VANPSGNLTETYVQDR	2	1	1	P21333		0	0	6.824e-06	3.32859	2	1763.86	3.22506	82.4703	0
	High	GAGTGGLGLAVEGPSEAK	2	1	1	P21333		0	0	0.0001816	2.84585	2	1570.81	3.229	86.6912	0
	High	VHGPGIQSGTTNKPNK	2	1	1	P21333		0	0	0.0002906	2.62495	3	1634.86	-0.762739	30.7242	0
	High	AEAGVPAEFSIWTR	2	1	1	P21333		0	0	0.0002282	2.43186	2	1533.77	1.59152	132.409	0
	High	EAGAGGLAIAVEGPSK	2	1	1	P21333		0	0.001	0.003214	3.16713	2	1426.75	-2.15409	88.4595	0
	High	VTAQGPGLEPSGNIANK	2	1	1	P21333		0	0.001	0.0009692	3.12997	2	1652.86	2.26877	67.4487	0
	High	ATcAPQHGAPGPGPADASK	2	1	1	P21333	C3(Carbamidomethyl)	0	0.001	0.001926	3.12869	3	1789.83	0.990702	35.6345	0
	High	AWGPGLEGGVVGK	2	1	1	P21333		0	0.001	0.006403	2.86553	2	1226.65	-0.00136143	98.6548	0
	High	IANLQTDLSDGLR	2	1	1	P21333		0	0.001	0.004641	2.80381	2	1415.75	3.79215	107.375	0
	High	VPVHDVTDASK	4	1	1	P21333		0	0.001	0.001364	2.77495	2	1167.6	-1.64694	36.2341	0
	High	FNEEHIPDSPFVVPVASPSGDAR	2	1	1	P21333		0	0.001	0.0006861	2.67748	3	2467.19	0.489368	120.324	0
	High	LIALLEVLSQK	2	3	3	P21333;O75369;Q14315		0	0.001	0.005221	2.63829	2	1226.77	1.38238	141.023	0
	High	AGNNMLLVGVHGPR	1	1	1	P21333		0	0.001	0.001352	2.59593	3	1434.76	0.135721	89.0227	0
	High	TGVAVNKPAEFTVDAK	4	1	1	P21333		0	0.001	0.001289	2.58712	3	1646.88	0.340098	76.6602	0
	High	SPFSVAVSPSLDLSK	1	1	1	P21333		0	0.001	0.000893	2.56951	2	1533.81	-0.720012	118.987	0
	High	GTVEPQLEAR	2	1	1	P21333		0	0.001	0.001224	2.53293	2	1099.58	1.10566	59.7692	0
	High	IVGPSGAAVPcKVEPGLGADNSVVR	1	1	1	P21333	C11(Carbamidomethyl)	0	0.001	0.002962	2.47796	3	2449.28	-1.45183	89.1241	1
	High	cSGPGLSPGMVR	1	1	1	P21333	C1(Carbamidomethyl)	0	0.001	0.00344	2.34365	2	1217.57	-1.42792	73.9672	0
	High	YGGDEIPFSPYR	1	1	1	P21333		0	0.001	0.0006265	2.25964	2	1400.65	0.151165	111.436	0
	High	EGPYSISVLYGDEEVPR	2	1	1	P21333		0	0.001	0.00075	2.25842	2	1909.92	-0.115797	123.899	0
	High	AFGPGLQGGSAGSPAR	2	1	1	P21333		0	0.001	0.001363	2.22025	2	1429.72	-0.705416	71.0422	0
	High	IQQNTFTR	1	3	3	P21333;O75369;Q14315		0	0.001	0.003611	2.17488	2	1007.53	-0.361721	49.3909	0
	High	VTYTPMAPGSYLISIK	2	1	1	P21333		0	0.001	0.001964	1.95492	2	1740.93	1.8165	132.024	0
	High	EATTEFSVDAR	1	1	1	P21333		0	0.001	0.003098	1.79212	2	1225.57	0.834664	73.6188	0
	High	ALTQTGGPHVK	2	1	1	P21333		0	0.001	0.008073	1.61901	2	1108.61	-0.414996	34.4618	0
	High	VKVEPSHDASK	2	1	1	P21333		0	0.002	0.01099	2.17222	2	1196.63	-0.229576	18.1795	1
	High	AYGPGIEPTGNMVK	2	1	1	P21333		0	0.003	0.02243	2.07596	2	1433.71	1.44526	82.7847	0
	High	AGQSAAGAAPGGGVDTR	1	1	1	P21333		0	0.003	0.01685	1.48266	2	1442.7	1.99499	38.6466	0
	High	FTVETR	1	2	2	P21333;Q14315		0	0.006	0.05129	2.07769	2	752.394	0.356505	51.9416	0
	High	VTGDDSMR	1	1	1	P21333		0	0.006	0.04736	1.35849	2	880.383	0.0930325	27.5145	0
	High	YGGQPVPNFPSK	1	1	1	P21333		0	0.009	0.06994	1.86167	2	1290.65	-1.04707	80.5576	0
P35527	Keratin, type I cytoskeletal 9 OS=Homo sapiens GN=KRT9 PE=1 SV=3 - [K1C9_HUMAN]	98.6428	37.72	1	15	16	40	623	62.0268	5.23682
	A2	Sequence	# PSMs	# Proteins	# Protein Groups	Protein Group Accessions	Modifications	ΔCn	q-Value	PEP	XCorr	Charge	MH+ [Da]	ΔM [ppm]	RT [min]	# Missed Cleavages
	High	EIETYHNLLEGGQEDFESSGAGK	4	1	1	P35527		0	0	5.244e-08	5.04021	3	2510.13	0.874876	112.227	0
	High	LASYLDKVQALEEANNDLENK	2	1	1	P35527		0	0	4.036e-05	4.0792	3	2377.19	2.4157	120.283	1
	High	SGGGGGGGLGSGGSIR	5	1	1	P35527		0	0	8.137e-06	3.93459	2	1232.6	-0.449183	48.7636	0
	High	GGSGGSHGGGSGFGGESGGSYGGGEEASGSGGGYGGGSGK	3	1	1	P35527		0	0	0.0001119	3.90908	3	3223.29	3.16881	67.6072	0
	High	DIENQYETQITQIEHEVSSSGQEVQSSAK	2	1	1	P35527		0	0	1.693e-05	3.87721	3	3264.52	1.28359	135.677	0
	High	GGSGGSYGGGGSGGGYGGGSGSR	3	1	1	P35527		0	0	1.765e-07	3.56936	2	1791.73	1.31093	41.4957	0
	High	FSSSSGYGGGSSR	2	1	1	P35527		0	0	2.799e-05	3.10075	2	1235.53	0.669603	42.4874	0
	High	VQALEEANNDLENK	1	1	1	P35527		0	0	7.785e-05	2.61598	2	1586.76	-0.960158	76.9354	0
	High	FSSSGGGGGGGR	2	1	1	P35527		0	0	0.0001261	2.07953	2	982.434	0.437042	20.2267	0
	High	STMQELNSR	2	1	1	P35527		0	0.001	0.002453	2.38605	2	1065.5	-2.00969	49.866	0
	High	QVLDNLTMEK	2	1	1	P35527		0	0.001	0.007139	2.1802	2	1190.61	0.47636	87.3618	0
	High	SLEDTKNR	2	1	1	P35527		0	0.001	0.004963	1.95322	2	962.49	-0.539931	21.1058	1
	High	TLNDMRQEYEQLIAK	1	1	1	P35527		0	0.001	0.0005583	1.36706	2	1851.93	2.26717	123.32	1
	High	STmQELNSR	1	1	1	P35527	M3(Oxidation)	0	0.002	0.01083	1.84907	2	1081.49	-1.4544	29.7771	0
	High	QVLDNLTmEK	2	1	1	P35527	M8(Oxidation)	0	0.002	0.009346	1.74743	2	1206.6	0.941117	74.7536	0
	High	TLLDIDNTR	3	1	1	P35527		0	0.002	0.01422	1.64517	2	1060.57	2.11025	88.5124	0
	High	LASYLDK	2	3	3	P13645;P02533;P35527		0	0.006	0.04879	1.60408	2	809.44	-0.0198706	61.979	0
	High	MTLDDFR	1	1	1	P35527		0	0.009	0.06442	1.50235	2	897.414	0.848999	98.368	0
P04406	Glyceraldehyde-3-phosphate dehydrogenase OS=Homo sapiens GN=GAPDH PE=1 SV=3 - [G3P_HUMAN]	96.4478	45.97	1	15	15	49	335	36.0304	8.45557
	A2	Sequence	# PSMs	# Proteins	# Protein Groups	Protein Group Accessions	Modifications	ΔCn	q-Value	PEP	XCorr	Charge	MH+ [Da]	ΔM [ppm]	RT [min]	# Missed Cleavages
	High	GALQNIIPASTGAAK	7	1	1	P04406		0	0	2.607e-05	3.64689	2	1411.79	1.39872	95.12	0
	High	VVDLMAHMASKE	8	1	1	P04406		0	0	1.792e-05	3.47222	2	1330.65	-1.46001	88.1072	1
	High	IISNAScTTNcLAPLAK	2	1	1	P04406	C7(Carbamidomethyl); C11(Carbamidomethyl)	0	0	1.803e-05	3.24926	2	1833.92	2.41702	87.3107	0
	High	LISWYDNEFGYSNR	4	1	1	P04406		0	0	2.798e-05	3.13997	2	1763.81	1.9347	131.528	0
	High	LVINGNPITIFQERDPSK	3	1	1	P04406		0	0	0.0002628	2.52353	2	2041.11	1.6512	125.766	1
	High	LVINGNPITIFQER	2	1	1	P04406		0	0	0.0001467	2.3191	2	1613.91	4.16451	133.674	0
	High	LEKPAKYDDIKK	3	1	1	P04406		0	0	0.0003803	2.19481	4	1447.82	2.02432	49.7241	2
	High	VPTANVSVVDLTcR	6	1	1	P04406	C13(Carbamidomethyl)	0	0	0.0003312	2.10371	2	1530.8	1.40656	100.977	0
	High	VIISAPSADAPMFVMGVNHEK	3	1	1	P04406		0	0	4.917e-05	1.99856	3	2213.11	-0.0466235	122.369	0
	High	VIISAPSADAPMFVMGVNHEKYDNSLK	2	1	1	P04406		0	0.001	0.005062	1.94627	3	2933.46	2.26354	124.832	1
	High	LTGMAFR	1	1	1	P04406		0	0.003	0.02154	2.00882	2	795.419	0.970069	80.6242	0
	High	VVDLMAHMASK	1	1	1	P04406		0	0.003	0.02158	1.79152	2	1201.61	-0.806205	85.2348	0
	High	AGAHLQGGAK	2	1	1	P04406		0	0.004	0.03188	2.07933	2	909.49	-0.44931	17.3283	0
	High	VVDLMAHmASKE	1	1	1	P04406	M8(Oxidation)	0	0.006	0.04753	2.00482	2	1346.65	2.51467	63.004	1
	High	VIISAPSADAPMFVmGVNHEKYDNSLK	1	1	1	P04406	M15(Oxidation)	0	0.008	0.06089	1.16927	3	2949.45	-0.949794	112.946	1
	High	YDNSLK	1	1	1	P04406		0	0.009	0.07156	1.91997	2	739.362	0.243387	31.6893	0
	High	QASEGPLK	2	1	1	P04406		0	0.009	0.06451	1.65047	2	829.443	1.4012	31.3097	0
P11142	Heat shock cognate 71 kDa protein OS=Homo sapiens GN=HSPA8 PE=1 SV=1 - [HSP7C_HUMAN]	92.652	26.47	1	12	16	43	646	70.8542	5.51611
	A2	Sequence	# PSMs	# Proteins	# Protein Groups	Protein Group Accessions	Modifications	ΔCn	q-Value	PEP	XCorr	Charge	MH+ [Da]	ΔM [ppm]	RT [min]	# Missed Cleavages
	High	STAGDTHLGGEDFDNR	6	1	1	P11142		0	0	9.291e-05	3.41388	2	1691.73	1.28242	63.6821	0
	High	IINEPTAAAIAYGLDK	2	2	2	P11021;P11142		0	0	4.466e-06	3.26412	2	1659.9	3.98323	119.709	0
	High	NQVAMNPTNTVFDAK	2	1	1	P11142		0	0	3.167e-05	3.20564	2	1649.8	1.67289	92.3524	0
	High	NSLESYAFNMK	2	1	1	P11142		0	0	0.0003983	3.1925	2	1303.6	0.218873	111.088	0
	High	TVTNAVVTVPAYFNDSQR	4	1	1	P11142		0	0	0.0003589	2.99837	3	1982	1.00895	113.111	0
	High	SFYPEEVSSMVLTK	2	1	1	P11142		0	0	6.201e-05	2.8611	2	1616.79	3.81591	128.643	0
	High	VEIIANDQGNR	4	3	3	P11021;P0DMV8;P11142		0	0	0.0002587	2.3088	2	1228.63	-0.200292	55.6287	0
	High	TTPSYVAFTDTER	1	2	2	P0DMV8;P11142		0	0	0.0001056	2.13499	2	1487.7	0.922911	93.6827	0
	High	DAGTIAGLNVLR	2	1	1	P11142		0	0	9.294e-05	2.02244	2	1199.68	2.57108	111.285	0
	High	ARFEELNADLFR	4	1	1	P11142		0	0.001	0.000472	3.48073	3	1480.75	-0.483238	116.244	1
	High	MKEIAEAYLGK	4	1	1	P11142		0	0.001	0.002144	2.89319	3	1252.66	0.874537	83.4415	1
	High	LLQDFFNGKELNK	1	1	1	P11142		0	0.001	0.002815	2.58928	2	1565.84	1.73533	114.466	1
	High	IINEPTAAAIAYGLDKK	3	1	1	P11142		0	0.001	0.0005539	2.15018	2	1787.99	-0.807706	111.047	1
	High	LLQDFFNGK	2	1	1	P11142		0	0.002	0.01127	1.52011	2	1081.57	-0.268951	118.073	0
	High	NQVAMNPTNTVFDAKR	3	1	1	P11142		0	0.005	0.04103	2.01716	3	1805.89	-0.83655	83.8651	1
	High	MVQEAEK	1	2	2	P0DMV8;P11142		0	0.007	0.05891	1.48848	2	834.403	0.370762	22.0817	0
P07437	Tubulin beta chain OS=Homo sapiens GN=TUBB PE=1 SV=2 - [TBB5_HUMAN]	91.7457	31.53	1	3	12	37	444	49.639	4.89404
	A2	Sequence	# PSMs	# Proteins	# Protein Groups	Protein Group Accessions	Modifications	ΔCn	q-Value	PEP	XCorr	Charge	MH+ [Da]	ΔM [ppm]	RT [min]	# Missed Cleavages
	High	EVDEQMLNVQNK	3	2	2	P68371;P07437		0	0	8.728e-05	3.46319	2	1446.69	-2.96202	77.7268	0
	High	LAVNMVPFPR	2	3	3	P68371;P07437;Q9BUF5		0	0	2.032e-05	3.25984	2	1143.63	-0.903192	116.481	0
	High	IMNTFSVVPSPK	4	2	2	P68371;P07437		0	0	0.0002135	3.21876	2	1319.71	2.46342	101.534	0
	High	EIVHIQAGQcGNQIGAK	2	2	2	P68371;P07437	C10(Carbamidomethyl)	0	0	4.718e-05	3.15666	3	1822.92	-0.992695	69.9862	0
	High	AILVDLEPGTMDSVR	4	1	1	P07437		0	0	0.0002826	2.55199	2	1615.84	0.922564	122.186	0
	High	FPGQLNADLR	7	3	3	P68371;P07437;Q9BUF5		0	0	0.0003693	2.32911	2	1130.6	0.68604	92.346	0
	High	AILVDLEPGTmDSVR	3	1	1	P07437	M11(Oxidation)	0	0.001	0.00128	2.80048	2	1631.83	-0.83272	107.851	0
	High	ISVYYNEATGGK	3	1	1	P07437		0	0.001	0.002904	2.69936	2	1301.63	-2.9908	75.3977	0
	High	NMMAAcDPR	2	3	3	P68371;P07437;Q9BUF5	C6(Carbamidomethyl)	0	0.001	0.002435	2.28644	2	1065.43	-0.198613	54.9293	0
	High	ALTVPELTQQVFDAK	2	1	1	P07437		0	0.001	0.003769	2.2598	3	1659.89	-0.952103	134.427	0
	High	ISEQFTAMFR	1	2	2	P68371;P07437		0	0.001	0.001351	2.11417	2	1229.6	1.63313	122.574	0
	High	NSSYFVEWIPNNVK	2	3	3	P68371;P07437;Q9BUF5		0	0.001	0.002045	1.64754	2	1696.84	1.54263	133.195	0
	High	MSMKEVDEQMLNVQNK	2	2	2	P68371;P07437		0	0.003	0.02172	2.33316	3	1923.9	0.276021	103.297	1
P68363	Tubulin alpha-1B chain OS=Homo sapiens GN=TUBA1B PE=1 SV=1 - [TBA1B_HUMAN]	84.6731	36.59	1	12	12	36	451	50.1196	5.05908
	A2	Sequence	# PSMs	# Proteins	# Protein Groups	Protein Group Accessions	Modifications	ΔCn	q-Value	PEP	XCorr	Charge	MH+ [Da]	ΔM [ppm]	RT [min]	# Missed Cleavages
	High	VGINYQPPTVVPGGDLAK	4	1	1	P68363		0	0	7.295e-06	4.11522	2	1824.99	0.941878	106.768	0
	High	QLFHPEQLITGKEDAANNYAR	5	1	1	P68363		0	0	3.569e-05	3.69036	4	2415.2	-0.311701	105.855	1
	High	FDGALNVDLTEFQTNLVPYPR	3	1	1	P68363		0	0	0.0003166	2.99992	2	2409.22	6.66425	138.952	0
	High	DVNAAIATIK	2	1	1	P68363		0	0	0.0002081	2.87012	2	1015.58	-0.417375	83.1623	0
	High	IHFPLATYAPVISAEK	6	1	1	P68363		0	0	0.0001914	2.65657	3	1756.96	-0.249042	126.22	0
	High	TIGGGDDSFNTFFSETGAGK	4	1	1	P68363		0	0	2.532e-05	2.27532	2	2007.9	1.50628	129.534	0
	High	NLDIERPTYTNLNR	3	1	1	P68363		0	0	3.05e-05	2.00282	3	1718.88	-0.442454	87.1769	0
	High	AVFVDLEPTVIDEVR	2	1	1	P68363		0	0.001	0.002457	3.08059	2	1701.91	4.41055	133.622	0
	High	SIQFVDWcPTGFK	2	1	1	P68363	C8(Carbamidomethyl)	0	0.001	0.0008775	2.46613	2	1584.75	-1.43879	134.116	0
	High	EIIDLVLDR	2	1	1	P68363		0	0.001	0.00202	2.09755	2	1085.62	1.24008	129.134	0
	High	EDAANNYAR	2	1	1	P68363		0	0.001	0.006135	1.77087	2	1023.45	-0.266972	31.8295	0
	High	EDMAALEK	1	1	1	P68363		0	0.004	0.02296	2.02873	2	906.424	0.317213	59.1105	0
P07900	Heat shock protein HSP 90-alpha OS=Homo sapiens GN=HSP90AA1 PE=1 SV=5 - [HS90A_HUMAN]	82.0514	23.5	1	9	16	33	732	84.6067	5.021
	A2	Sequence	# PSMs	# Proteins	# Protein Groups	Protein Group Accessions	Modifications	ΔCn	q-Value	PEP	XCorr	Charge	MH+ [Da]	ΔM [ppm]	RT [min]	# Missed Cleavages
	High	NPDDITNEEYGEFYK	2	1	1	P07900		0	0	8.977e-07	3.76491	2	1833.79	2.59524	103.05	0
	High	GVVDSEDLPLNISR	4	2	2	P07900;P08238		0	0	1.537e-05	3.66681	2	1513.79	-0.113121	107.311	0
	High	HLEINPDHSIIETLR	2	1	1	P07900		0	0	7.216e-06	3.65101	3	1786.95	0.84493	107.715	0
	High	TLTIVDTGIGMTK	2	2	2	P08238;P07900		0	0	4.502e-05	3.43205	2	1349.74	1.71345	107.635	0
	High	ADLINNLGTIAK	2	2	2	P07900;P08238		0	0	9.924e-05	3.22004	2	1242.71	0.554368	107.305	0
	High	EKYIDQEELNK	2	2	2	P07900;P08238		0	0	0.0001669	2.98311	2	1408.7	1.19959	60.9635	1
	High	ELISNSSDALDKIR	2	1	1	P07900		0	0	5.225e-05	2.81683	2	1560.82	0.593768	89.4269	1
	High	APFDLFENR	2	1	1	P07900		0	0	0.0001315	2.51241	2	1108.54	0.589042	123.408	0
	High	SLTNDWEDHLAVK	2	2	2	P07900;P08238		0	0	0.0002486	2.49169	2	1527.74	-1.94338	103.945	0
	High	YESLTDPSKLDSGK	2	2	2	P07900;P08238		0	0.001	0.002169	2.83047	2	1539.76	1.63785	70.8281	1
	High	DNSTMGYMAAK	1	1	1	P07900		0	0.001	0.006178	2.64816	2	1188.5	-0.875832	66.7787	0
	High	DQVANSAFVER	2	1	1	P07900		0	0.001	0.006786	2.51577	2	1235.6	-1.13794	68.044	0
	High	YIDQEELNK	2	2	2	P07900;P08238		0	0.001	0.001191	2.45977	2	1151.56	1.67664	60.2504	0
	High	LGIHEDSQNR	2	1	1	P07900		0	0.002	0.01378	2.19311	3	1168.57	-0.00943427	37.0247	0
	High	RAPFDLFENR	2	1	1	P07900		0	0.003	0.01939	2.54515	2	1264.64	-0.678173	114.026	1
	High	TDTGEPMGR	2	1	1	P07900		0	0.006	0.05251	1.71272	2	963.419	-0.686246	31.6195	0
P04075	Fructose-bisphosphate aldolase A OS=Homo sapiens GN=ALDOA PE=1 SV=2 - [ALDOA_HUMAN]	80.5721	37.64	1	14	14	33	364	39.3953	8.08936
	A2	Sequence	# PSMs	# Proteins	# Protein Groups	Protein Group Accessions	Modifications	ΔCn	q-Value	PEP	XCorr	Charge	MH+ [Da]	ΔM [ppm]	RT [min]	# Missed Cleavages
	High	VDKGVVPLAGTNGETTTQGLDGLSER	2	1	1	P04075		0	0	5.25e-08	5.38881	3	2614.34	2.19573	98.5614	1
	High	FSHEEIAMATVTALRR	3	1	1	P04075		0	0	2.908e-05	3.98429	4	1831.95	1.64602	113.695	1
	High	IGEHTPSALAIMENANVLAR	4	1	1	P04075		0	0	1.741e-06	3.95534	2	2107.1	2.28022	131.837	0
	High	GILAADESTGSIAK	4	1	1	P04075		0	0	9.736e-05	3.69801	2	1332.7	0.914327	77.4616	0
	High	GVVPLAGTNGETTTQGLDGLSER	2	1	1	P04075		0	0	6.684e-06	3.31381	3	2272.14	-1.70359	105.736	0
	High	FSHEEIAMATVTALR	1	1	1	P04075		0	0.001	0.0005952	2.85616	2	1675.85	-0.706727	114.279	0
	High	GILAADESTGSIAKR	2	1	1	P04075		0	0.001	0.0008789	2.82653	2	1488.8	-0.114206	68.7974	1
	High	RLQSIGTENTEENRR	4	1	1	P04075		0	0.001	0.007304	2.68013	3	1802.91	-0.409992	44.0831	2
	High	LQSIGTENTEENRR	2	1	1	P04075		0	0.001	0.004465	2.23268	3	1646.81	0.9132	46.5323	1
	High	QLLLTADDR	2	1	1	P04075		0	0.001	0.006925	2.03354	2	1044.57	0.89246	81.4997	0
	High	ADDGRPFPQVIK	1	1	1	P04075		0	0.001	0.005628	1.82511	3	1342.71	1.77924	81.5793	0
	High	AAQEEYVKR	3	1	1	P04075		0	0.002	0.008183	2.08835	2	1093.56	0.0704137	31.3864	1
	High	ELSDIAHR	2	1	1	P04075		0	0.004	0.03436	1.60686	2	940.484	-0.761254	48.1715	0
	High	ALQASALK	1	1	1	P04075		0	0.008	0.06178	1.92032	2	801.484	0.807012	49.3231	0
P08238	Heat shock protein HSP 90-beta OS=Homo sapiens GN=HSP90AB1 PE=1 SV=4 - [HS90B_HUMAN]	77.7703	27.76	1	9	18	37	724	83.2121	5.03369
	A2	Sequence	# PSMs	# Proteins	# Protein Groups	Protein Group Accessions	Modifications	ΔCn	q-Value	PEP	XCorr	Charge	MH+ [Da]	ΔM [ppm]	RT [min]	# Missed Cleavages
	High	GVVDSEDLPLNISR	4	2	2	P07900;P08238		0	0	1.537e-05	3.66681	2	1513.79	-0.113121	107.311	0
	High	TLTLVDTGIGMTK	2	2	2	P08238;P07900		0	0	4.502e-05	3.43205	2	1349.74	1.71345	107.635	0
	High	NPDDITQEEYGEFYK	2	1	1	P08238		0	0	1.548e-06	3.34458	2	1847.79	-1.53385	105.131	0
	High	YHTSQSGDEMTSLSEYVSR	2	1	1	P08238		0	0	9.229e-05	3.24934	3	2176.95	2.89391	102.714	0
	High	ADLINNLGTIAK	2	2	2	P07900;P08238		0	0	9.924e-05	3.22004	2	1242.71	0.554368	107.305	0
	High	ELISNASDALDKIR	2	2	2	P14625;P08238		0	0	0.0001155	3.12724	2	1544.83	1.65108	103.223	1
	High	SIYYITGESK	2	1	1	P08238		0	0	0.0002657	3.03221	2	1160.58	-0.929112	83.1029	0
	High	EKYIDQEELNK	2	2	2	P07900;P08238		0	0	0.0001669	2.98311	2	1408.7	1.19959	60.9635	1
	High	SLTNDWEDHLAVK	2	2	2	P07900;P08238		0	0	0.0002486	2.49169	2	1527.74	-1.94338	103.945	0
	High	ELISNASDALDK	2	2	2	P14625;P08238		0	0	0.000297	2.46836	2	1275.65	2.48527	81.5759	0
	High	HLEINPDHPIVETLR	2	1	1	P08238		0	0.001	0.0008711	2.88876	3	1782.95	0.285594	95.0172	0
	High	YESLTDPSKLDSGK	2	2	2	P07900;P08238		0	0.001	0.002169	2.83047	2	1539.76	1.63785	70.8281	1
	High	YIDQEELNK	2	2	2	P07900;P08238		0	0.001	0.001191	2.45977	2	1151.56	1.67664	60.2504	0
	High	IDIIPNPQER	2	1	1	P08238		0	0.001	0.002254	2.33521	2	1194.65	2.74329	92.3004	0
	High	DNSTMGYMMAK	2	1	1	P08238		0	0.001	0.006885	1.98705	2	1248.51	-0.412235	84.7577	0
	High	LGIHEDSTNR	3	1	1	P08238		0	0.001	0.007051	1.68217	3	1141.56	0.0751189	39.6505	0
	High	ADHGEPIGR	1	1	1	P08238		0	0.005	0.03902	1.55874	2	951.465	0.342533	25.7904	0
	High	EQVANSAFVER	1	1	1	P08238		0	0.009	0.06911	1.54951	2	1249.62	-0.461384	66.6829	0
P13645	Keratin, type I cytoskeletal 10 OS=Homo sapiens GN=KRT10 PE=1 SV=6 - [K1C10_HUMAN]	77.1271	23.12	1	11	15	32	584	58.7917	5.21143
	A2	Sequence	# PSMs	# Proteins	# Protein Groups	Protein Group Accessions	Modifications	ΔCn	q-Value	PEP	XCorr	Charge	MH+ [Da]	ΔM [ppm]	RT [min]	# Missed Cleavages
	High	ALEESNYELEGK	2	1	1	P13645		0	0	1.002e-05	4.00616	2	1381.65	-0.162474	74.3849	0
	High	SQYEQLAEQNR	2	1	1	P13645		0	0	0.000112	3.28337	2	1365.64	0.148404	62.5812	0
	High	GSLGGGFSSGGFSGGSFSR	2	1	1	P13645		0	0	6.434e-06	3.16526	2	1707.78	2.73558	106.824	0
	High	QSLEASLAETEGR	2	1	1	P13645		0	0	0.0001305	2.97252	2	1390.68	-0.333491	92.9657	0
	High	SLLEGEGSSGGGGR	3	1	1	P13645		0	0	0.0003081	2.3396	2	1262.6	0.390107	57.0801	0
	High	LENEIQTYR	2	1	1	P13645		0	0.001	0.001024	3.33957	2	1165.58	-1.92536	68.2847	0
	High	SQYEQLAEQNRK	2	1	1	P13645		0	0.001	0.001479	2.83261	2	1493.74	0.953363	54.3657	1
	High	DAEAWFNEK	2	1	1	P13645		0	0.001	0.002683	2.75474	2	1109.49	1.14031	102.25	0
	High	QSVEADINGLR	2	1	1	P13645		0	0.001	0.00492	2.66722	2	1201.61	-3.52748	91.6899	0
	High	IRLENEIQTYR	2	1	1	P13645		0	0.001	0.007477	2.42187	3	1434.77	0.27048	86.6397	1
	High	VLDELTLTK	2	1	1	P13645		0	0.001	0.0006258	2.37573	2	1031.6	-2.52093	92.7341	0
	High	VTMQNLNDR	2	2	2	P13645;P02533		0	0.001	0.005306	2.27339	2	1090.53	-2.43312	59.6477	0
	High	VTmQNLNDR	1	2	2	P13645;P02533	M3(Oxidation)	0	0.003	0.01863	2.02399	2	1106.52	-2.32555	31.8359	0
	High	LAADDFR	2	2	2	P13645;P02533		0	0.004	0.02649	2.29739	2	807.398	-1.67246	66.9007	0
	High	LASYLDKVR	2	2	2	P13645;P02533		0	0.004	0.03635	2.21542	2	1064.61	-0.344381	72.4984	1
	High	LASYLDK	2	3	3	P13645;P02533;P35527		0	0.006	0.04879	1.60408	2	809.44	-0.0198706	61.979	0
Q14315	Filamin-C OS=Homo sapiens GN=FLNC PE=1 SV=3 - [FLNC_HUMAN]	76.1888	9.03	1	16	19	31	2725	290.841	5.97314
	A2	Sequence	# PSMs	# Proteins	# Protein Groups	Protein Group Accessions	Modifications	ΔCn	q-Value	PEP	XCorr	Charge	MH+ [Da]	ΔM [ppm]	RT [min]	# Missed Cleavages
	High	VEAAEIVEGEDSAYSVR	2	1	1	Q14315		0	0	2.534e-07	4.57917	2	1823.86	-0.713731	100.637	0
	High	APLQVAVLGPTGVAEPVEVR	2	1	1	Q14315		0	0	1.493e-05	3.26254	2	2002.14	3.51378	119.712	0
	High	ITESDLSQLTASIR	2	1	1	Q14315		0	0	3.254e-05	3.15302	2	1533.82	2.38494	124.239	0
	High	GGLVGTPAPFSIDTK	2	1	1	Q14315		0	0	3.293e-05	3.12285	2	1459.78	0.265324	111.432	0
	High	GAGTGGLGLAIEGPSEAK	2	1	1	Q14315		0	0	8.022e-05	2.95461	2	1584.82	-0.435473	95.6611	0
	High	GPGLSQAFVGQK	2	1	1	Q14315		0	0	0.000429	2.94713	2	1188.64	-0.682431	82.0318	0
	High	GVAGVPAEFSIWTR	2	1	1	Q14315		0	0	0.0001328	2.69066	2	1489.78	0.465758	134.56	0
	High	VPQTFTVDcSQAGR	2	1	1	Q14315	C9(Carbamidomethyl)	0	0	0.0003748	1.99241	2	1565.74	-0.0107316	75.1437	0
	High	LIALLEVLSQK	2	3	3	P21333;O75369;Q14315		0	0.001	0.005221	2.63829	2	1226.77	1.38238	141.023	0
	High	AGGTGLER	2	1	1	Q14315		0	0.001	0.00536	2.42123	2	760.395	0.858864	26.9569	0
	High	YGGPQHIVGSPFK	1	1	1	Q14315		0	0.001	0.001296	2.18104	2	1386.72	3.14519	82.2535	0
	High	LEPGGGAEAQAVR	1	1	1	Q14315		0	0.001	0.001553	2.17491	2	1254.64	-0.426595	50.8281	0
	High	IQQNTFTR	1	3	3	P21333;O75369;Q14315		0	0.001	0.003611	2.17488	2	1007.53	-0.361721	49.3909	0
	High	IPGNWFQMVSAQER	2	1	1	Q14315		0	0.001	0.005179	2.12153	2	1662.81	1.79944	135.212	0
	High	GAGGQGQLDVR	1	1	1	Q14315		0.0127	0.002	0.0116	2.32799	2	1057.54	-1.09706	46.1984	0
	High	VPQLPITNFNR	2	1	1	Q14315		0	0.002	0.01416	1.99094	2	1298.72	0.00301522	110.634	0
	High	AFGPGLEGGLVNK	1	1	1	Q14315		0	0.003	0.02148	2.44333	2	1258.68	-0.846273	98.5453	0
	High	FVPQEMGPHTVAVK	1	1	1	Q14315		0	0.004	0.03172	1.25301	2	1539.8	2.92312	77.0883	0
	High	FTVETR	1	2	2	P21333;Q14315		0	0.006	0.05129	2.07769	2	752.394	0.356505	51.9416	0
P00338	L-lactate dehydrogenase A chain OS=Homo sapiens GN=LDHA PE=1 SV=2 - [LDHA_HUMAN]	73.548	40.66	1	11	13	33	332	36.6654	8.26514
	A2	Sequence	# PSMs	# Proteins	# Protein Groups	Protein Group Accessions	Modifications	ΔCn	q-Value	PEP	XCorr	Charge	MH+ [Da]	ΔM [ppm]	RT [min]	# Missed Cleavages
	High	DQLIYNLLKEEQTPQNK	4	1	1	P00338		0	0	3.614e-06	3.54167	3	2074.08	-0.708277	125.353	1
	High	IVSGKDYNVTANSK	3	1	1	P00338		0	0	3.564e-05	3.45079	2	1495.78	0.599873	48.2129	1
	High	QVVESAYEVIK	4	1	1	P00338		0	0	0.0002852	3.02517	2	1264.68	-0.288758	91.0531	0
	High	VIGSGcNLDSAR	4	2	2	P00338;P07195	C6(Carbamidomethyl)	0	0	0.0001337	2.7275	2	1248.6	0.758062	57.7347	0
	High	GEMMDLQHGSLFLR	2	1	1	P00338		0	0	0.0003289	2.69474	2	1633.78	-1.69456	120.521	0
	High	DLADELALVDVIEDK	2	1	1	P00338		0	0	7.532e-05	2.60936	2	1657.86	4.28612	141.664	0
	High	VTLTSEEEAR	4	1	1	P00338		0	0	0.0001437	2.24177	2	1134.56	0.00617142	55.2903	0
	High	SADTLWGIQK	2	1	1	P00338		0	0.001	0.000578	3.0649	2	1118.59	1.13844	100.511	0
	High	DQLIYNLLK	1	1	1	P00338		0	0.001	0.002105	2.75338	2	1119.64	2.22111	131.951	0
	High	LVIITAGAR	3	1	1	P00338		0	0.001	0.002914	2.41639	2	913.586	3.62196	81.5727	0
	High	DYNVTANSK	2	1	1	P00338		0	0.001	0.002839	1.88931	2	1011.48	1.48622	42.2805	0
	High	TLHPDLGTDKDKEQWK	1	1	1	P00338		0	0.003	0.02101	1.51894	4	1910.96	-0.466638	71.9395	2
	High	QQEGESR	1	2	2	P00338;P07195		0	0.006	0.05035	1.41435	2	833.376	1.44336	11.1053	0
P35908	Keratin, type II cytoskeletal 2 epidermal OS=Homo sapiens GN=KRT2 PE=1 SV=2 - [K22E_HUMAN]	72.9323	36.62	1	13	17	31	639	65.3932	8.00146
	A2	Sequence	# PSMs	# Proteins	# Protein Groups	Protein Group Accessions	Modifications	ΔCn	q-Value	PEP	XCorr	Charge	MH+ [Da]	ΔM [ppm]	RT [min]	# Missed Cleavages
	High	FLEQQNQVLQTK	4	2	2	P35908;P04264		0	0	9.187e-05	3.80838	2	1475.79	0.416707	77.3173	0
	High	TSQNSELNNMQDLVEDYKK	2	1	1	P35908		0	0	1.525e-05	3.45275	3	2256.05	0.597284	114.164	1
	High	VDLLNQEIEFLK	2	1	1	P35908		0	0	0.0001493	3.35152	2	1460.8	2.10063	136.805	0
	High	GSSSGGGYSSGSSSYGSGGR	2	1	1	P35908		0	0	7.851e-06	3.26446	2	1740.71	2.93539	42.2146	0
	High	GFSSGSAVVSGGSR	1	1	1	P35908		0	0	9.594e-05	2.89316	2	1254.61	1.24582	57.7412	0
	High	GGSGGGGSISGGGYGSGGGSGGR	2	1	1	P35908		0	0	0.0002095	2.6287	2	1741.75	-0.332365	43.8897	0
	High	HGGGGGGFGGGGFGSR	3	1	1	P35908		0	0	6.456e-05	2.13555	3	1320.58	-0.432566	62.0423	0
	High	NLDLDSIIAEVK	2	2	2	P35908;P13647		0	0.001	0.0006023	3.17962	2	1329.73	-0.0688509	137.461	0
	High	SKEEAEALYHSK	2	1	1	P35908		0	0.001	0.0008069	2.82615	2	1391.68	0.205665	49.236	1
	High	NVQDAIADAEQR	1	1	1	P35908		0	0.001	0.005299	2.45375	2	1329.64	-0.0537549	85.9392	0
	High	AQYEEIAQR	2	1	1	P35908		0	0.001	0.001096	2.21226	2	1107.54	-0.492354	58.3328	0
	High	DYQELMNVK	1	1	1	P35908		0	0.002	0.01111	2.56193	2	1139.54	-1.79701	94.2806	0
	High	TAAENDFVTLKK	2	1	1	P35908		0	0.002	0.009776	1.92786	2	1336.71	0.525229	71.6059	1
	High	GGSISGGGYGSGGGK	2	1	1	P35908		0	0.002	0.01288	1.83041	2	1197.55	-0.844882	37.5527	0
	High	GGSSSGGGYGSGGGGSSSVK	1	1	1	P35908		0	0.004	0.03155	1.36303	2	1588.68	-0.73188	29.8119	0
	High	IEISELNR	1	2	2	P35908;P04264		0	0.005	0.03812	2.32427	2	973.532	0.278855	79.4978	0
	High	FASFIDKVR	1	2	2	P35908;P13647		0	0.007	0.05427	1.84118	2	1082.6	-0.0651554	91.4248	1
P00558	Phosphoglycerate kinase 1 OS=Homo sapiens GN=PGK1 PE=1 SV=3 - [PGK1_HUMAN]	70.5038	44.84	1	15	15	37	417	44.5861	8.104
	A2	Sequence	# PSMs	# Proteins	# Protein Groups	Protein Group Accessions	Modifications	ΔCn	q-Value	PEP	XCorr	Charge	MH+ [Da]	ΔM [ppm]	RT [min]	# Missed Cleavages
	High	VLNNMEIGTSLFDEEGAK	4	1	1	P00558		0	0	8.383e-06	3.39376	2	1966.94	1.14522	129.472	0
	High	VLPGVDALSNI	2	1	1	P00558		0	0	4.577e-05	2.93839	2	1097.62	0.336817	133.436	0
	High	AHSSMVGVNLPQK	2	1	1	P00558		0	0	0.0003647	2.03049	2	1367.71	2.0142	68.9935	0
	High	LGDVYVNDAFGTAHR	6	1	1	P00558		0	0.001	0.0009846	2.78039	3	1634.79	0.633562	96.8542	0
	High	AEPAKIEAFR	2	1	1	P00558		0	0.001	0.0009925	2.56385	2	1131.62	1.20335	66.9842	1
	High	VDFNVPMK	2	1	1	P00558		0	0.001	0.003324	2.56185	2	949.482	0.800323	90.8412	0
	High	NNQITNNQR	2	1	1	P00558		0	0.001	0.002375	2.43987	2	1101.54	1.11461	22.9195	0
	High	AGGFLMK	2	1	1	P00558		0	0.001	0.003465	2.38735	2	723.386	0.154263	77.5093	0
	High	LTLDKLDVK	2	1	1	P00558		0	0.001	0.002812	2.37213	2	1044.63	-0.993129	83.0403	1
	High	VDFNVPMKNNQITNNQR	3	1	1	P00558		0	0.001	0.001001	2.22781	3	2032.01	1.28792	86.2537	1
	High	ITLPVDFVTADKFDENAK	1	1	1	P00558		0	0.001	0.0007849	2.18902	2	2023.05	3.33173	130.332	1
	High	ALESPERPFLAILGGAK	4	1	1	P00558		0	0.001	0.005361	1.92256	3	1769	1.20723	133.322	0
	High	YAEAVTR	2	1	1	P00558		0	0.002	0.01144	1.7057	2	809.416	0.361504	36.3881	0
	High	SVVLMSHLGRPDGVPMPDK	2	1	1	P00558		0	0.003	0.01589	2.23914	3	2035.05	1.78457	100.168	0
	High	TGQATVASGIPAGWMGLDcGPESSKK	1	1	1	P00558	C19(Carbamidomethyl)	0	0.007	0.0546	1.44927	3	2605.25	2.82527	117.35	1
P68371	Tubulin beta-4B chain OS=Homo sapiens GN=TUBB4B PE=1 SV=1 - [TBB4B_HUMAN]	70.2106	25.39	1	1	10	27	445	49.799	4.89404
	A2	Sequence	# PSMs	# Proteins	# Protein Groups	Protein Group Accessions	Modifications	ΔCn	q-Value	PEP	XCorr	Charge	MH+ [Da]	ΔM [ppm]	RT [min]	# Missed Cleavages
	High	EVDEQMLNVQNK	3	2	2	P68371;P07437		0	0	8.728e-05	3.46319	2	1446.69	-2.96202	77.7268	0
	High	LAVNMVPFPR	2	3	3	P68371;P07437;Q9BUF5		0	0	2.032e-05	3.25984	2	1143.63	-0.903192	116.481	0
	High	IMNTFSVVPSPK	4	2	2	P68371;P07437		0	0	0.0002135	3.21876	2	1319.71	2.46342	101.534	0
	High	EIVHLQAGQcGNQIGAK	2	2	2	P68371;P07437	C10(Carbamidomethyl)	0	0	4.718e-05	3.15666	3	1822.92	-0.992695	69.9862	0
	High	AVLVDLEPGTMDSVR	2	1	1	P68371		0	0	7.22e-05	3.01798	2	1601.82	-0.273072	114.101	0
	High	FPGQLNADLR	7	3	3	P68371;P07437;Q9BUF5		0	0	0.0003693	2.32911	2	1130.6	0.68604	92.346	0
	High	NMMAAcDPR	2	3	3	P68371;P07437;Q9BUF5	C6(Carbamidomethyl)	0	0.001	0.002435	2.28644	2	1065.43	-0.198613	54.9293	0
	High	ISEQFTAMFR	1	2	2	P68371;P07437		0	0.001	0.001351	2.11417	2	1229.6	1.63313	122.574	0
	High	NSSYFVEWIPNNVK	2	3	3	P68371;P07437;Q9BUF5		0	0.001	0.002045	1.64754	2	1696.84	1.54263	133.195	0
	High	MSMKEVDEQMLNVQNK	2	2	2	P68371;P07437		0	0.003	0.02172	2.33316	3	1923.9	0.276021	103.297	1
P02545	Prelamin-A/C OS=Homo sapiens GN=LMNA PE=1 SV=1 - [LMNA_HUMAN]	69.0294	26.66	1	14	14	29	664	74.0947	7.02002
	A2	Sequence	# PSMs	# Proteins	# Protein Groups	Protein Group Accessions	Modifications	ΔCn	q-Value	PEP	XCorr	Charge	MH+ [Da]	ΔM [ppm]	RT [min]	# Missed Cleavages
	High	MQQQLDEYQELLDIK	1	1	1	P02545		0	0	4.452e-05	3.35452	2	1893.93	4.43979	132.774	0
	High	LQEKEDLQELNDR	4	1	1	P02545		0	0	6.837e-05	3.27479	2	1629.81	2.38302	69.013	1
	High	SGAQASSTPLSPTR	2	1	1	P02545		0	0	0.0003634	3.19314	2	1359.69	2.8623	48.1906	0
	High	LADALQELR	2	1	1	P02545		0	0	0.0002827	2.99944	2	1028.58	2.36641	93.8046	0
	High	EGDLIAAQAR	2	1	1	P02545		0	0	0.0004123	2.60138	2	1043.55	0.312532	60.7462	0
	High	SLETENAGLR	2	1	1	P02545		0	0	0.0004132	2.55271	2	1089.55	0.656707	59.9135	0
	High	ITESEEVVSR	2	1	1	P02545		0	0	0.0001412	2.14845	2	1148.58	-0.972185	50.9296	0
	High	TALINSTGEEVAMR	2	1	1	P02545		0	0	0.0002845	2.05118	2	1491.75	0.810716	86.6493	0
	High	SVGGSGGGSFGDNLVTR	1	1	1	P02545		0	0.001	0.0009034	2.97309	2	1566.75	1.49229	86.132	0
	High	VAVEEVDEEGKFVR	2	1	1	P02545		0	0.001	0.0004515	2.7578	2	1605.82	4.23577	81.0562	1
	High	AQHEDQVEQYKK	4	1	1	P02545		0	0.001	0.001165	2.64998	3	1502.72	-0.459075	31.2395	1
	High	IDSLSAQLSQLQK	2	1	1	P02545		0	0.001	0.004451	2.49173	2	1430.79	0.745773	108.107	0
	High	NSNLVGAAHEELQQSR	2	1	1	P02545		0	0.001	0.001113	2.3454	3	1752.86	0.196699	80.4683	0
	High	LRDLEDSLAR	1	1	1	P02545		0	0.002	0.01098	2.34209	2	1187.64	-0.78375	76.9165	1
Q09666	Neuroblast differentiation-associated protein AHNAK OS=Homo sapiens GN=AHNAK PE=1 SV=2 - [AHNK_HUMAN]	68.3932	9.51	1	22	22	36	5890	628.699	6.15088
	A2	Sequence	# PSMs	# Proteins	# Protein Groups	Protein Group Accessions	Modifications	ΔCn	q-Value	PEP	XCorr	Charge	MH+ [Da]	ΔM [ppm]	RT [min]	# Missed Cleavages
	High	VDIETPNLEGTLTGPR	3	1	1	Q09666		0	0	0.0001853	2.68379	2	1711.89	-0.37716	112.01	0
	High	VQANLGAPDINIEGLDAK	2	1	1	Q09666		0	0	4.165e-05	2.6835	2	1837.96	-1.33899	114.378	0
	High	LPSGSGAASPTGSAVDIR	2	1	1	Q09666		0	0.001	0.0006227	3.79633	2	1642.85	5.0928	73.6251	0
	High	LKSEDGVEGDLGETQSR	1	1	1	Q09666		0	0.001	0.007682	2.95781	3	1819.87	2.31148	62.6519	1
	High	VGIDTPDIDIHGPEGK	1	1	1	Q09666		0	0.001	0.007049	2.84122	3	1662.83	-0.968251	93.8556	0
	High	VDIEGPDVNIEGPEGK	2	1	1	Q09666		0	0.001	0.005211	2.75567	2	1667.82	3.83848	94.6549	0
	High	GGVTGSPEASISGSK	1	1	1	Q09666		0	0.001	0.00742	2.62102	2	1333.66	0.823868	55.3425	0
	High	VDINAPDVDVR	1	1	1	Q09666		0	0.001	0.003396	2.44679	2	1212.62	1.23648	82.7082	0
	High	VKGDVDVSLPK	2	1	1	Q09666		0	0.001	0.006574	2.41327	3	1156.66	2.59424	68.8774	1
	High	VDVEVPDVSLEGPEGK	2	1	1	Q09666		0	0.001	0.002085	2.40454	2	1668.83	0.828569	107.401	0
	High	VDIDTPDINIEGSEGK	2	1	1	Q09666		0	0.001	0.001045	2.31897	2	1701.82	-0.3849	100.326	0
	High	ISMQDVDLSLGSPK	2	1	1	Q09666		0	0.001	0.003568	2.18222	2	1489.76	0.416523	112.956	0
	High	IEGEMQVPDVDIR	2	1	1	Q09666		0	0.001	0.00363	2.15865	2	1500.73	-1.21049	105.414	0
	High	ADIDVSGPK	2	1	1	Q09666		0	0.001	0.003023	2.09438	2	901.465	2.41604	50.684	0
	High	ADVDISGPK	2	1	1	Q09666		0.0335	0.001	0.005316	2.01763	2	901.465	2.41604	50.684	0
	High	IDVTAPDVSIEEPEGK	1	1	1	Q09666		0	0.001	0.001205	1.87397	2	1698.84	0.27448	95.4843	0
	High	VDINAPDVEVQGK	2	1	1	Q09666		0	0.001	0.002489	1.85432	2	1383.71	-0.380283	79.1069	0
	High	VDIEAPDVSLEGPEGK	2	1	1	Q09666		0	0.001	0.006212	1.77579	2	1654.82	2.69485	101.758	0
	High	VGVEVPDVNIEGPEGK	1	1	1	Q09666		0	0.001	0.004156	1.59477	2	1637.84	1.48517	104.389	0
	High	GGQIGLQAPGLSVSGPQGHLESGSGK	1	1	1	Q09666		0	0.003	0.01712	1.67262	3	2418.24	0.596032	94.9358	0
	High	VSAPGVQGDVK	1	1	1	Q09666		0	0.004	0.03464	1.57233	2	1056.57	0.64179	49.7339	0
	High	ISAPNVDFNLEGPK	1	1	1	Q09666		0	0.004	0.02977	1.43651	2	1500.78	6.57066	110.703	0
P04083	Annexin A1 OS=Homo sapiens GN=ANXA1 PE=1 SV=2 - [ANXA1_HUMAN]	64.7379	35.84	1	12	12	29	346	38.69	7.02002
	A2	Sequence	# PSMs	# Proteins	# Protein Groups	Protein Group Accessions	Modifications	ΔCn	q-Value	PEP	XCorr	Charge	MH+ [Da]	ΔM [ppm]	RT [min]	# Missed Cleavages
	High	GTDVNVFNTILTTR	2	1	1	P04083		0	0	2.049e-05	4.03905	2	1550.82	3.35052	133.884	0
	High	GDRSEDFGVNEDLADSDAR	5	1	1	P04083		0	0	9.384e-06	3.73255	3	2067.89	0.0854779	85.5834	1
	High	DLAKDITSDTSGDFR	4	1	1	P04083		0	0	1.579e-05	3.18908	2	1640.77	-0.898007	101.164	1
	High	TPAQFDADELR	2	1	1	P04083		0	0	0.000436	2.73337	2	1262.6	0.307935	85.3798	0
	High	GGPGSAVSPYPTFNPSSDVAALHK	5	1	1	P04083		0	0	4.569e-05	2.67205	3	2356.16	1.37005	108.935	0
	High	GVDEATIIDILTK	2	1	1	P04083		0	0	0.0004126	2.51746	2	1387.77	2.30907	139.39	0
	High	SEDFGVNEDLADSDAR	2	1	1	P04083		0	0	6.658e-06	2.2886	2	1739.74	3.83034	92.1902	0
	High	AAYLQETGKPLDETLKK	2	1	1	P04083		0	0	5.193e-05	1.91391	3	1905.03	-0.245935	79.9262	1
	High	DITSDTSGDFR	1	1	1	P04083		0	0.001	0.001323	2.31811	2	1213.53	-0.0516233	72.7167	0
	High	GVDEATIIDILTKR	2	1	1	P04083		0	0.001	0.001373	2.3007	2	1543.87	0.385528	136.987	1
	High	KGTDVNVFNTILTTR	1	1	1	P04083		0	0.003	0.01912	2.2628	3	1678.91	0.760653	125.167	1
	High	SEIDMNDIK	1	1	1	P04083		0	0.003	0.02	2.19327	2	1064.49	-0.176535	78.7562	0
Q14764	Major vault protein OS=Homo sapiens GN=MVP PE=1 SV=4 - [MVP_HUMAN]	62.8377	18.37	1	12	12	26	893	99.2659	5.47803
	A2	Sequence	# PSMs	# Proteins	# Protein Groups	Protein Group Accessions	Modifications	ΔCn	q-Value	PEP	XCorr	Charge	MH+ [Da]	ΔM [ppm]	RT [min]	# Missed Cleavages
	High	RVASGPSPGEGISPQSAQAPQAPGDNHVVPVLR	4	1	1	Q14764		0	0	0.0004036	4.29917	4	3275.69	0.148988	89.1371	1
	High	VASGPSPGEGISPQSAQAPQAPGDNHVVPVLR	2	1	1	Q14764		0	0	1.691e-05	3.27402	3	3119.59	2.30802	93.6013	0
	High	IEGEGSVLQAK	2	1	1	Q14764		0	0	0.0003519	3.07566	2	1130.61	-0.0806313	62.5395	0
	High	VPHNAAVQVYDYR	4	1	1	Q14764		0	0	0.0001562	2.76213	2	1531.76	-0.196586	75.4511	0
	High	QAIPLDENEGIYVQDVK	2	1	1	Q14764		0	0	0.0001293	2.73844	2	1930.98	1.02406	106.604	0
	High	DLAVAGPEMQVK	2	1	1	Q14764		0	0.001	0.002778	2.72034	2	1257.65	-0.700797	86.8681	0
	High	AQQLAEVEVK	2	1	1	Q14764		0	0.001	0.00166	2.70972	2	1114.61	0.836483	65.2294	0
	High	TAVFGFETSEAKGPDGMALPRPR	1	1	1	Q14764		0	0.001	0.005809	2.33533	3	2434.21	-5.09918	113.976	1
	High	LAQDPFPLYPGEVLEK	1	1	1	Q14764		0	0.001	0.004108	2.28174	2	1815.95	0.535063	134.168	0
	High	IPPYHYIHVLDQNSNVSR	2	1	1	Q14764		0	0.001	0.003774	1.75639	3	2152.1	3.15626	99.2525	0
	High	AQQLAEVEVKK	3	1	1	Q14764		0	0.003	0.01545	2.92295	2	1242.71	1.73312	51.1001	1
	High	GPLEYVPSAK	1	1	1	Q14764		0	0.003	0.02131	2.41491	2	1060.57	0.391604	86.5848	0
P67936	Tropomyosin alpha-4 chain OS=Homo sapiens GN=TPM4 PE=1 SV=3 - [TPM4_HUMAN]	62.7784	37.5	1	10	10	26	248	28.5045	4.69092
	A2	Sequence	# PSMs	# Proteins	# Protein Groups	Protein Group Accessions	Modifications	ΔCn	q-Value	PEP	XCorr	Charge	MH+ [Da]	ΔM [ppm]	RT [min]	# Missed Cleavages
	High	KIQALQQQADEAEDR	4	1	1	P67936		0	0	1.179e-06	4.04587	3	1742.87	0.947915	62.3954	1
	High	LATALQKLEEAEKAADESER	2	1	1	P67936		0	0	2.21e-06	4.02844	3	2202.13	0.0376238	113.866	2
	High	IQALQQQADEAEDR	2	1	1	P67936		0	0	3.251e-05	3.59007	2	1614.77	0.917608	67.9197	0
	High	LEEAEKAADESER	4	1	1	P67936		0	0	5.375e-06	3.3987	2	1476.68	-0.0957265	41.454	1
	High	IQLVEEELDRAQER	4	1	1	P67936		0	0	0.0003879	2.94203	2	1727.9	3.06112	100.794	1
	High	EKAEGDVAALNR	4	1	1	P67936		0	0.001	0.004731	2.78467	3	1272.66	1.8462	49.0858	1
	High	MEIQEMQLK	2	1	1	P67936		0	0.001	0.001685	2.44724	2	1149.56	-2.8085	94.1386	0
	High	HIAEEADR	2	1	1	P67936		0	0.001	0.006497	1.71977	2	940.449	0.539958	22.6258	0
	High	KLVILEGELERAEER	1	1	1	P67936		0	0.003	0.01848	1.93214	3	1783.99	-1.69614	111.47	2
	High	IQLVEEELDR	1	1	1	P67936		0	0.004	0.03121	1.94193	2	1243.66	2.91112	98.8281	0
P07237	Protein disulfide-isomerase OS=Homo sapiens GN=P4HB PE=1 SV=3 - [PDIA1_HUMAN]	62.1128	29.72	1	13	13	28	508	57.0807	4.86865
	A2	Sequence	# PSMs	# Proteins	# Protein Groups	Protein Group Accessions	Modifications	ΔCn	q-Value	PEP	XCorr	Charge	MH+ [Da]	ΔM [ppm]	RT [min]	# Missed Cleavages
	High	VDATEESDLAQQYGVR	6	1	1	P07237		0	0	5.916e-07	4.18324	2	1780.84	0.968169	97.6764	0
	High	YQLDKDGVVLFK	3	1	1	P07237		0	0	6.116e-05	2.76346	2	1424.78	4.22529	106.936	1
	High	YKPESEELTAER	4	1	1	P07237		0	0	0.0002685	1.9721	2	1451.7	0.854822	57.3755	0
	High	IKPHLMSQELPEDWDKQPVK	3	1	1	P07237		0	0.001	0.0009229	3.16886	4	2418.25	-0.922418	111.188	1
	High	EADDIVNWLK	2	1	1	P07237		0	0.001	0.0007913	2.58227	2	1202.6	-1.29386	131.139	0
	High	HNQLPLVIEFTEQTAPK	2	1	1	P07237		0	0.001	0.001899	2.39646	3	1965.04	-0.176065	131.691	0
	High	ILEFFGLK	1	1	1	P07237		0	0.001	0.008109	2.36581	2	966.567	0.793209	136.113	0
	High	TVIDYNGER	1	1	1	P07237		0	0.001	0.005793	2.18181	2	1066.52	-0.339883	61.795	0
	High	MDSTANEVEAVK	2	1	1	P07237		0	0.002	0.009392	2.88677	2	1293.6	-0.481571	59.3216	0
	High	KEEcPAVR	1	1	1	P07237	C4(Carbamidomethyl)	0	0.002	0.01136	1.58938	2	988.487	-0.936906	23.5313	1
	High	ITEFcHR	1	1	1	P07237	C5(Carbamidomethyl)	0	0.004	0.03197	2.04902	2	962.449	-2.0447	43.8866	0
	High	LITLEEEMTK	1	1	1	P07237		0	0.006	0.04532	1.82851	2	1206.63	-0.077623	104.373	0
	High	NFEDVAFDEK	1	1	1	P07237		0	0.009	0.06527	1.19621	2	1213.54	0.449945	99.029	0
P26038	Moesin OS=Homo sapiens GN=MSN PE=1 SV=3 - [MOES_HUMAN]	56.6288	22.18	1	11	11	21	577	67.7778	6.40479
	A2	Sequence	# PSMs	# Proteins	# Protein Groups	Protein Group Accessions	Modifications	ΔCn	q-Value	PEP	XCorr	Charge	MH+ [Da]	ΔM [ppm]	RT [min]	# Missed Cleavages
	High	TAMSTPHVAEPAENEQDEQDENGAEASADLR	2	1	1	P26038		0	0	1.044e-07	6.28572	3	3312.43	3.69955	81.0301	0
	High	ERQEAEEAKEALLQASR	2	1	1	P26038		0	0	8.879e-05	4.22308	3	1957.99	-0.868585	87.5154	2
	High	APDFVFYAPR	2	1	1	P26038		0	0	9.511e-06	3.57044	2	1182.59	-0.0908937	119.918	0
	High	RKPDTIEVQQMK	2	1	1	P26038		0	0.001	0.0005816	3.06125	3	1472.79	0.0515145	55.5301	1
	High	AQQELEEQTR	2	1	1	P26038		0	0.001	0.004368	2.33646	2	1231.59	1.07801	40.1612	0
	High	ISQLEMAR	2	1	1	P26038		0	0.001	0.003793	2.3255	2	947.499	1.39614	65.5145	0
	High	ESEAVEWQQK	2	1	1	P26038		0	0.001	0.007341	2.32458	2	1233.57	-1.01287	65.4661	0
	High	TANDMIHAENMR	3	1	1	P26038		0	0.001	0.001298	2.28807	2	1402.62	-1.46842	63.5516	0
	High	ALTSELANAR	2	1	1	P26038		0	0.001	0.002076	2.22336	2	1045.56	1.23159	70.5974	0
	High	KPDTIEVQQMK	1	1	1	P26038		0	0.002	0.01028	2.25012	2	1316.69	2.02634	57.2889	0
	High	ALELEQER	1	1	1	P26038		0	0.007	0.05444	1.65354	2	987.51	-0.24178	63.8915	0
Q9Y490	Talin-1 OS=Homo sapiens GN=TLN1 PE=1 SV=3 - [TLN1_HUMAN]	55.1778	7.36	1	12	12	21	2541	269.599	6.07471
	A2	Sequence	# PSMs	# Proteins	# Protein Groups	Protein Group Accessions	Modifications	ΔCn	q-Value	PEP	XCorr	Charge	MH+ [Da]	ΔM [ppm]	RT [min]	# Missed Cleavages
	High	SGASGPENFQVGSMPPAQQQITSGQMHR	2	1	1	Q9Y490		0	0	9.328e-05	4.03964	3	2927.35	-1.78974	93.4514	0
	High	LAQAAQSSVATITR	2	1	1	Q9Y490		0	0	2.128e-06	3.64672	2	1416.78	0.160941	68.5875	0
	High	GLAGAVSELLR	2	1	1	Q9Y490		0	0	0.0003964	3.40446	2	1085.63	-0.455335	131.784	0
	High	VLGEAMTGISQNAK	2	1	1	Q9Y490		0	0	0.000147	2.98864	2	1418.73	1.38461	81.2284	0
	High	LASEAKPAAVAAENEEIGSHIK	1	1	1	Q9Y490		0	0	0.000305	2.45416	3	2235.17	1.71314	80.8085	0
	High	QAAASATQTIAAAQHAASTPK	2	1	1	Q9Y490		0	0.001	0.0004848	3.1167	3	1995.03	1.2566	81.2383	0
	High	MATNAAAQNAIK	2	1	1	Q9Y490		0	0.001	0.00198	2.71307	2	1203.62	0.454368	49.1851	0
	High	AVAEQIPLLVQGVR	2	1	1	Q9Y490		0	0.001	0.00663	2.01782	2	1492.89	1.56689	123.947	0
	High	TLSHPQQMALLDQTK	1	1	1	Q9Y490		0	0.001	0.004906	1.7586	2	1710.89	1.66775	84.3052	0
	High	EVANSTANLVK	2	1	1	Q9Y490		0	0.003	0.01608	2.59691	2	1145.62	0.324172	55.4282	0
	High	VLVQNAAGSQEK	2	1	1	Q9Y490		0	0.003	0.01879	2.11618	2	1243.67	2.0281	41.0594	0
	High	EAAYHPEVAPDVR	1	1	1	Q9Y490		0	0.004	0.03051	2.09085	2	1453.71	-0.00168621	63.0008	0
P68104	Elongation factor 1-alpha 1 OS=Homo sapiens GN=EEF1A1 PE=1 SV=1 - [EF1A1_HUMAN]	53.9547	25.97	2	10	10	24	462	50.1091	9.01221
	A2	Sequence	# PSMs	# Proteins	# Protein Groups	Protein Group Accessions	Modifications	ΔCn	q-Value	PEP	XCorr	Charge	MH+ [Da]	ΔM [ppm]	RT [min]	# Missed Cleavages
	High	YEEIVKEVSTYIK	2	2	1	P68104		0	0	0.0002273	3.72247	2	1600.85	4.23149	119.744	1
	High	IGGIGTVPVGR	4	2	1	P68104		0	0	1.345e-05	3.63696	2	1025.61	0.481735	79.0042	0
	High	YYVTIIDAPGHR	4	2	1	P68104		0	0	0.0003347	2.52378	2	1404.73	0.808493	93.4447	0
	High	VETGVLKPGmVVTFAPVNVTTEVK	4	2	1	P68104	M10(Oxidation)	0	0.001	0.0004521	3.18164	3	2531.38	0.21154	118.445	0
	High	VETGVLKPGMVVTFAPVNVTTEVK	2	2	1	P68104		0	0.001	0.0008532	2.88733	3	2515.39	2.14647	130.588	0
	High	STTTGHLIYK	2	2	1	P68104		0	0.001	0.001158	2.71242	2	1120.6	-0.27527	51.3305	0
	High	QTVAVGVIK	1	2	1	P68104		0	0.001	0.007483	1.70734	2	914.567	0.546867	66.6798	0
	High	EHALLAYTLGVK	1	2	1	P68104		0	0.002	0.01022	2.91604	3	1314.74	1.16898	107.971	0
	High	QLIVGVNK	1	2	1	P68104		0	0.004	0.03736	2.28009	2	870.541	0.125001	67.0777	0
	High	TIEKFEKEAAEMGK	1	2	1	P68104		0	0.004	0.02575	2.24259	2	1610.81	2.47879	91.1105	2
	High	KLEDGPK	2	2	1	P68104		0	0.004	0.0266	2.18835	2	786.436	0.0180675	17.5262	1
P60174	Triosephosphate isomerase OS=Homo sapiens GN=TPI1 PE=1 SV=3 - [TPIS_HUMAN]	53.9283	51.75	1	11	11	22	286	30.7717	5.92236
	A2	Sequence	# PSMs	# Proteins	# Protein Groups	Protein Group Accessions	Modifications	ΔCn	q-Value	PEP	XCorr	Charge	MH+ [Da]	ΔM [ppm]	RT [min]	# Missed Cleavages
	High	VVLAYEPVWAIGTGK	2	1	1	P60174		0	0	6.376e-05	3.54503	2	1602.89	0.00273549	134.022	0
	High	HVFGESDELIGQK	3	1	1	P60174		0	0	3.623e-06	3.33718	2	1458.72	1.63002	81.7569	0
	High	VPADTEVVcAPPTAYIDFAR	2	1	1	P60174	C9(Carbamidomethyl)	0	0	9.547e-07	3.2176	2	2192.07	-0.757617	127.967	0
	High	VTNGAFTGEISPGMIK	2	1	1	P60174		0	0	5.568e-06	3.21349	2	1621.83	-0.0902184	106.36	0
	High	SNVSDAVAQSTR	2	1	1	P60174		0	0	0.0002783	2.56485	2	1234.6	1.44192	54.15	0
	High	LDEREAGITEK	2	1	1	P60174		0	0.001	0.0008807	2.89085	3	1260.64	1.33878	48.0847	1
	High	QSLGELIGTLNAAK	2	1	1	P60174		0	0.001	0.006152	2.71248	2	1414.79	-2.2466	132.562	0
	High	IIYGGSVTGATcK	2	1	1	P60174	C12(Carbamidomethyl)	0	0.001	0.0009044	2.53068	2	1326.67	0.661807	68.7941	0
	High	VIADNVKDWSK	2	1	1	P60174		0	0.001	0.001827	2.44452	2	1274.67	-0.282203	74.2869	1
	High	TATPQQAQEVHEK	2	1	1	P60174		0	0.001	0.005024	1.4551	2	1466.73	1.0717	30.359	0
	High	IAVAAQNcYK	1	1	1	P60174	C8(Carbamidomethyl)	0	0.002	0.008474	2.59786	2	1137.58	4.97644	53.7405	0
P14625	Endoplasmin OS=Homo sapiens GN=HSP90B1 PE=1 SV=1 - [ENPL_HUMAN]	53.4431	17.19	1	11	13	24	803	92.4113	4.84326
	A2	Sequence	# PSMs	# Proteins	# Protein Groups	Protein Group Accessions	Modifications	ΔCn	q-Value	PEP	XCorr	Charge	MH+ [Da]	ΔM [ppm]	RT [min]	# Missed Cleavages
	High	FQSSHHPTDITSLDQYVER	2	1	1	P14625		0	0	3.352e-07	4.15658	3	2260.07	2.80865	100.078	0
	High	ELISNASDALDKIR	2	2	2	P14625;P08238		0	0	0.0001155	3.12724	2	1544.83	1.65108	103.223	1
	High	GVVDSDDLPLNVSR	2	1	1	P14625		0	0	0.0004123	2.61832	2	1485.76	1.1508	99.0745	0
	High	ELISNASDALDK	2	2	2	P14625;P08238		0	0	0.000297	2.46836	2	1275.65	2.48527	81.5759	0
	High	SILFVPTSAPR	2	1	1	P14625		0	0.001	0.001213	3.28488	2	1187.68	1.58467	108.097	0
	High	EAESSPFVER	2	1	1	P14625		0	0.001	0.006576	2.77999	2	1150.54	0.399957	66.843	0
	High	DISTNYYASQK	2	1	1	P14625		0	0.001	0.002035	2.67834	2	1289.6	0.122865	67.8181	0
	High	SGTSEFLNK	1	1	1	P14625		0	0.001	0.001483	2.63695	2	982.484	0.0153568	62.7717	0
	High	GLFDEYGSK	2	1	1	P14625		0	0.001	0.003116	2.30995	2	1015.47	0.470791	95.4416	0
	High	FAFQAEVNR	3	1	1	P14625		0	0.001	0.001554	2.17304	2	1081.54	-0.717175	91.0373	0
	High	EVEEDEYKAFYK	1	1	1	P14625		0	0.001	0.002195	1.22736	2	1549.71	0.318161	87.7342	1
	High	NLLHVTDTGVGMTREELVK	2	1	1	P14625		0	0.003	0.01696	2.63876	3	2112.11	-0.790059	105.43	1
	High	KEAESSPFVER	1	1	1	P14625		0	0.009	0.06645	2.42993	2	1278.63	-0.403317	55.9103	1
O75369	Filamin-B OS=Homo sapiens GN=FLNB PE=1 SV=2 - [FLNB_HUMAN]	53.0432	5.65	1	10	12	23	2602	277.99	5.73193
	A2	Sequence	# PSMs	# Proteins	# Protein Groups	Protein Group Accessions	Modifications	ΔCn	q-Value	PEP	XCorr	Charge	MH+ [Da]	ΔM [ppm]	RT [min]	# Missed Cleavages
	High	TFEMSDFIVDTR	2	1	1	O75369		0	0	3.548e-05	3.58544	2	1460.67	0.232723	133.238	0
	High	SPFEVQVGPEAGMQK	2	1	1	O75369		0	0	3.687e-05	3.2515	2	1603.78	2.31507	98.7865	0
	High	GAGIGGLGITVEGPSESK	2	1	1	O75369		0	0	0.0003876	2.74293	2	1628.85	1.24659	105.783	0
	High	LIALLEVLSQK	2	3	3	P21333;O75369;Q14315		0	0.001	0.005221	2.63829	2	1226.77	1.38238	141.023	0
	High	VLFASQEIPASPFR	2	1	1	O75369		0	0.001	0.001312	2.53744	2	1561.84	2.31053	126.543	0
	High	VAVTEGcQPSR	2	1	1	O75369	C7(Carbamidomethyl)	0	0.001	0.002821	2.45911	2	1203.58	-0.0369066	38.4601	0
	High	IQQNTFTR	1	3	3	P21333;O75369;Q14315		0	0.001	0.003611	2.17488	2	1007.53	-0.361721	49.3909	0
	High	IFAQDGEGQR	2	1	1	O75369		0	0.001	0.0005978	2.09523	2	1120.54	-0.731957	49.8275	0
	High	SPFTVGVAAPLDLSK	3	1	1	O75369		0	0.001	0.002698	1.47554	2	1501.83	0.370519	122.462	0
	High	VLQSFTVDSSK	2	1	1	O75369		0	0.002	0.009425	2.65086	2	1210.63	0.264462	77.2824	0
	High	IAGPGLGSGVR	2	1	1	O75369		0	0.004	0.02663	2.21143	2	983.562	-1.34513	63.736	0
	High	ADIEMPFDPSK	1	1	1	O75369		0	0.005	0.03972	1.66168	2	1249.58	-0.422292	107.845	0
O43707	Alpha-actinin-4 OS=Homo sapiens GN=ACTN4 PE=1 SV=2 - [ACTN4_HUMAN]	52.5638	15.92	1	7	11	22	911	104.788	5.43994
	A2	Sequence	# PSMs	# Proteins	# Protein Groups	Protein Group Accessions	Modifications	ΔCn	q-Value	PEP	XCorr	Charge	MH+ [Da]	ΔM [ppm]	RT [min]	# Missed Cleavages
	High	ETTDTDTADQVIASFK	2	1	1	O43707		0	0	3.239e-06	3.94487	2	1741.81	0.799863	119.236	0
	High	TINEVENQILTR	2	2	2	P12814;O43707		0	0	0.000128	3.89079	2	1429.77	1.35392	101.684	0
	High	VLAVNQENEHLMEDYEK	4	1	1	O43707		0	0	0.0001016	3.19514	2	2060.96	2.17543	93.7215	0
	High	VGWEQLLTTIAR	2	2	2	P12814;O43707		0	0	0.0001276	2.97648	2	1386.78	1.88756	141.648	0
	High	LSGSNPYTTVTPQIINSK	2	1	1	O43707		0	0	1.336e-05	2.73709	2	1920.01	2.36828	99.1877	0
	High	GISQEQMQEFR	2	1	1	O43707		0	0.001	0.0006465	2.92369	2	1352.62	-4.4228	83.4606	0
	High	FAIQDISVEETSAK	2	2	2	P12814;O43707		0	0.001	0.002685	2.5912	2	1537.77	0.291748	106.525	0
	High	MAPYQGPDAVPGALDYK	2	1	1	O43707		0	0.001	0.002035	1.97171	2	1792.86	2.89325	103.9	0
	High	ELPPDQAEYcIAR	1	2	2	P12814;O43707	C10(Carbamidomethyl)	0	0.001	0.007078	1.37586	2	1561.73	-1.07528	83.137	0
	High	TIQEMQQK	2	1	1	O43707		0	0.002	0.01313	2.04603	2	1005.5	0.00321465	37.3962	0
	High	VQQLVPK	1	1	1	O43707		0	0.003	0.01573	1.81678	2	811.504	0.899311	49.4998	0
P67809	Nuclease-sensitive element-binding protein 1 OS=Homo sapiens GN=YBX1 PE=1 SV=3 - [YBOX1_HUMAN]	50.0223	38.89	1	5	8	20	324	35.9027	9.87646
	A2	Sequence	# PSMs	# Proteins	# Protein Groups	Protein Group Accessions	Modifications	ΔCn	q-Value	PEP	XCorr	Charge	MH+ [Da]	ΔM [ppm]	RT [min]	# Missed Cleavages
	High	NYQQNYQNSESGEKNEGSESAPEGQAQQR	4	1	1	P67809		0	0	4.48e-07	4.17777	3	3257.4	2.51821	50.3351	1
	High	RPQYSNPPVQGEVMEGADNQGAGEQGRPVR	6	1	1	P67809		0	0	3.335e-07	3.94183	3	3223.53	1.50514	74.2803	0
	High	EDGNEEDKENQGDETQGQQPPQRR	3	1	1	P67809		0	0	1.264e-05	3.14304	3	2784.21	1.62369	30.4588	2
	High	NDTKEDVFVHQTAIK	2	2	2	P67809;P16989		0	0	4.078e-05	3.08957	3	1744.89	0.31336	70.107	1
	High	GAEAANVTGPGGVPVQGSK	2	1	1	P67809		0	0	1.625e-05	3.04979	2	1695.87	0.213093	61.2206	0
	High	EDGNEEDKENQGDETQGQQPPQR	1	1	1	P67809		0	0	0.0003715	2.23619	3	2628.1	0.274438	35.1998	1
	High	NDTKEDVFVHQTAIKK	1	2	2	P67809;P16989		0	0.001	0.001813	2.69899	3	1872.98	1.04181	68.1139	2
	High	NGYGFINR	1	2	2	P67809;P16989		0	0.004	0.03071	1.54301	2	940.466	2.1824	81.348	0
P27797	Calreticulin OS=Homo sapiens GN=CALR PE=1 SV=1 - [CALR_HUMAN]	48.2874	31.41	1	10	10	26	417	48.1118	4.43701
	A2	Sequence	# PSMs	# Proteins	# Protein Groups	Protein Group Accessions	Modifications	ΔCn	q-Value	PEP	XCorr	Charge	MH+ [Da]	ΔM [ppm]	RT [min]	# Missed Cleavages
	High	AKIDDPTDSKPEDWDKPEHIPDPDAK	5	1	1	P27797		0	0	1.981e-07	4.7348	3	2959.4	0.571993	92.8673	1
	High	FYALSASFEPFSNK	2	1	1	P27797		0	0	5.307e-05	3.42089	2	1607.78	1.97663	133.894	0
	High	FYGDEEKDKGLQTSQDAR	3	1	1	P27797		0	0.001	0.0005712	3.08812	3	2086.97	1.635	61.1244	2
	High	IDNSQVESGSLEDDWDFLPPKK	3	1	1	P27797		0	0.001	0.0008592	2.79289	3	2519.2	2.39795	125.525	1
	High	HEQNIDcGGGYVK	2	1	1	P27797	C7(Carbamidomethyl)	0	0.001	0.001348	2.65425	2	1476.65	-0.525289	50.6423	0
	High	IDDPTDSKPEDWDKPEHIPDPDAK	4	1	1	P27797		0	0.001	0.00159	2.06525	4	2760.26	-0.0292687	87.4166	0
	High	EQFLDGDGWTSR	2	1	1	P27797		0	0.001	0.0007008	1.86012	2	1410.63	1.61885	106.357	0
	High	DKQDEEQR	2	1	1	P27797		0	0.003	0.01501	2.1382	2	1047.47	0.883685	11.2162	1
	High	IKDPDASKPEDWDER	2	1	1	P27797		0	0.003	0.01724	1.53477	2	1800.84	1.57689	65.6102	1
	High	QMKDKQDEEQR	1	1	1	P27797		0	0.009	0.0704	1.5674	2	1434.67	0.589239	16.2394	2
Q9BUF5	Tubulin beta-6 chain OS=Homo sapiens GN=TUBB6 PE=1 SV=1 - [TBB6_HUMAN]	45.8443	21.75	1	4	8	21	446	49.825	4.88135
	A2	Sequence	# PSMs	# Proteins	# Protein Groups	Protein Group Accessions	Modifications	ΔCn	q-Value	PEP	XCorr	Charge	MH+ [Da]	ΔM [ppm]	RT [min]	# Missed Cleavages
	High	EVDEQMLAIQSK	2	1	1	Q9BUF5		0	0	4.858e-05	3.33474	2	1390.69	1.36756	87.2508	0
	High	LAVNMVPFPR	2	3	3	P68371;P07437;Q9BUF5		0	0	2.032e-05	3.25984	2	1143.63	-0.903192	116.481	0
	High	FPGQLNADLR	7	3	3	P68371;P07437;Q9BUF5		0	0	0.0003693	2.32911	2	1130.6	0.68604	92.346	0
	High	AALVDLEPGTMDSVR	2	1	1	Q9BUF5		0	0.001	0.0007872	2.35188	2	1573.79	0.994867	109.591	0
	High	NMMAAcDPR	2	3	3	P68371;P07437;Q9BUF5	C6(Carbamidomethyl)	0	0.001	0.002435	2.28644	2	1065.43	-0.198613	54.9293	0
	High	ALTVPELTQQMFDAR	2	1	1	Q9BUF5		0	0.001	0.00369	1.90784	2	1719.88	2.02307	136.512	0
	High	NSSYFVEWIPNNVK	2	3	3	P68371;P07437;Q9BUF5		0	0.001	0.002045	1.64754	2	1696.84	1.54263	133.195	0
	High	INVYYNESSSQK	2	1	1	Q9BUF5		0	0.002	0.008691	1.74433	2	1431.67	-0.408769	68.2564	0
P63104	14-3-3 protein zeta/delta OS=Homo sapiens GN=YWHAZ PE=1 SV=1 - [1433Z_HUMAN]	44.2432	35.92	1	5	9	20	245	27.7277	4.79248
	A2	Sequence	# PSMs	# Proteins	# Protein Groups	Protein Group Accessions	Modifications	ΔCn	q-Value	PEP	XCorr	Charge	MH+ [Da]	ΔM [ppm]	RT [min]	# Missed Cleavages
	High	DSTLIMQLLR	2	5	5	P31946;P62258;P61981;P27348;P63104		0	0	0.0002427	3.1907	2	1189.66	0.577805	139.175	0
	High	SVTEQGAELSNEER	4	1	1	P63104		0	0	3.211e-06	3.11206	2	1548.71	0.696047	59.2609	0
	High	LAEQAERYDDMAAcMK	2	1	1	P63104	C14(Carbamidomethyl)	0	0.001	0.00161	3.06399	3	1901.82	-2.05888	84.5932	1
	High	YLAEVAAGDDKK	5	1	1	P63104		0	0.001	0.00133	2.69346	2	1279.65	-0.50953	52.7936	1
	High	YDDMAAcMK	2	1	1	P63104	C7(Carbamidomethyl)	0	0.002	0.01164	1.99581	2	1104.42	-0.648822	66.8786	0
	High	LAEQAER	2	5	5	P31946;P62258;P61981;P27348;P63104		0	0.002	0.01263	1.86563	2	816.422	0.69342	23.4489	0
	High	NLLSVAYK	1	5	5	P31946;P62258;P61981;P27348;P63104		0	0.003	0.01523	2.10906	2	907.525	0.600373	94.3157	0
	High	EMQPTHPIR	1	3	3	P31946;P27348;P63104		0	0.003	0.01511	1.9726	2	1108.56	-0.248203	39.4564	0
	High	GIVDQSQQAYQEAFEISKK	1	1	1	P63104		0	0.004	0.02679	1.99286	3	2169.08	-0.483778	114.975	1
P30101	Protein disulfide-isomerase A3 OS=Homo sapiens GN=PDIA3 PE=1 SV=4 - [PDIA3_HUMAN]	42.8151	20.79	1	10	10	19	505	56.7468	6.354
	A2	Sequence	# PSMs	# Proteins	# Protein Groups	Protein Group Accessions	Modifications	ΔCn	q-Value	PEP	XCorr	Charge	MH+ [Da]	ΔM [ppm]	RT [min]	# Missed Cleavages
	High	IFRDGEEAGAYDGPR	3	1	1	P30101		0	0	7.59e-06	3.92099	3	1652.77	0.726646	69.596	1
	High	EATNPPVIQEEKPK	2	1	1	P30101		0	0	7.545e-05	3.40506	2	1579.84	1.77583	50.9759	0
	High	MDATANDVPSPYEVR	2	1	1	P30101		0	0	2.352e-05	2.91223	2	1664.76	1.57061	86.8303	0
	High	ELSDFISYLQR	2	1	1	P30101		0	0	0.0001436	2.79781	2	1370.7	0.0106939	136.284	0
	High	LSKDPNIVIAK	4	1	1	P30101		0	0.001	0.001509	3.33132	2	1197.72	-0.364976	61.7001	1
	High	DGEEAGAYDGPR	1	1	1	P30101		0	0.001	0.00358	2.50887	2	1236.51	0.74255	55.5808	0
	High	LAPEYEAAATR	2	1	1	P30101		0	0.001	0.001468	2.11612	2	1191.6	1.04974	62.8363	0
	High	FVMQEEFSR	1	1	1	P30101		0	0.001	0.001497	2.07384	2	1172.54	-0.795641	96.3735	0
	High	TADGIVSHLKK	1	1	1	P30101		0	0.003	0.01962	1.96232	2	1168.67	-1.25058	56.1959	1
	High	TVAYTEQK	1	1	1	P30101		0	0.007	0.05769	1.52208	2	939.477	-0.85978	33.6202	0
Q05682	Caldesmon OS=Homo sapiens GN=CALD1 PE=1 SV=3 - [CALD1_HUMAN]	42.4513	15.13	1	9	9	17	793	93.1754	5.65576
	A2	Sequence	# PSMs	# Proteins	# Protein Groups	Protein Group Accessions	Modifications	ΔCn	q-Value	PEP	XCorr	Charge	MH+ [Da]	ΔM [ppm]	RT [min]	# Missed Cleavages
	High	TTTTNTQVEGDDEAAFLER	2	1	1	Q05682		0	0	1.409e-09	3.9571	2	2097.96	0.993734	98.2278	0
	High	LEQYTSAIEGTK	2	1	1	Q05682		0	0	0.0001971	3.48458	2	1339.67	-0.11613	74.4456	0
	High	MQNDTAENETTEKEEK	2	1	1	Q05682		0	0	8.26e-05	2.51008	3	1896.81	-1.47595	30.7339	1
	High	SAKPTKPAASDLPVPAEGVR	2	1	1	Q05682		0	0	0.0004347	2.25856	3	1991.09	0.278349	69.8439	0
	High	NDDDEEEAAR	2	1	1	Q05682		0	0	0.0003596	2.14063	2	1163.45	0.497487	24.9547	0
	High	TPDGNKSPAPKPSDLRPGDVSSK	2	1	1	Q05682		0	0.001	0.002207	2.94689	3	2350.21	2.57613	56.6719	1
	High	KVLEEEEQR	2	1	1	Q05682		0	0.001	0.004723	2.44447	2	1159.59	-1.38299	31.6735	1
	High	VLEEEEQR	1	1	1	Q05682		0	0.001	0.004999	2.18859	2	1031.5	1.40315	37.3229	0
	High	YEIEETETVTK	2	1	1	Q05682		0	0.001	0.004412	2.17809	2	1341.64	-0.671133	72.1101	0
P23284	Peptidyl-prolyl cis-trans isomerase B OS=Homo sapiens GN=PPIB PE=1 SV=2 - [PPIB_HUMAN]	41.314	44.44	1	9	9	19	216	23.7275	9.40771
	A2	Sequence	# PSMs	# Proteins	# Protein Groups	Protein Group Accessions	Modifications	ΔCn	q-Value	PEP	XCorr	Charge	MH+ [Da]	ΔM [ppm]	RT [min]	# Missed Cleavages
	High	VLEGMEVVR	2	1	1	P23284		0	0	0.0001646	3.20326	2	1031.56	0.834383	85.743	0
	High	TVDNFVALATGEK	2	1	1	P23284		0	0	0.0003949	2.77366	2	1364.71	-0.503879	117.821	0
	High	DTNGSQFFITTVK	2	1	1	P23284		0	0	8.116e-05	2.65448	2	1457.73	2.5665	110.922	0
	High	VIKDFMIQGGDFTR	2	1	1	P23284		0	0	0.0002449	2.50827	2	1626.84	2.65631	110.043	1
	High	IEVEKPFAIAKE	2	1	1	P23284		0	0.001	0.0006547	2.49752	2	1373.77	1.19477	88.2289	1
	High	DFMIQGGDFTR	2	1	1	P23284		0	0.001	0.004355	2.48232	2	1286.58	-0.41813	111.848	0
	High	IGDEDVGR	2	1	1	P23284		0	0.001	0.006289	2.10638	2	860.411	-0.231482	37.6514	0
	High	HYGPGWVSMANAGK	4	1	1	P23284		0	0.001	0.001948	2.01666	2	1474.69	0.553327	88.8471	0
	High	SIYGERFPDENFK	1	1	1	P23284		0	0.004	0.02596	2.6602	2	1601.76	-1.94539	95.004	1
P38646	Stress-70 protein, mitochondrial OS=Homo sapiens GN=HSPA9 PE=1 SV=2 - [GRP75_HUMAN]	40.6926	17.08	1	9	9	18	679	73.6348	6.16357
	A2	Sequence	# PSMs	# Proteins	# Protein Groups	Protein Group Accessions	Modifications	ΔCn	q-Value	PEP	XCorr	Charge	MH+ [Da]	ΔM [ppm]	RT [min]	# Missed Cleavages
	High	DAGQISGLNVLR	2	1	1	P38646		0	0	1.427e-05	3.77477	2	1242.68	2.62006	103.229	0
	High	STNGDTFLGGEDFDQALLR	2	1	1	P38646		0	0	6.459e-06	3.16401	2	2055.97	1.93418	134.206	0
	High	AQFEGIVTDLIR	2	1	1	P38646		0	0	1.557e-05	2.51118	2	1361.74	-0.398322	134.951	0
	High	KDSETGENIR	2	1	1	P38646		0	0.001	0.001489	2.67195	2	1148.56	2.11302	24.6046	1
	High	VQQTVQDLFGR	2	1	1	P38646		0	0.001	0.001472	2.31659	2	1290.68	1.01712	103.823	0
	High	QAVTNPNNTFYATK	2	1	1	P38646		0	0.001	0.001136	2.19135	2	1568.78	4.61773	70.0883	0
	High	VLENAEGAR	2	1	1	P38646		0	0.001	0.0008022	2.14905	2	958.496	0.504789	35.4314	0
	High	NAVITVPAYFNDSQR	2	1	1	P38646		0	0.001	0.0004569	2.04883	2	1694.85	-1.19034	113.88	0
	High	MKETAENYLGHTAK	2	1	1	P38646		0	0.002	0.01382	2.46763	3	1592.77	0.150473	61.5444	1
P02533	Keratin, type I cytoskeletal 14 OS=Homo sapiens GN=KRT14 PE=1 SV=4 - [K1C14_HUMAN]	40.6164	20.13	1	5	9	18	472	51.5294	5.16064
	A2	Sequence	# PSMs	# Proteins	# Protein Groups	Protein Group Accessions	Modifications	ΔCn	q-Value	PEP	XCorr	Charge	MH+ [Da]	ΔM [ppm]	RT [min]	# Missed Cleavages
	High	EVATNSELVQSGK	2	1	1	P02533		0	0	3.272e-05	3.61782	2	1361.69	-0.836098	51.2867	0
	High	LLEGEDAHLSSSQFSSGSQSSR	1	1	1	P02533		0	0	2.937e-05	3.02302	3	2309.06	-0.154368	80.8183	0
	High	APSTYGGGLSVSSSR	2	1	1	P02533		0	0	6.551e-05	2.84987	2	1425.69	-1.76599	68.7371	0
	High	DAEEWFFTK	2	1	1	P02533		0	0.001	0.005913	2.69184	2	1172.52	-1.14076	131.123	0
	High	VTMQNLNDR	2	2	2	P13645;P02533		0	0.001	0.005306	2.27339	2	1090.53	-2.43312	59.6477	0
	High	VTmQNLNDR	1	2	2	P13645;P02533	M3(Oxidation)	0	0.003	0.01863	2.02399	2	1106.52	-2.32555	31.8359	0
	High	LAADDFR	2	2	2	P13645;P02533		0	0.004	0.02649	2.29739	2	807.398	-1.67246	66.9007	0
	High	LASYLDKVR	2	2	2	P13645;P02533		0	0.004	0.03635	2.21542	2	1064.61	-0.344381	72.4984	1
	High	ILNEMRDQYEK	2	1	1	P02533		0	0.006	0.0449	1.91166	2	1438.7	1.49889	68.1009	1
	High	LASYLDK	2	3	3	P13645;P02533;P35527		0	0.006	0.04879	1.60408	2	809.44	-0.0198706	61.979	0
P37802	Transgelin-2 OS=Homo sapiens GN=TAGLN2 PE=1 SV=3 - [TAGL2_HUMAN]	38.4257	36.68	1	6	6	14	199	22.3772	8.25049
	A2	Sequence	# PSMs	# Proteins	# Protein Groups	Protein Group Accessions	Modifications	ΔCn	q-Value	PEP	XCorr	Charge	MH+ [Da]	ΔM [ppm]	RT [min]	# Missed Cleavages
	High	NVIGLQMGTNR	2	1	1	P37802		0	0	7.72e-06	3.66078	2	1202.63	-0.449462	88.0316	0
	High	GASQAGMTGYGMPR	2	1	1	P37802		0	0	0.0001401	3.40709	2	1383.61	-1.08315	76.3584	0
	High	DDGLFSGDPNWFPK	2	1	1	P37802		0	0	0.0004119	3.18468	2	1594.72	-0.305274	136.786	0
	High	QMEQISQFLQAAER	4	1	1	P37802		0	0	2.244e-05	2.88136	2	1678.82	1.53507	133.774	0
	High	NFSDNQLQEGK	2	1	1	P37802		0	0.001	0.003728	2.45525	2	1279.59	-0.870388	61.3231	0
	High	IQASTMAFK	2	1	1	P37802		0	0.004	0.02894	2.13962	2	996.518	0.0881878	74.2424	0
P02768	Serum albumin OS=Homo sapiens GN=ALB PE=1 SV=2 - [ALBU_HUMAN]	37.9165	6.9	1	5	5	14	609	69.3215	6.27783
	A2	Sequence	# PSMs	# Proteins	# Protein Groups	Protein Group Accessions	Modifications	ΔCn	q-Value	PEP	XCorr	Charge	MH+ [Da]	ΔM [ppm]	RT [min]	# Missed Cleavages
	High	KVPQVSTPTLVEVSR	4	1	1	P02768		0	0	1.232e-08	5.4482	3	1639.93	-3.15254	87.9097	1
	High	VPQVSTPTLVEVSR	6	1	1	P02768		0	0	0.0001389	2.68581	2	1511.84	0.22221	94.4732	0
	High	DVFLGmFLYEYAR	2	1	1	P02768	M6(Oxidation)	0	0	0.0002849	2.67075	2	1639.78	-1.66092	142.002	0
	High	YLYEIAR	1	1	1	P02768		0	0.002	0.01086	2.0093	2	927.492	-1.32206	88.0348	0
	High	LVTDLTK	1	1	1	P02768		0	0.005	0.04149	1.78163	2	789.472	-0.019062	57.8663	0
P06576	ATP synthase subunit beta, mitochondrial OS=Homo sapiens GN=ATP5B PE=1 SV=3 - [ATPB_HUMAN]	37.6503	21.93	1	7	7	14	529	56.5246	5.40186
	A2	Sequence	# PSMs	# Proteins	# Protein Groups	Protein Group Accessions	Modifications	ΔCn	q-Value	PEP	XCorr	Charge	MH+ [Da]	ΔM [ppm]	RT [min]	# Missed Cleavages
	High	IPSAVGYQPTLATDMGTMQER	3	1	1	P06576		0	0	0.000142	3.56977	3	2266.08	0.15384	113.96	0
	High	VLDSGAPIKIPVGPETLGR	2	1	1	P06576		0	0	7.881e-05	3.53878	3	1919.1	0.197715	111.855	1
	High	FTQAGSEVSALLGR	2	1	1	P06576		0	0	0.0002385	3.25116	2	1435.75	0.534242	116.498	0
	High	AIAELGIYPAVDPLDSTSR	2	1	1	P06576		0	0	0.0001491	3.1287	2	1988.03	0.62692	132.017	0
	High	DQEGQDVLLFIDNIFR	1	1	1	P06576		0	0	4.867e-06	3.09978	2	1921.97	0.122032	144.327	0
	High	VALVYGQMNEPPGAR	2	1	1	P06576		0	0.001	0.001879	2.81514	2	1601.81	1.87466	90.6219	0
	High	TIAMDGTEGLVR	2	1	1	P06576		0	0.002	0.01335	2.54408	2	1262.64	-1.41255	88.8535	0
P10809	60 kDa heat shock protein, mitochondrial OS=Homo sapiens GN=HSPD1 PE=1 SV=2 - [CH60_HUMAN]	37.186	22.51	1	8	8	14	573	61.0164	5.87158
	A2	Sequence	# PSMs	# Proteins	# Protein Groups	Protein Group Accessions	Modifications	ΔCn	q-Value	PEP	XCorr	Charge	MH+ [Da]	ΔM [ppm]	RT [min]	# Missed Cleavages
	High	VGEVIVTKDDAMLLK	2	1	1	P10809		0	0	0.0002357	3.33896	2	1630.91	-0.465298	101.306	1
	High	TLNDELEIIEGMK	1	1	1	P10809		0	0	3.245e-05	3.0686	2	1504.76	1.84852	135.056	0
	High	LVQDVANNTNEEAGDGTTTATVLAR	2	1	1	P10809		0	0	0.0003991	2.78081	3	2560.25	1.32683	85.3863	0
	High	ISSIQSIVPALEIANAHR	2	1	1	P10809		0	0	0.0003041	2.69732	3	1919.07	1.20112	131.582	0
	High	TVIIEQSWGSPK	2	1	1	P10809		0	0	0.0002693	2.53203	2	1344.72	0.284686	95.571	0
	High	VTDALNATR	2	1	1	P10809		0	0.001	0.0005981	2.61989	2	960.513	2.26735	46.6093	0
	High	TALLDAAGVASLLTTAEVVVTEIPK	1	1	1	P10809		0	0.001	0.005896	2.32818	3	2482.4	0.3209	144.561	0
	High	GYISPYFINTSK	2	1	1	P10809		0	0.001	0.00153	2.32742	2	1389.7	-1.17049	111.195	0
P13639	Elongation factor 2 OS=Homo sapiens GN=EEF2 PE=1 SV=4 - [EF2_HUMAN]	35.8098	11.66	1	9	9	15	858	95.277	6.82959
	A2	Sequence	# PSMs	# Proteins	# Protein Groups	Protein Group Accessions	Modifications	ΔCn	q-Value	PEP	XCorr	Charge	MH+ [Da]	ΔM [ppm]	RT [min]	# Missed Cleavages
	High	ARPFPDGLAEDIDKGEVSAR	4	1	1	P13639		0	0	5.468e-06	3.88775	3	2143.08	2.80259	109.653	1
	High	VFSGLVSTGLK	1	1	1	P13639		0	0	0.0003391	2.271	2	1107.64	0.133175	101.221	0
	High	YEWDVAEAR	2	1	1	P13639		0	0.001	0.001413	2.44289	2	1138.52	-0.863266	95.3236	0
	High	GGGQIIPTAR	1	1	1	P13639		0	0.001	0.002148	2.33373	2	969.549	1.06371	61.1278	0
	High	EGIPALDNFLDK	1	1	1	P13639		0	0.002	0.01196	1.59432	2	1331.69	1.84864	135.25	0
	High	GEGQLGPAER	1	1	1	P13639		0	0.003	0.02159	2.30531	2	1013.5	-0.206422	42.8017	0
	High	NMSVIAHVDHGK	1	1	1	P13639		0	0.004	0.02985	2.2484	2	1307.65	-1.42158	61.224	0
	High	SDPVVSYR	2	1	1	P13639		0	0.004	0.02963	1.89357	2	922.464	0.900177	57.1506	0
	High	FSVSPVVR	2	1	1	P13639		0	0.009	0.06633	1.98396	2	890.511	1.61767	81.0205	0
P13667	Protein disulfide-isomerase A4 OS=Homo sapiens GN=PDIA4 PE=1 SV=2 - [PDIA4_HUMAN]	34.0284	16.28	1	8	8	20	645	72.887	5.07178
	A2	Sequence	# PSMs	# Proteins	# Protein Groups	Protein Group Accessions	Modifications	ΔCn	q-Value	PEP	XCorr	Charge	MH+ [Da]	ΔM [ppm]	RT [min]	# Missed Cleavages
	High	IDATSASVLASR	2	1	1	P13667		0	0	0.0002327	3.06707	2	1190.64	2.06691	74.9936	0
	High	FDVSGYPTIK	8	1	1	P13667		0	0.001	0.0005094	2.73388	2	1126.58	-0.444819	97.6798	0
	High	TFDSIVMDPK	2	1	1	P13667		0	0.001	0.001296	2.58025	2	1152.56	-0.217747	97.7612	0
	High	VSQGQLVVMQPEK	2	1	1	P13667		0	0.001	0.0009936	2.48127	2	1442.77	0.344126	80.01	0
	High	YGIVDYMIEQSGPPSK	1	1	1	P13667		0	0.001	0.001043	2.22237	2	1783.86	2.96719	130.595	0
	High	MDATANDVPSDR	2	1	1	P13667		0	0.001	0.001425	1.97259	2	1291.56	-0.082197	49.5735	0
	High	FAMEPEEFDSDTLR	2	1	1	P13667		0	0.001	0.003134	1.92282	2	1686.73	0.400836	116.921	0
	High	TQEEIVAK	1	1	1	P13667		0	0.009	0.06889	1.25216	2	917.492	-1.52814	36.6013	0
P61981	14-3-3 protein gamma OS=Homo sapiens GN=YWHAG PE=1 SV=2 - [1433G_HUMAN]	33.4934	23.89	1	2	7	13	247	28.2849	4.89404
	A2	Sequence	# PSMs	# Proteins	# Protein Groups	Protein Group Accessions	Modifications	ΔCn	q-Value	PEP	XCorr	Charge	MH+ [Da]	ΔM [ppm]	RT [min]	# Missed Cleavages
	High	NVTELNEPLSNEER	2	1	1	P61981		0	0	0.0001153	3.25978	2	1643.79	0.795995	80.173	0
	High	DSTLIMQLLR	2	5	5	P31946;P62258;P61981;P27348;P63104		0	0	0.0002427	3.1907	2	1189.66	0.577805	139.175	0
	High	YLAEVATGEKR	2	1	1	P61981		0	0	0.0002999	2.95922	2	1236.66	0.527102	55.4728	1
	High	LAEQAERYDDMAAAMK	2	2	2	P31946;P61981		0	0	0.0002846	2.86922	2	1812.82	-0.33237	88.0444	1
	High	YDDMAAAMK	2	2	2	P31946;P61981		0	0	0.0003408	2.56606	2	1015.42	0.440039	68.578	0
	High	LAEQAER	2	5	5	P31946;P62258;P61981;P27348;P63104		0	0.002	0.01263	1.86563	2	816.422	0.69342	23.4489	0
	High	NLLSVAYK	1	5	5	P31946;P62258;P61981;P27348;P63104		0	0.003	0.01523	2.10906	2	907.525	0.600373	94.3157	0
P18669	Phosphoglycerate mutase 1 OS=Homo sapiens GN=PGAM1 PE=1 SV=2 - [PGAM1_HUMAN]	32.6406	49.21	1	8	8	16	254	28.7858	7.18115
	A2	Sequence	# PSMs	# Proteins	# Protein Groups	Protein Group Accessions	Modifications	ΔCn	q-Value	PEP	XCorr	Charge	MH+ [Da]	ΔM [ppm]	RT [min]	# Missed Cleavages
	High	NLKPIKPMQFLGDEETVR	3	1	1	P18669		0	0	0.0002027	2.6682	3	2115.13	2.887	113.615	0
	High	ALPFWNEEIVPQIK	2	1	1	P18669		0	0	0.0002338	2.55936	2	1683.91	0.0111405	137.84	0
	High	RSYDVPPPPMEPDHPFYSNISK	2	1	1	P18669		0	0.001	0.00614	2.7216	3	2573.22	2.8998	101.462	1
	High	YADLTEDQLPScESLKDTIAR	2	1	1	P18669	C12(Carbamidomethyl)	0	0.001	0.00268	2.33406	3	2425.15	-3.19577	109.834	1
	High	HGESAWNLENR	2	1	1	P18669		0	0.001	0.005157	2.15728	2	1312.61	1.86879	72.7944	0
	High	AMEAVAAQGK	2	1	1	P18669		0	0.001	0.004052	1.92923	2	975.493	-0.203954	36.7713	0
	High	FSGWYDADLSPAGHEEAK	2	1	1	P18669		0	0.001	0.002086	1.7374	3	1979.88	1.03148	106.367	0
	High	VLIAAHGNSLR	1	1	1	P18669		0	0.002	0.01418	1.77863	2	1150.67	0.905832	58.635	0
P31946	14-3-3 protein beta/alpha OS=Homo sapiens GN=YWHAB PE=1 SV=3 - [1433B_HUMAN]	32.5148	35.77	1	3	9	18	246	28.0648	4.83057
	A2	Sequence	# PSMs	# Proteins	# Protein Groups	Protein Group Accessions	Modifications	ΔCn	q-Value	PEP	XCorr	Charge	MH+ [Da]	ΔM [ppm]	RT [min]	# Missed Cleavages
	High	AVTEQGHELSNEER	4	1	1	P31946		0	0	6.227e-06	3.53569	2	1598.74	1.42246	42.9546	0
	High	DSTLIMQLLR	2	5	5	P31946;P62258;P61981;P27348;P63104		0	0	0.0002427	3.1907	2	1189.66	0.577805	139.175	0
	High	LAEQAERYDDMAAAMK	2	2	2	P31946;P61981		0	0	0.0002846	2.86922	2	1812.82	-0.33237	88.0444	1
	High	YDDMAAAMK	2	2	2	P31946;P61981		0	0	0.0003408	2.56606	2	1015.42	0.440039	68.578	0
	High	QTTVSNSQQAYQEAFEISKK	2	1	1	P31946		0	0.001	0.001091	1.93199	3	2287.12	0.106763	95.4064	1
	High	LAEQAER	2	5	5	P31946;P62258;P61981;P27348;P63104		0	0.002	0.01263	1.86563	2	816.422	0.69342	23.4489	0
	High	NLLSVAYK	1	5	5	P31946;P62258;P61981;P27348;P63104		0	0.003	0.01523	2.10906	2	907.525	0.600373	94.3157	0
	High	EMQPTHPIR	1	3	3	P31946;P27348;P63104		0	0.003	0.01511	1.9726	2	1108.56	-0.248203	39.4564	0
	High	YLSEVASGDNK	2	1	1	P31946		0	0.004	0.03622	1.61572	2	1182.56	-0.91465	51.0615	0
P62258	14-3-3 protein epsilon OS=Homo sapiens GN=YWHAE PE=1 SV=1 - [1433E_HUMAN]	32.4061	29.41	1	5	8	15	255	29.1554	4.7417
	A2	Sequence	# PSMs	# Proteins	# Protein Groups	Protein Group Accessions	Modifications	ΔCn	q-Value	PEP	XCorr	Charge	MH+ [Da]	ΔM [ppm]	RT [min]	# Missed Cleavages
	High	DSTLIMQLLR	2	5	5	P31946;P62258;P61981;P27348;P63104		0	0	0.0002427	3.1907	2	1189.66	0.577805	139.175	0
	High	AASDIAMTELPPTHPIR	3	1	1	P62258		0	0.001	0.0006026	3.42183	2	1819.95	5.56166	91.9202	0
	High	YLAEFATGNDRK	2	1	1	P62258		0	0.001	0.0008703	3.31389	2	1384.69	0.0760057	73.2233	1
	High	LAEQAERYDEMVESMK	2	1	1	P62258		0	0.001	0.001902	2.9576	3	1928.88	3.58479	104.324	1
	High	LAEQAER	2	5	5	P31946;P62258;P61981;P27348;P63104		0	0.002	0.01263	1.86563	2	816.422	0.69342	23.4489	0
	High	EAAENSLVAYK	1	1	1	P62258		0	0.003	0.02212	2.21075	2	1194.6	1.4339	72.2531	0
	High	NLLSVAYK	1	5	5	P31946;P62258;P61981;P27348;P63104		0	0.003	0.01523	2.10906	2	907.525	0.600373	94.3157	0
	High	LAEQAERYDEMVESMKK	2	1	1	P62258		0	0.003	0.01622	2.08035	3	2056.97	3.15419	95.1742	2
P62249	40S ribosomal protein S16 OS=Homo sapiens GN=RPS16 PE=1 SV=2 - [RS16_HUMAN]	31.686	40.41	1	6	6	13	146	16.435	10.2134
	A2	Sequence	# PSMs	# Proteins	# Protein Groups	Protein Group Accessions	Modifications	ΔCn	q-Value	PEP	XCorr	Charge	MH+ [Da]	ΔM [ppm]	RT [min]	# Missed Cleavages
	High	EIKDILIQYDR	3	1	1	P62249		0	0	0.0002991	3.41609	3	1405.76	-2.88155	107.042	1
	High	GGGHVAQIYAIR	2	1	1	P62249		0	0	0.0004137	2.93187	2	1241.67	-1.48026	74.2653	0
	High	GPLQSVQVFGR	3	1	1	P62249		0	0	0.000229	2.89135	2	1187.65	-0.673557	106.402	0
	High	TLLVADPR	2	1	1	P62249		0	0.001	0.005718	2.13224	2	884.52	0.512228	72.6979	0
	High	FAGVDIR	2	1	1	P62249		0	0.003	0.01788	1.61352	2	777.427	1.71473	81.6431	0
	High	LLEPVLLLGK	1	1	1	P62249		0	0.004	0.02742	2.14566	2	1094.72	0.34374	134.498	0
Q7KZF4	Staphylococcal nuclease domain-containing protein 1 OS=Homo sapiens GN=SND1 PE=1 SV=1 - [SND1_HUMAN]	31.6748	13.08	1	9	9	17	910	101.934	7.1665
	A2	Sequence	# PSMs	# Proteins	# Protein Groups	Protein Group Accessions	Modifications	ΔCn	q-Value	PEP	XCorr	Charge	MH+ [Da]	ΔM [ppm]	RT [min]	# Missed Cleavages
	High	SEAVVEYVFSGSR	2	1	1	Q7KZF4		0	0	3.308e-05	3.29583	2	1429.7	2.56641	117.984	0
	High	VITEYLNAQESAK	2	1	1	Q7KZF4		0	0	0.0001029	2.96818	2	1465.75	0.494366	84.9445	0
	High	SSHYDELLAAEAR	2	1	1	Q7KZF4		0	0	5.687e-05	2.28013	2	1461.7	1.36748	85.0871	0
	High	YGDFRADDADEFGYSR	1	1	1	Q7KZF4		0	0.001	0.0006717	2.94176	3	1883.78	-0.969387	95.413	1
	High	NDIASHPPVEGSYAPR	3	1	1	Q7KZF4		0	0.001	0.0006259	2.5343	3	1709.82	-0.136001	67.5321	0
	High	VADISGDTQK	2	1	1	Q7KZF4		0	0.001	0.001142	2.31964	2	1033.52	1.61245	33.9696	0
	High	EADGSETPEPFAAEAK	2	1	1	Q7KZF4		0	0.001	0.002669	2.14517	2	1648.74	3.42454	77.9009	0
	High	YRQDDDQR	2	1	1	Q7KZF4		0	0.002	0.01165	1.7105	2	1095.48	1.41167	16.6089	1
	High	DYVAPTANLDQKDK	1	1	1	Q7KZF4		0	0.006	0.05088	1.52363	2	1577.78	-2.29193	62.065	1
P27348	14-3-3 protein theta OS=Homo sapiens GN=YWHAQ PE=1 SV=1 - [1433T_HUMAN]	31.5939	31.02	1	3	7	12	245	27.7468	4.77979
	A2	Sequence	# PSMs	# Proteins	# Protein Groups	Protein Group Accessions	Modifications	ΔCn	q-Value	PEP	XCorr	Charge	MH+ [Da]	ΔM [ppm]	RT [min]	# Missed Cleavages
	High	AVTEQGAELSNEER	2	1	1	P27348		0	0	2.846e-06	3.57026	2	1532.72	0.249563	55.9712	0
	High	QTIDNSQGAYQEAFDISKK	2	1	1	P27348		0	0	8.598e-06	3.5474	3	2143.03	0.781248	94.7909	1
	High	DSTLIMQLLR	2	5	5	P31946;P62258;P61981;P27348;P63104		0	0	0.0002427	3.1907	2	1189.66	0.577805	139.175	0
	High	LAEQAERYDDMATcMK	2	1	1	P27348	C14(Carbamidomethyl)	0	0.001	0.00105	2.66167	3	1931.83	0.847735	82.004	1
	High	LAEQAER	2	5	5	P31946;P62258;P61981;P27348;P63104		0	0.002	0.01263	1.86563	2	816.422	0.69342	23.4489	0
	High	NLLSVAYK	1	5	5	P31946;P62258;P61981;P27348;P63104		0	0.003	0.01523	2.10906	2	907.525	0.600373	94.3157	0
	High	EMQPTHPIR	1	3	3	P31946;P27348;P63104		0	0.003	0.01511	1.9726	2	1108.56	-0.248203	39.4564	0
P62937	Peptidyl-prolyl cis-trans isomerase A OS=Homo sapiens GN=PPIA PE=1 SV=2 - [PPIA_HUMAN]	31.4457	24.24	1	4	4	14	165	18.0009	7.81104
	A2	Sequence	# PSMs	# Proteins	# Protein Groups	Protein Group Accessions	Modifications	ΔCn	q-Value	PEP	XCorr	Charge	MH+ [Da]	ΔM [ppm]	RT [min]	# Missed Cleavages
	High	VKEGMNIVEAMER	4	1	1	P62937		0	0	0.0002082	3.29524	3	1505.74	-0.107952	103.031	1
	High	VSFELFADKVPK	5	1	1	P62937		0	0.001	0.005156	2.87144	2	1379.76	2.9227	119.552	1
	High	SIYGEKFEDENFILK	2	1	1	P62937		0	0.001	0.0006367	2.8689	2	1831.9	-4.21379	118.351	1
	High	EGMNIVEAMER	3	1	1	P62937		0	0.001	0.005086	2.64756	2	1278.58	-2.33724	116.173	0
P12814	Alpha-actinin-1 OS=Homo sapiens GN=ACTN1 PE=1 SV=2 - [ACTN1_HUMAN]	31.3118	13.68	1	5	9	13	892	102.993	5.41455
	A2	Sequence	# PSMs	# Proteins	# Protein Groups	Protein Group Accessions	Modifications	ΔCn	q-Value	PEP	XCorr	Charge	MH+ [Da]	ΔM [ppm]	RT [min]	# Missed Cleavages
	High	VLAVNQENEQLMEDYEK	2	1	1	P12814		0	0	1.076e-05	3.93264	2	2051.96	0.442132	106.614	0
	High	TINEVENQILTR	2	2	2	P12814;O43707		0	0	0.000128	3.89079	2	1429.77	1.35392	101.684	0
	High	RDQALTEEHAR	1	1	1	P12814		0	0	1.204e-06	3.75406	3	1325.66	0.0868164	30.5266	1
	High	VGWEQLLTTIAR	2	2	2	P12814;O43707		0	0	0.0001276	2.97648	2	1386.78	1.88756	141.648	0
	High	FAIQDISVEETSAK	2	2	2	P12814;O43707		0	0.001	0.002685	2.5912	2	1537.77	0.291748	106.525	0
	High	ELPPDQAEYcIAR	1	2	2	P12814;O43707	C10(Carbamidomethyl)	0	0.001	0.007078	1.37586	2	1561.73	-1.07528	83.137	0
	High	GISQEQMNEFR	1	1	1	P12814		0	0.002	0.008253	1.74955	2	1338.61	-0.164401	83.0435	0
	High	ETADTDTADQVMASFK	1	1	1	P12814		0	0.004	0.03116	1.27517	2	1729.76	1.61227	113.437	0
	High	MLDAEDIVGTARPDEK	1	1	1	P12814		0	0.007	0.05333	1.82926	2	1759.86	2.70275	100.094	0
Q12906	Interleukin enhancer-binding factor 3 OS=Homo sapiens GN=ILF3 PE=1 SV=3 - [ILF3_HUMAN]	30.8922	10.18	1	7	7	12	894	95.2791	8.76318
	A2	Sequence	# PSMs	# Proteins	# Protein Groups	Protein Group Accessions	Modifications	ΔCn	q-Value	PEP	XCorr	Charge	MH+ [Da]	ΔM [ppm]	RT [min]	# Missed Cleavages
	High	VLQDMGLPTGAEGR	2	1	1	Q12906		0	0	1.661e-06	4.11312	2	1443.73	0.66985	92.0036	0
	High	VLAGETLSVNDPPDVLDR	3	1	1	Q12906		0	0	5.894e-05	2.85537	2	1909.98	-3.78726	111.473	0
	High	QQREDITQSAQHALR	1	1	1	Q12906		0	0.001	0.001206	2.63511	3	1780.91	1.77657	62.6194	1
	High	AYAALAALEK	2	1	1	Q12906		0	0.001	0.000573	2.60991	2	1020.57	0.502963	101.366	0
	High	VLGMDPLPSK	2	1	1	Q12906		0	0.002	0.008431	2.38765	2	1056.58	0.223461	93.4415	0
	High	VPTWGPLR	1	1	1	Q12906		0	0.002	0.009946	1.73777	2	925.526	1.09616	102.103	0
	High	SIGTANRPMGAGEALR	1	1	1	Q12906		0	0.006	0.05005	1.77042	2	1600.83	2.62768	65.377	0
Q00839	Heterogeneous nuclear ribonucleoprotein U OS=Homo sapiens GN=HNRNPU PE=1 SV=6 - [HNRPU_HUMAN]	30.5552	11.15	1	6	6	11	825	90.528	5.99854
	A2	Sequence	# PSMs	# Proteins	# Protein Groups	Protein Group Accessions	Modifications	ΔCn	q-Value	PEP	XCorr	Charge	MH+ [Da]	ΔM [ppm]	RT [min]	# Missed Cleavages
	High	NFILDQTNVSAAAQR	2	1	1	Q00839		0	0	3.492e-07	4.11171	2	1647.85	0.466927	100.831	0
	High	LQAALDDEEAGGRPAMEPGNGSLDLGGDSAGR	2	1	1	Q00839		0	0	0.0002053	3.85902	3	3126.46	5.0255	99.2491	0
	High	YNILGTNTIMDK	2	1	1	Q00839		0	0	0.0003037	3.10523	2	1382.7	0.302913	110.919	0
	High	SSGPTSLFAVTVAPPGAR	2	1	1	Q00839		0	0.001	0.001462	2.03886	2	1714.91	-0.611588	121.768	0
	High	FIEIAAR	2	1	1	Q00839		0	0.001	0.007848	2.015	2	819.472	0.120087	78.8819	0
	High	DIDIHEVR	1	1	1	Q00839		0	0.002	0.01378	2.27039	2	996.509	-1.67323	63.4302	0
O60664	Perilipin-3 OS=Homo sapiens GN=PLIN3 PE=1 SV=3 - [PLIN3_HUMAN]	30.4013	18.66	1	5	5	9	434	47.0459	5.43994
	A2	Sequence	# PSMs	# Proteins	# Protein Groups	Protein Group Accessions	Modifications	ΔCn	q-Value	PEP	XCorr	Charge	MH+ [Da]	ΔM [ppm]	RT [min]	# Missed Cleavages
	High	TLTAAAVSGAQPILSK	2	1	1	O60664		0	0	3.88e-06	4.39321	2	1527.87	-0.218869	93.0801	0
	High	SEEWADNHLPLTDAELAR	2	1	1	O60664		0	0	1.107e-05	3.9774	3	2066.98	0.771176	112.658	0
	High	VSGAQEMVSSAK	2	1	1	O60664		0	0	2.822e-05	3.47087	2	1193.58	1.16368	55.5366	0
	High	IATSLDGFDVASVQQQR	2	1	1	O60664		0	0	0.0001629	2.75443	2	1834.93	-0.044913	110.04	0
	High	QLQGPEKEPPKPEQVESR	1	1	1	O60664		0	0.001	0.001114	3.40691	3	2076.07	0.443577	50.6064	1
P46940	Ras GTPase-activating-like protein IQGAP1 OS=Homo sapiens GN=IQGAP1 PE=1 SV=1 - [IQGA1_HUMAN]	30.354	3.98	1	5	5	10	1657	189.134	6.48096
	A2	Sequence	# PSMs	# Proteins	# Protein Groups	Protein Group Accessions	Modifications	ΔCn	q-Value	PEP	XCorr	Charge	MH+ [Da]	ΔM [ppm]	RT [min]	# Missed Cleavages
	High	VDQIQEIVTGNPTVIK	3	1	1	P46940		0	0	4.389e-07	4.74235	2	1753.97	0.561744	112.595	0
	High	EEIQSSISGVTAAYNR	2	1	1	P46940		0	0	0.0001012	3.13809	2	1724.85	2.8941	95.4774	0
	High	TLINAEDPPMVVVR	3	1	1	P46940		0	0	0.0003657	2.60925	2	1553.84	0.745439	108.595	0
	High	LQQTYAALNSK	1	1	1	P46940		0	0.001	0.007119	2.54896	2	1236.66	1.92521	63.1247	0
	High	MLQHAASNK	1	1	1	P46940		0	0.003	0.02164	2.16945	2	999.504	0.371014	17.1817	0
P80723	Brain acid soluble protein 1 OS=Homo sapiens GN=BASP1 PE=1 SV=2 - [BASP1_HUMAN]	29.9995	57.27	1	6	6	13	227	22.68	4.62744
	A2	Sequence	# PSMs	# Proteins	# Protein Groups	Protein Group Accessions	Modifications	ΔCn	q-Value	PEP	XCorr	Charge	MH+ [Da]	ΔM [ppm]	RT [min]	# Missed Cleavages
	High	AQGPAASAEEPKPVEAPAANSDQTVTVKE	2	1	1	P80723		0	0	8.103e-07	4.42114	3	2892.43	3.51847	69.3933	1
	High	AEPPKAPEQEQAAPGPAAGGEAPK	4	1	1	P80723		0	0	5.213e-09	4.01084	3	2298.14	1.7495	50.7444	1
	High	KTEAPAAPAAQETK	2	1	1	P80723		0	0	9.161e-05	3.61301	2	1412.74	0.189383	30.4818	1
	High	SDGAPASDSKPGSSEAAPSSK	2	1	1	P80723		0	0	0.0003332	2.32881	2	1932.88	0.757921	29.3238	0
	High	AAEAAAAPAESAAPAAGEEPSKEEGEPK	1	1	1	P80723		0	0.002	0.0125	1.55516	3	2636.24	1.74162	54.9617	1
	High	ETPAATEAPSSTPK	2	1	1	P80723		0	0.003	0.01613	1.49842	2	1386.68	0.315284	39.4786	0
P05023	Sodium/potassium-transporting ATPase subunit alpha-1 OS=Homo sapiens GN=ATP1A1 PE=1 SV=1 - [AT1A1_HUMAN]	29.7964	8.9	1	6	6	11	1023	112.824	5.49072
	A2	Sequence	# PSMs	# Proteins	# Protein Groups	Protein Group Accessions	Modifications	ΔCn	q-Value	PEP	XCorr	Charge	MH+ [Da]	ΔM [ppm]	RT [min]	# Missed Cleavages
	High	SPDFTNENPLETR	2	1	1	P05023		0	0	0.0002109	3.46025	2	1519.71	1.87964	94.4149	0
	High	QGAIVAVTGDGVNDSPALK	2	1	1	P05023		0	0	0.0002832	2.89849	2	1811.95	1.48511	89.798	0
	High	VDNSSLTGESEPQTR	2	1	1	P05023		0	0	1.697e-05	2.67318	2	1619.75	2.32313	51.0838	0
	High	GVGIISEGNETVEDIAAR	1	1	1	P05023		0	0	0.0001983	2.45341	2	1829.92	-0.296071	114.14	0
	High	VIMVTGDHPITAK	2	1	1	P05023		0	0.001	0.001032	3.10718	2	1381.75	1.78917	69.55	0
	High	AVAGDASESALLK	2	1	1	P05023		0	0.001	0.004867	2.73563	2	1231.65	0.552714	74.8742	0
Q86YZ3	Hornerin OS=Homo sapiens GN=HRNR PE=1 SV=2 - [HORN_HUMAN]	29.6234	11.65	1	7	7	16	2850	282.228	10.0376
	A2	Sequence	# PSMs	# Proteins	# Protein Groups	Protein Group Accessions	Modifications	ΔCn	q-Value	PEP	XCorr	Charge	MH+ [Da]	ΔM [ppm]	RT [min]	# Missed Cleavages
	High	GPYESGSGHSSGLGHR	5	1	1	Q86YZ3		0	0	5.748e-05	2.52798	2	1584.72	0.309456	36.3721	0
	High	GEQHGSSSGSSSSYGQHGSGSR	2	1	1	Q86YZ3		0	0	4.609e-06	2.18453	3	2122.88	2.00077	22.0264	0
	High	YGQQGSGSGQSPSR	2	1	1	Q86YZ3		0	0	5.279e-05	1.96417	2	1395.62	-0.516087	24.5284	0
	High	QGSGSGQSPGHGQR	3	1	1	Q86YZ3		0	0.001	0.0009512	2.47602	3	1339.61	0.96807	11.2797	0
	High	GSGSSQSSGYGR	1	1	1	Q86YZ3		0	0.001	0.002555	1.69606	2	1129.49	-0.45647	23.1399	0
	High	GSGSGQSPSYGR	2	1	1	Q86YZ3		0	0.002	0.01293	2.10393	2	1139.51	-1.29897	29.4817	0
	High	QSLGHGQHGSGSGQSPSPSR	1	1	1	Q86YZ3		0	0.004	0.02371	2.11827	3	1947.91	4.19059	24.2445	0
Q06830	Peroxiredoxin-1 OS=Homo sapiens GN=PRDX1 PE=1 SV=1 - [PRDX1_HUMAN]	28.9441	32.66	1	7	7	13	199	22.0963	8.1333
	A2	Sequence	# PSMs	# Proteins	# Protein Groups	Protein Group Accessions	Modifications	ΔCn	q-Value	PEP	XCorr	Charge	MH+ [Da]	ΔM [ppm]	RT [min]	# Missed Cleavages
	High	QGGLGPMNIPLVSDPKR	2	1	1	Q06830		0	0	0.000224	2.63811	3	1778.96	1.62087	111.933	1
	High	TIAQDYGVLK	2	1	1	Q06830		0	0	0.0001816	2.51093	2	1107.61	0.815253	88.692	0
	High	LVQAFQFTDK	2	1	1	Q06830		0	0	0.0004383	2.08042	2	1196.63	0.797494	103.287	0
	High	KQGGLGPMNIPLVSDPK	2	1	1	Q06830		0	0.001	0.0006072	3.41787	3	1750.95	-1.81249	109.617	1
	High	ADEGISFR	2	1	1	Q06830		0	0.001	0.004762	2.15297	2	894.432	0.0748227	73.7642	0
	High	ATAVMPDGQFK	2	1	1	Q06830		0	0.003	0.01524	2.36501	2	1164.57	-2.94901	75.1758	0
	High	ATAVMPDGQFKDISLSDYK	1	1	1	Q06830		0	0.006	0.04477	1.67477	3	2086.02	0.427943	111.99	1
P07195	L-lactate dehydrogenase B chain OS=Homo sapiens GN=LDHB PE=1 SV=2 - [LDHB_HUMAN]	28.7235	17.96	1	3	5	13	334	36.6151	6.04932
	A2	Sequence	# PSMs	# Proteins	# Protein Groups	Protein Group Accessions	Modifications	ΔCn	q-Value	PEP	XCorr	Charge	MH+ [Da]	ΔM [ppm]	RT [min]	# Missed Cleavages
	High	IVADKDYSVTANSK	4	1	1	P07195		0	0	6.757e-05	3.46043	2	1510.78	2.67074	51.0805	1
	High	MVVESAYEVIK	2	1	1	P07195		0	0	7.339e-05	3.35324	2	1267.66	-1.81809	100.981	0
	High	VIGSGcNLDSAR	4	2	2	P00338;P07195	C6(Carbamidomethyl)	0	0	0.0001337	2.7275	2	1248.6	0.758062	57.7347	0
	High	LIAPVAEEEATVPNNK	2	1	1	P07195		0	0.001	0.006887	2.17479	2	1694.9	1.66382	85.1094	0
	High	QQEGESR	1	2	2	P00338;P07195		0	0.006	0.05035	1.41435	2	833.376	1.44336	11.1053	0
P12956	X-ray repair cross-complementing protein 6 OS=Homo sapiens GN=XRCC6 PE=1 SV=2 - [XRCC6_HUMAN]	28.649	7.55	1	4	4	11	609	69.7991	6.63916
	A2	Sequence	# PSMs	# Proteins	# Protein Groups	Protein Group Accessions	Modifications	ΔCn	q-Value	PEP	XCorr	Charge	MH+ [Da]	ΔM [ppm]	RT [min]	# Missed Cleavages
	High	NIYVLQELDNPGAK	4	1	1	P12956		0	0	2.004e-05	4.04321	2	1573.83	1.91225	121.557	0
	High	SDSFENPVLQQHFR	4	1	1	P12956		0	0.001	0.001563	2.73605	3	1703.82	1.87599	100.798	0
	High	DSLIFLVDASK	2	1	1	P12956		0	0.001	0.0006964	2.45247	2	1207.66	1.08427	132.458	0
	High	FTVPMLK	1	1	1	P12956		0	0.009	0.06733	1.34737	2	835.475	0.640342	110.538	0
P46821	Microtubule-associated protein 1B OS=Homo sapiens GN=MAP1B PE=1 SV=2 - [MAP1B_HUMAN]	28.1968	5.43	1	8	8	13	2468	270.468	4.80518
	A2	Sequence	# PSMs	# Proteins	# Protein Groups	Protein Group Accessions	Modifications	ΔCn	q-Value	PEP	XCorr	Charge	MH+ [Da]	ΔM [ppm]	RT [min]	# Missed Cleavages
	High	SVGNTIDPVILFQK	2	1	1	P46821		0	0	8.162e-05	3.64685	2	1530.84	-5.57045	131.299	0
	High	SSYYVVSGNDPAAEEPSR	2	1	1	P46821		0	0	2.265e-05	3.52373	2	1927.87	3.4709	80.8477	0
	High	TPEEGGYSYDISEK	2	1	1	P46821		0	0	7.146e-05	2.44949	2	1574.69	1.00474	77.9365	0
	High	TLEVVSPSQSVTGSAGHTPYYQSPTDEK	2	1	1	P46821		0	0	8.325e-05	2.404	3	2965.41	-0.129626	90.9645	0
	High	AVLDALLEGK	2	1	1	P46821		0	0.001	0.002941	2.33524	2	1028.6	1.52248	120.022	0
	High	SPSDSGYSYETIGK	1	1	1	P46821		0	0.001	0.007861	2.04629	2	1490.66	-1.46256	76.7416	0
	High	ITSFPESEGYSYETSTK	1	1	1	P46821		0	0.002	0.01305	1.23175	2	1925.87	3.30565	93.154	0
	High	ASVSPMDEPVPDSESPIEK	1	1	1	P46821		0	0.004	0.03279	1.85879	2	2013.92	-5.12368	89.0603	0
P25705	ATP synthase subunit alpha, mitochondrial OS=Homo sapiens GN=ATP5A1 PE=1 SV=1 - [ATPA_HUMAN]	26.2725	16.09	1	7	7	12	553	59.7136	9.12939
	A2	Sequence	# PSMs	# Proteins	# Protein Groups	Protein Group Accessions	Modifications	ΔCn	q-Value	PEP	XCorr	Charge	MH+ [Da]	ΔM [ppm]	RT [min]	# Missed Cleavages
	High	TGTAEMSSILEER	2	1	1	P25705		0	0	0.0004178	2.45758	2	1423.68	1.6981	101.831	0
	High	TGAIVDVPVGEELLGR	2	1	1	P25705		0	0.001	0.001115	2.51812	2	1624.89	2.02175	127.292	0
	High	VGSAAQTR	2	1	1	P25705		0	0.004	0.02363	1.81511	2	789.422	0.917639	14.7703	0
	High	VVDALGNAIDGK	2	1	1	P25705		0	0.004	0.02891	1.76846	2	1171.63	1.11207	84.7641	0
	High	ISEQSDAK	2	1	1	P25705		0	0.006	0.04282	2.56158	2	877.426	0.0738465	16.7987	0
	High	AVDSLVPIGR	1	1	1	P25705		0	0.006	0.0522	2.01438	2	1026.59	-0.946804	91.6649	0
	High	EVAAFAQFGSDLDAATQQLLSR	1	1	1	P25705		0	0.007	0.05475	2.29092	3	2338.18	4.76513	144.01	0
P26641	Elongation factor 1-gamma OS=Homo sapiens GN=EEF1G PE=1 SV=3 - [EF1G_HUMAN]	26.2011	16.02	1	6	6	12	437	50.0871	6.66846
	A2	Sequence	# PSMs	# Proteins	# Protein Groups	Protein Group Accessions	Modifications	ΔCn	q-Value	PEP	XCorr	Charge	MH+ [Da]	ΔM [ppm]	RT [min]	# Missed Cleavages
	High	ALIAAQYSGAQVR	2	1	1	P26641		0	0	7.051e-06	3.4494	2	1347.74	0.80132	81.9271	0
	High	KLDPGSEETQTLVR	4	1	1	P26641		0	0	9.271e-05	3.10925	3	1572.82	-0.699913	68.6253	1
	High	KAAAPAPEEEMDEcEQALAAEPK	2	1	1	P26641	C14(Carbamidomethyl)	0	0.001	0.003044	2.91529	3	2485.12	0.639479	100.036	1
	High	ILGLLDAYLK	2	1	1	P26641		0	0.001	0.00124	2.35758	2	1118.68	0.793457	138.106	0
	High	STFVLDEFKR	1	1	1	P26641		0	0.004	0.02794	1.85865	2	1241.65	-1.77598	104.52	1
	High	LDPGSEETQTLVR	1	1	1	P26641		0	0.009	0.06807	1.56384	2	1444.73	1.23245	75.3188	0
P53396	ATP-citrate synthase OS=Homo sapiens GN=ACLY PE=1 SV=3 - [ACLY_HUMAN]	25.8058	6.27	1	5	5	9	1101	120.762	7.32764
	A2	Sequence	# PSMs	# Proteins	# Protein Groups	Protein Group Accessions	Modifications	ΔCn	q-Value	PEP	XCorr	Charge	MH+ [Da]	ΔM [ppm]	RT [min]	# Missed Cleavages
	High	TIAIIAEGIPEALTR	2	1	1	P53396		0	0	2.344e-05	3.67984	2	1567.91	0.293441	134.466	0
	High	IGNTGGMLDNILASK	2	1	1	P53396		0	0	4.931e-05	3.52732	2	1503.79	1.12025	124.191	0
	High	SAYDSTMETMNYAQIR	2	1	1	P53396		0	0	7.829e-06	3.43609	2	1880.81	-1.57686	106.901	0
	High	SGGMSNELNNIISR	1	1	1	P53396		0	0	0.0002597	2.4887	2	1491.72	-0.0803589	109.573	0
	High	LGQEATVGK	2	1	1	P53396		0	0.001	0.006122	2.03587	2	902.495	1.18068	31.7277	0
Q12905	Interleukin enhancer-binding factor 2 OS=Homo sapiens GN=ILF2 PE=1 SV=2 - [ILF2_HUMAN]	25.3905	16.67	1	5	5	11	390	43.0352	5.26221
	A2	Sequence	# PSMs	# Proteins	# Protein Groups	Protein Group Accessions	Modifications	ΔCn	q-Value	PEP	XCorr	Charge	MH+ [Da]	ΔM [ppm]	RT [min]	# Missed Cleavages
	High	NQDLAPNSAEQASILSLVTK	4	1	1	Q12905		0	0	2.418e-06	4.91032	3	2099.1	1.83864	133.166	0
	High	VLQSALAAIR	2	1	1	Q12905		0	0	0.0001731	3.2251	2	1041.64	0.318729	94.3667	0
	High	ILPTLEAVAALGNK	2	1	1	Q12905		0	0	8.515e-05	2.59874	2	1409.84	1.83956	132.621	0
	High	QPLALNVAYR	2	1	1	Q12905		0	0.001	0.004586	1.68216	2	1144.65	0.235275	94.752	0
	High	ILITTVPPNLR	1	1	1	Q12905		0	0.006	0.04508	1.6217	2	1236.77	0.602195	104.87	0
P06744	Glucose-6-phosphate isomerase OS=Homo sapiens GN=GPI PE=1 SV=4 - [G6PI_HUMAN]	25.3688	14.52	1	6	6	11	558	63.1072	8.32373
	A2	Sequence	# PSMs	# Proteins	# Protein Groups	Protein Group Accessions	Modifications	ΔCn	q-Value	PEP	XCorr	Charge	MH+ [Da]	ΔM [ppm]	RT [min]	# Missed Cleavages
	High	FAAYFQQGDMESNGK	2	1	1	P06744		0	0	8.86e-05	3.58602	2	1692.74	3.04421	95.1458	0
	High	TLAQLNPESSLFIIASK	2	1	1	P06744		0	0	2.393e-05	2.50965	2	1832.02	3.82844	136.893	0
	High	TFTTQETITNAETAK	2	1	1	P06744		0	0	0.0001746	2.10225	2	1655.81	0.0569077	80.36	0
	High	VWYVSNIDGTHIAK	2	1	1	P06744		0	0.001	0.002013	2.79682	2	1602.83	1.92953	101.585	0
	High	HFVALSTNTTK	1	1	1	P06744		0	0.002	0.01182	2.23851	2	1218.65	0.201467	56.8782	0
	High	NLVTEDVMR	2	1	1	P06744		0	0.002	0.0109	1.63156	2	1076.54	-1.77372	88.1469	0
P22314	Ubiquitin-like modifier-activating enzyme 1 OS=Homo sapiens GN=UBA1 PE=1 SV=3 - [UBA1_HUMAN]	24.7691	8.41	1	6	6	11	1058	117.774	5.75732
	A2	Sequence	# PSMs	# Proteins	# Protein Groups	Protein Group Accessions	Modifications	ΔCn	q-Value	PEP	XCorr	Charge	MH+ [Da]	ΔM [ppm]	RT [min]	# Missed Cleavages
	High	NEEDAAELVALAQAVNAR	2	1	1	P22314		0	0	7.568e-06	3.40021	2	1883.95	2.07189	135.098	0
	High	YDGQVAVFGSDLQEK	2	1	1	P22314		0	0	0.000391	2.73519	2	1655.79	1.16386	103.504	0
	High	NGSEADIDEGLYSR	2	1	1	P22314		0	0	0.0004069	2.50971	2	1525.68	3.6739	81.9464	0
	High	KPLLESGTLGTK	1	1	1	P22314		0	0.001	0.00558	2.50074	2	1243.73	-0.242742	68.5811	0
	High	QPAENVNQYLTDPK	2	1	1	P22314		0	0.001	0.003693	1.82977	2	1616.79	2.12654	87.1526	0
	High	ALPAVQQNNLDEDLIR	2	1	1	P22314		0	0.001	0.004636	1.49178	2	1808.95	1.918	110.046	0
Q00610	Clathrin heavy chain 1 OS=Homo sapiens GN=CLTC PE=1 SV=5 - [CLH1_HUMAN]	24.2693	5.97	1	7	7	11	1675	191.493	5.69385
	A2	Sequence	# PSMs	# Proteins	# Protein Groups	Protein Group Accessions	Modifications	ΔCn	q-Value	PEP	XCorr	Charge	MH+ [Da]	ΔM [ppm]	RT [min]	# Missed Cleavages
	High	TSIDAYDNFDNISLAQR	3	1	1	Q00610		0	0	1.233e-07	4.32033	2	1942.91	0.340324	119.147	0
	High	NLQNLLILTAIK	1	1	1	Q00610		0	0	0.0003658	3.33126	2	1353.85	0.369412	139.116	0
	High	TLQIFNIEMK	2	1	1	Q00610		0	0.001	0.001459	3.1551	2	1236.67	0.860657	132.641	0
	High	LAELEEFINGPNNAHIQQVGDR	1	1	1	Q00610		0	0.001	0.002831	2.39138	3	2464.23	2.90258	119.971	0
	High	IYIDSNNNPER	2	1	1	Q00610		0	0.001	0.001885	1.87163	2	1334.63	0.0233927	60.5998	0
	High	LLLPWLEAR	1	1	1	Q00610		0	0.003	0.01792	1.18866	2	1110.67	-0.120274	140.238	0
	High	LASTLVHLGEYQAAVDGAR	1	1	1	Q00610		0	0.007	0.05509	1.9607	3	1971.03	1.74061	109.526	0
P63244	Guanine nucleotide-binding protein subunit beta-2-like 1 OS=Homo sapiens GN=GNB2L1 PE=1 SV=3 - [GBLP_HUMAN]	23.9327	13.25	1	4	4	10	317	35.0546	7.69385
	A2	Sequence	# PSMs	# Proteins	# Protein Groups	Protein Group Accessions	Modifications	ΔCn	q-Value	PEP	XCorr	Charge	MH+ [Da]	ΔM [ppm]	RT [min]	# Missed Cleavages
	High	IIVDELKQEVISTSSK	4	1	1	P63244		0	0	5.212e-05	3.07123	2	1789	1.36894	106.788	1
	High	DGQAMLWDLNEGK	2	1	1	P63244		0	0.001	0.001522	2.51568	2	1476.68	4.15987	120.025	0
	High	DETNYGIPQR	2	1	1	P63244		0	0.002	0.0109	1.96955	2	1192.56	-1.80687	68.8678	0
	High	LTRDETNYGIPQR	2	1	1	P63244		0	0.002	0.01198	1.68507	3	1562.79	0.786315	66.9583	1
P13647	Keratin, type II cytoskeletal 5 OS=Homo sapiens GN=KRT5 PE=1 SV=3 - [K2C5_HUMAN]	23.736	12.54	1	3	7	11	590	62.34	7.73779
	A2	Sequence	# PSMs	# Proteins	# Protein Groups	Protein Group Accessions	Modifications	ΔCn	q-Value	PEP	XCorr	Charge	MH+ [Da]	ΔM [ppm]	RT [min]	# Missed Cleavages
	High	NLDLDSIIAEVK	2	2	2	P35908;P13647		0	0.001	0.0006023	3.17962	2	1329.73	-0.0688509	137.461	0
	High	YEELQQTAGR	2	1	1	P13647		0	0.001	0.0004959	3.04457	2	1194.58	0.423374	51.3055	0
	High	VDALMDEINFMK	2	1	1	P13647		0	0.001	0.002081	2.19854	2	1425.67	-0.343005	134.858	0
	High	SFSTASAITPSVSR	2	1	1	P13647		0	0.003	0.02236	2.09373	2	1410.72	0.567673	81.6054	0
	High	FLEQQNK	1	2	2	P13647;P08670		0	0.003	0.01858	1.67606	2	906.468	0.148833	39.9362	0
	High	NKYEDEINKR	1	2	2	P04264;P13647		0	0.006	0.04926	1.4609	2	1308.65	0.219549	50.2106	2
	High	FASFIDKVR	1	2	2	P35908;P13647		0	0.007	0.05427	1.84118	2	1082.6	-0.0651554	91.4248	1
O43175	D-3-phosphoglycerate dehydrogenase OS=Homo sapiens GN=PHGDH PE=1 SV=4 - [SERA_HUMAN]	23.4063	10.69	1	5	5	10	533	56.6144	6.7124
	A2	Sequence	# PSMs	# Proteins	# Protein Groups	Protein Group Accessions	Modifications	ΔCn	q-Value	PEP	XCorr	Charge	MH+ [Da]	ΔM [ppm]	RT [min]	# Missed Cleavages
	High	ILQDGGLQVVEK	2	1	1	O43175		0	0	6.753e-05	3.32123	2	1298.73	-0.296135	84.6257	0
	High	AGTGVDNVDLEAATR	2	1	1	O43175		0	0	9.094e-05	2.9247	2	1488.73	3.9964	80.9854	0
	High	VTADVINAAEK	2	1	1	O43175		0	0.001	0.006948	2.74795	2	1130.61	4.13014	65.3068	0
	High	GGIVDEGALLR	2	1	1	O43175		0	0.001	0.002263	2.54823	2	1099.61	2.63883	99.4692	0
	High	DLPLLLFR	2	1	1	O43175		0	0.001	0.006173	1.88877	2	986.604	0.92676	141.02	0
P61978	Heterogeneous nuclear ribonucleoprotein K OS=Homo sapiens GN=HNRNPK PE=1 SV=1 - [HNRPK_HUMAN]	23.2743	20.3	1	8	8	11	463	50.9444	5.5415
	A2	Sequence	# PSMs	# Proteins	# Protein Groups	Protein Group Accessions	Modifications	ΔCn	q-Value	PEP	XCorr	Charge	MH+ [Da]	ΔM [ppm]	RT [min]	# Missed Cleavages
	High	IILDLISESPIK	2	1	1	P61978		0	0	0.0002235	3.44779	2	1340.81	1.47545	134.378	0
	High	RPAEDMEEEQAFKR	1	1	1	P61978		0	0	2.835e-06	3.3348	3	1735.8	-1.40211	62.511	1
	High	TDYNASVSVPDSSGPER	2	1	1	P61978		0	0	3.604e-05	1.71936	2	1780.8	-0.738187	72.2106	0
	High	NTDEMVELR	2	1	1	P61978		0	0.001	0.00482	1.94989	2	1106.51	-0.455073	76.7045	0
	High	GSYGDLGGPIITTQVTIPK	1	1	1	P61978		0	0.002	0.01157	2.03194	2	1917.04	3.39218	120.286	0
	High	NLPLPPPPPPR	1	1	1	P61978		0	0.002	0.01413	1.61123	2	1194.7	0.687713	85.0352	0
	High	VVLIGGKPDR	1	1	1	P61978		0	0.003	0.0144	2.13477	2	1053.64	-1.66394	55.632	0
	High	SRNTDEMVELR	1	1	1	P61978		0	0.006	0.04723	2.2956	3	1349.65	-1.89937	68.4165	1
Q14103	Heterogeneous nuclear ribonucleoprotein D0 OS=Homo sapiens GN=HNRNPD PE=1 SV=1 - [HNRPD_HUMAN]	22.9464	14.08	1	3	4	10	355	38.4103	7.81104
	A2	Sequence	# PSMs	# Proteins	# Protein Groups	Protein Group Accessions	Modifications	ΔCn	q-Value	PEP	XCorr	Charge	MH+ [Da]	ΔM [ppm]	RT [min]	# Missed Cleavages
	High	IFVGGLSPDTPEEK	2	1	1	Q14103		0	0	1.185e-05	3.21419	2	1488.76	-1.49408	95.0512	0
	High	FGEVVDcTLK	3	2	2	Q14103;Q99729	C7(Carbamidomethyl)	0	0	0.0004234	2.65952	2	1167.57	0.700534	82.4334	0
	High	IDASKNEEDEGHSNSSPR	3	1	1	Q14103		0	0.001	0.001536	2.51064	3	1971.86	-0.508204	27.4249	1
	High	GFGFVLFK	2	1	1	Q14103		0	0.001	0.0009925	2.34805	2	914.514	0.572271	137.439	0
Q92945	Far upstream element-binding protein 2 OS=Homo sapiens GN=KHSRP PE=1 SV=4 - [FUBP2_HUMAN]	21.8775	12.52	1	6	6	12	711	73.07	7.29834
	A2	Sequence	# PSMs	# Proteins	# Protein Groups	Protein Group Accessions	Modifications	ΔCn	q-Value	PEP	XCorr	Charge	MH+ [Da]	ΔM [ppm]	RT [min]	# Missed Cleavages
	High	MILIQDGSQNTNVDKPLR	2	1	1	Q92945		0	0	0.000254	2.10701	3	2042.07	-0.637881	89.3458	0
	High	IGGGIDVPVPR	2	1	1	Q92945		0	0.001	0.0008942	3.03855	2	1079.62	0.051785	90.9458	0
	High	QLEDGDQPESK	2	1	1	Q92945		0	0.002	0.01047	1.97601	2	1245.56	-2.18623	31.2844	0
	High	IGGDAATTVNNSTPDFGFGGQKR	2	1	1	Q92945		0	0.002	0.009696	1.44896	3	2310.11	-0.0416728	94.1583	1
	High	SVSLTGAPESVQK	2	1	1	Q92945		0	0.003	0.02244	2.17479	2	1302.7	7.18287	67.0812	0
	High	VQISPDSGGLPER	2	1	1	Q92945		0	0.003	0.01561	2.12528	2	1354.7	1.63915	73.939	0
P27816	Microtubule-associated protein 4 OS=Homo sapiens GN=MAP4 PE=1 SV=3 - [MAP4_HUMAN]	21.7082	8.25	1	7	7	11	1152	120.93	5.42725
	A2	Sequence	# PSMs	# Proteins	# Protein Groups	Protein Group Accessions	Modifications	ΔCn	q-Value	PEP	XCorr	Charge	MH+ [Da]	ΔM [ppm]	RT [min]	# Missed Cleavages
	High	VGSLDNVGHLPAGGAVK	3	1	1	P27816		0	0	0.0003409	2.49918	2	1590.86	0.68404	80.0998	0
	High	TTTLSGTAPAAGVVPSR	2	1	1	P27816		0	0.001	0.000513	2.84431	2	1585.86	3.18652	74.1101	0
	High	TTTAAAVASTGPSSR	2	1	1	P27816		0	0.001	0.005511	2.27846	2	1377.7	0.291736	43.3117	0
	High	TAGPIASAQK	1	1	1	P27816		0	0.001	0.0005733	2.23859	2	943.521	-0.164123	32.0842	0
	High	KTEAAATTR	1	1	1	P27816		0	0.003	0.01696	1.70304	2	948.512	1.45951	11.6362	1
	High	TKPLATTQPAK	1	1	1	P27816		0	0.004	0.03427	1.41496	2	1155.67	-0.199077	24.907	0
	High	TTDMAPSKETEMALAK	1	1	1	P27816		0	0.008	0.06112	1.9408	2	1723.83	2.30377	72.9072	1
P60842	Eukaryotic initiation factor 4A-I OS=Homo sapiens GN=EIF4A1 PE=1 SV=1 - [IF4A1_HUMAN]	21.3052	12.56	1	4	4	7	406	46.1246	5.47803
	A2	Sequence	# PSMs	# Proteins	# Protein Groups	Protein Group Accessions	Modifications	ΔCn	q-Value	PEP	XCorr	Charge	MH+ [Da]	ΔM [ppm]	RT [min]	# Missed Cleavages
	High	MFVLDEADEMLSR	2	1	1	P60842		0	0	4.193e-07	4.19213	2	1555.72	1.7205	136.855	0
	High	GYDVIAQAQSGTGK	2	1	1	P60842		0	0	2.453e-05	3.22161	2	1394.69	2.44807	75.1504	0
	High	KGVAINMVTEEDKR	2	1	1	P60842		0	0	0.0001914	2.73282	3	1589.83	1.17556	68.8007	2
	High	KEELTLEGIR	1	1	1	P60842		0	0.001	0.001458	2.01114	2	1187.66	-2.22565	86.7675	1
P35637	RNA-binding protein FUS OS=Homo sapiens GN=FUS PE=1 SV=1 - [FUS_HUMAN]	21.0988	10.84	1	3	3	9	526	53.3938	9.36377
	A2	Sequence	# PSMs	# Proteins	# Protein Groups	Protein Group Accessions	Modifications	ΔCn	q-Value	PEP	XCorr	Charge	MH+ [Da]	ΔM [ppm]	RT [min]	# Missed Cleavages
	High	APKPDGPGGGPGGSHMGGNYGDDR	4	1	1	P35637		0	0	8.655e-06	3.72662	3	2252.98	1.6569	50.1398	0
	High	AAIDWFDGKEFSGNPIK	4	1	1	P35637		0	0.001	0.0006358	3.2959	3	1894.93	-2.56911	131.096	1
	High	TGQPMINLYTDRETGK	1	1	1	P35637		0	0.003	0.01959	0.962183	2	1823.9	2.2625	89.6179	1
P0DMV8	Heat shock 70 kDa protein 1A OS=Homo sapiens GN=HSPA1A PE=1 SV=1 - [HS71A_HUMAN]	20.4534	12.17	1	3	6	12	641	70.009	5.65576
	A2	Sequence	# PSMs	# Proteins	# Protein Groups	Protein Group Accessions	Modifications	ΔCn	q-Value	PEP	XCorr	Charge	MH+ [Da]	ΔM [ppm]	RT [min]	# Missed Cleavages
	High	IINEPTAAAIAYGLDR	2	1	1	P0DMV8		0	0	1.809e-06	3.70441	2	1687.9	1.28606	123.177	0
	High	NQVALNPQNTVFDAK	2	1	1	P0DMV8		0	0	0.0003451	3.34692	2	1658.86	5.5478	94.6969	0
	High	VEIIANDQGNR	4	3	3	P11021;P0DMV8;P11142		0	0	0.0002587	2.3088	2	1228.63	-0.200292	55.6287	0
	High	TTPSYVAFTDTER	1	2	2	P0DMV8;P11142		0	0	0.0001056	2.13499	2	1487.7	0.922911	93.6827	0
	High	ATAGDTHLGGEDFDNR	2	1	1	P0DMV8		0	0.003	0.01567	1.7769	3	1675.73	0.944457	64.6556	0
	High	MVQEAEK	1	2	2	P0DMV8;P11142		0	0.007	0.05891	1.48848	2	834.403	0.370762	22.0817	0
P15121	Aldose reductase OS=Homo sapiens GN=AKR1B1 PE=1 SV=3 - [ALDR_HUMAN]	20.4085	19.62	1	6	6	10	316	35.8305	6.97607
	A2	Sequence	# PSMs	# Proteins	# Protein Groups	Protein Group Accessions	Modifications	ΔCn	q-Value	PEP	XCorr	Charge	MH+ [Da]	ΔM [ppm]	RT [min]	# Missed Cleavages
	High	SPPGQVTEAVK	2	1	1	P15121		0	0	0.0003537	2.82961	2	1112.6	0.750752	49.4774	0
	High	TTAQVLIR	2	1	1	P15121		0	0.001	0.004517	2.65353	2	901.548	1.46178	64.8441	0
	High	VAIDVGYR	2	1	1	P15121		0	0.001	0.001492	2.24346	2	892.489	0.301332	77.5762	0
	High	MPILGLGTWK	2	1	1	P15121		0	0.001	0.007259	1.93794	2	1115.63	0.319405	133.159	0
	High	YKPAVNQIEcHPYLTQEK	1	1	1	P15121	C10(Carbamidomethyl)	0	0.002	0.008378	1.27251	3	2218.1	2.33407	81.1391	0
	High	NLVVIPK	1	1	1	P15121		0	0.006	0.05088	1.72877	2	782.515	2.24156	81.3379	0
Q6NZI2	Polymerase I and transcript release factor OS=Homo sapiens GN=PTRF PE=1 SV=1 - [PTRF_HUMAN]	19.9514	11.79	1	3	3	7	390	43.4498	5.60498
	A2	Sequence	# PSMs	# Proteins	# Protein Groups	Protein Group Accessions	Modifications	ΔCn	q-Value	PEP	XCorr	Charge	MH+ [Da]	ΔM [ppm]	RT [min]	# Missed Cleavages
	High	IIGAVDQIQLTQAQLEER	3	1	1	Q6NZI2		0	0	4.478e-08	4.17623	2	2025.1	0.0555769	116.628	0
	High	QAEMEGAVQSIQGELSK	2	1	1	Q6NZI2		0	0	3.671e-07	3.10273	2	1804.87	-0.186231	114.489	0
	High	AHATTSNTVSK	2	1	1	Q6NZI2		0	0.001	0.0004661	2.38672	2	1116.56	-0.0292384	11.9482	0
P18124	60S ribosomal protein L7 OS=Homo sapiens GN=RPL7 PE=1 SV=1 - [RL7_HUMAN]	19.9008	20.56	1	4	4	8	248	29.2072	10.6528
	A2	Sequence	# PSMs	# Proteins	# Protein Groups	Protein Group Accessions	Modifications	ΔCn	q-Value	PEP	XCorr	Charge	MH+ [Da]	ΔM [ppm]	RT [min]	# Missed Cleavages
	High	IALTDNALIAR	2	1	1	P18124		0	0	1.155e-05	3.34203	2	1170.68	0.285765	99.8153	0
	High	TTHFVEGGDAGNREDQINR	4	1	1	P18124		0	0.001	0.001169	2.93561	4	2115.98	1.74774	55.3741	1
	High	EANNFLWPFK	1	1	1	P18124		0	0.002	0.01025	2.57104	2	1265.63	1.35342	138.178	0
	High	AGNFYVPAEPK	1	1	1	P18124		0	0.003	0.01769	2.47002	2	1192.6	-1.40973	84.4838	0
P31943	Heterogeneous nuclear ribonucleoprotein H OS=Homo sapiens GN=HNRNPH1 PE=1 SV=4 - [HNRH1_HUMAN]	19.7393	9.58	2	2	3	9	449	49.1984	6.30322
	A2	Sequence	# PSMs	# Proteins	# Protein Groups	Protein Group Accessions	Modifications	ΔCn	q-Value	PEP	XCorr	Charge	MH+ [Da]	ΔM [ppm]	RT [min]	# Missed Cleavages
	High	STGEAFVQFASQEIAEK	2	2	1	P31943		0	0	0.0002598	2.6796	2	1841.9	5.22363	132.555	0
	High	HTGPNSPDTANDGFVR	4	2	1	P31943		0	0	0.0002174	2.58496	2	1684.77	1.98143	58.4794	0
	High	VHIEIGPDGR	3	3	2	P31943;P52597		0	0.001	0.0009577	2.48257	2	1092.58	0.397613	68.4418	0
Q9P2E9	Ribosome-binding protein 1 OS=Homo sapiens GN=RRBP1 PE=1 SV=4 - [RRBP1_HUMAN]	19.7065	6.95	1	4	4	8	1410	152.381	8.60205
	A2	Sequence	# PSMs	# Proteins	# Protein Groups	Protein Group Accessions	Modifications	ΔCn	q-Value	PEP	XCorr	Charge	MH+ [Da]	ΔM [ppm]	RT [min]	# Missed Cleavages
	High	SHVEDGDIAGAPASSPEAPPAEQDPVQLK	3	1	1	Q9P2E9		0	0	0.0001028	3.28932	3	2912.39	0.933806	87.1427	0
	High	KAEGTPNQGK	2	1	1	Q9P2E9		0	0.001	0.002046	2.41662	2	1029.53	0.232214	10.8127	1
	High	KVEGAQNQGK	2	1	1	Q9P2E9		0	0.001	0.0005779	2.38771	2	1058.56	-0.06217	10.7908	1
	High	AENSQLTER	1	1	1	Q9P2E9		0	0.002	0.01228	1.61287	2	1047.51	2.62875	33.9353	0
P08758	Annexin A5 OS=Homo sapiens GN=ANXA5 PE=1 SV=2 - [ANXA5_HUMAN]	19.549	12.81	1	4	4	8	320	35.9144	5.04639
	A2	Sequence	# PSMs	# Proteins	# Protein Groups	Protein Group Accessions	Modifications	ΔCn	q-Value	PEP	XCorr	Charge	MH+ [Da]	ΔM [ppm]	RT [min]	# Missed Cleavages
	High	VLTEIIASR	2	1	1	P08758		0	0.001	0.0008253	3.15601	2	1001.6	0.208095	85.7753	0
	High	SEIDLFNIR	2	1	1	P08758		0	0.001	0.0005958	3.06838	2	1106.58	-1.3864	129.052	0
	High	GAGTDDHTLIR	2	1	1	P08758		0	0.001	0.0005737	2.7395	2	1155.58	1.61368	47.93	0
	High	GTVTDFPGFDER	2	1	1	P08758		0	0.001	0.002435	2.43818	2	1340.61	2.23956	105.878	0
P60660	Myosin light polypeptide 6 OS=Homo sapiens GN=MYL6 PE=1 SV=2 - [MYL6_HUMAN]	19.176	23.84	1	3	3	8	151	16.9191	4.65283
	A2	Sequence	# PSMs	# Proteins	# Protein Groups	Protein Group Accessions	Modifications	ΔCn	q-Value	PEP	XCorr	Charge	MH+ [Da]	ΔM [ppm]	RT [min]	# Missed Cleavages
	High	NKDQGTYEDYVEGLR	4	1	1	P60660		0	0	0.0004175	2.78008	2	1786.82	-0.0822809	99.4755	1
	High	ALGQNPTNAEVLK	2	1	1	P60660		0	0.001	0.007054	2.76364	2	1354.73	0.825902	70.2836	0
	High	EAFQLFDR	2	1	1	P60660		0	0.001	0.003281	2.44503	2	1025.5	-0.186141	114.588	0
P40925	Malate dehydrogenase, cytoplasmic OS=Homo sapiens GN=MDH1 PE=1 SV=4 - [MDHC_HUMAN]	18.9246	14.37	1	4	4	8	334	36.403	7.35693
	A2	Sequence	# PSMs	# Proteins	# Protein Groups	Protein Group Accessions	Modifications	ΔCn	q-Value	PEP	XCorr	Charge	MH+ [Da]	ΔM [ppm]	RT [min]	# Missed Cleavages
	High	VIVVGNPANTNcLTASK	2	1	1	P40925	C12(Carbamidomethyl)	0	0	0.0001187	2.4011	2	1757.92	0.920405	84.4709	0
	High	FVEGLPINDFSR	2	1	1	P40925		0	0.001	0.001211	2.75255	2	1393.71	1.22325	120.736	0
	High	LGVTANDVK	2	1	1	P40925		0	0.001	0.002552	2.50311	2	916.509	-0.86251	52.5513	0
	High	GEFVTTVQQR	2	1	1	P40925		0	0.001	0.001316	2.09291	2	1164.6	1.83889	67.1488	0
Q07065	Cytoskeleton-associated protein 4 OS=Homo sapiens GN=CKAP4 PE=1 SV=2 - [CKAP4_HUMAN]	18.894	15.12	1	6	6	9	602	65.9827	5.92236
	A2	Sequence	# PSMs	# Proteins	# Protein Groups	Protein Group Accessions	Modifications	ΔCn	q-Value	PEP	XCorr	Charge	MH+ [Da]	ΔM [ppm]	RT [min]	# Missed Cleavages
	High	VQEQVHTLLSQDQAQAAR	2	1	1	Q07065		0	0	0.0002802	4.05315	3	2022.04	0.65357	75.4042	0
	High	LEGLGSSEADQDGLASTVR	2	1	1	Q07065		0	0	0.0001509	2.264	2	1904.92	0.850926	92.7821	0
	High	SEESVSRLPEEIR	1	1	1	Q07065		0	0.001	0.006203	2.2653	3	1530.77	-1.14861	79.9683	1
	High	VASLEESEGNKQDLK	2	1	1	Q07065		0	0.001	0.001162	2.19524	2	1646.82	0.542243	51.0214	1
	High	SVGELPSTVESLQK	1	1	1	Q07065		0	0.003	0.01589	1.90919	2	1473.78	2.4898	93.7468	0
	High	IETNENNLESAK	1	1	1	Q07065		0	0.004	0.02403	1.45962	2	1361.65	0.0699473	49.6856	0
P29401	Transketolase OS=Homo sapiens GN=TKT PE=1 SV=3 - [TKT_HUMAN]	18.5988	13.8	1	5	5	10	623	67.8347	7.66455
	A2	Sequence	# PSMs	# Proteins	# Protein Groups	Protein Group Accessions	Modifications	ΔCn	q-Value	PEP	XCorr	Charge	MH+ [Da]	ΔM [ppm]	RT [min]	# Missed Cleavages
	High	TSRPENAIIYNNNEDFQVGQAK	3	1	1	P29401		0	0	5.311e-05	3.0792	3	2508.22	3.58055	91.7092	0
	High	ILATPPQEDAPSVDIANIR	2	1	1	P29401		0	0	0.0002584	2.90595	2	2020.07	1.83326	110.557	0
	High	SVPTSTVFYPSDGVATEK	1	1	1	P29401		0	0.001	0.0005621	1.3511	2	1884.92	0.98931	96.1683	0
	High	LGQSDPAPLQHQMDIYQK	2	1	1	P29401		0	0.002	0.0118	1.98267	3	2069.01	-0.00589011	88.538	0
	High	AVELAANTK	2	1	1	P29401		0	0.004	0.02329	2.19898	2	916.511	1.60151	42.169	0
P31942	Heterogeneous nuclear ribonucleoprotein H3 OS=Homo sapiens GN=HNRNPH3 PE=1 SV=2 - [HNRH3_HUMAN]	18.5714	16.76	1	5	5	8	346	36.9031	6.87354
	A2	Sequence	# PSMs	# Proteins	# Protein Groups	Protein Group Accessions	Modifications	ΔCn	q-Value	PEP	XCorr	Charge	MH+ [Da]	ΔM [ppm]	RT [min]	# Missed Cleavages
	High	DGMDNQGGYGSVGR	2	1	1	P31942		0	0	0.0003337	2.78679	2	1412.59	1.63752	59.7085	0
	High	HNGPNDASDGTVR	2	1	1	P31942		0	0	0.0001527	2.56358	2	1339.6	1.06889	23.6588	0
	High	STGEAFVQFASK	2	1	1	P31942		0	0.001	0.0004701	2.73809	2	1271.63	-0.91648	98.471	0
	High	VHIDIGADGR	1	1	1	P31942		0	0.001	0.005742	2.13961	2	1052.55	0.228287	66.2071	0
	High	EIAENALGK	1	1	1	P31942		0	0.002	0.0134	1.78117	2	944.505	-0.0465791	54.2916	0
P62263	40S ribosomal protein S14 OS=Homo sapiens GN=RPS14 PE=1 SV=3 - [RS14_HUMAN]	18.4504	29.8	1	3	3	7	151	16.2625	10.0522
	A2	Sequence	# PSMs	# Proteins	# Protein Groups	Protein Group Accessions	Modifications	ΔCn	q-Value	PEP	XCorr	Charge	MH+ [Da]	ΔM [ppm]	RT [min]	# Missed Cleavages
	High	ADRDESSPYAAMLAAQDVAQR	4	1	1	P62263		0	0	1.595e-06	3.86449	3	2265.06	1.05153	112.105	1
	High	IEDVTPIPSDSTR	2	1	1	P62263		0	0.001	0.004631	2.17759	2	1429.72	-0.607987	72.7394	0
	High	TPGPGAQSALR	1	1	1	P62263		0	0.009	0.06796	1.68206	2	1054.56	0.204144	48.358	0
O75396	Vesicle-trafficking protein SEC22b OS=Homo sapiens GN=SEC22B PE=1 SV=4 - [SC22B_HUMAN]	18.0299	24.65	1	4	4	8	215	24.5775	6.91748
	A2	Sequence	# PSMs	# Proteins	# Protein Groups	Protein Group Accessions	Modifications	ΔCn	q-Value	PEP	XCorr	Charge	MH+ [Da]	ΔM [ppm]	RT [min]	# Missed Cleavages
	High	NLGSINTELQDVQR	2	1	1	O75396		0	0	5.675e-06	3.98349	2	1586.81	0.961445	100.73	0
	High	VADGLPLAASMQEDEQSGR	2	1	1	O75396		0	0	0.0003821	2.53004	2	1973.93	1.71947	104.386	0
	High	GEALSALDSK	2	1	1	O75396		0	0.001	0.00151	2.55563	2	990.513	2.43367	67.8214	0
	High	DLQQYQSQAK	2	1	1	O75396		0	0.001	0.007813	1.66598	2	1208.59	3.0321	51.8683	0
P29692	Elongation factor 1-delta OS=Homo sapiens GN=EEF1D PE=1 SV=5 - [EF1D_HUMAN]	17.908	22.42	1	4	4	8	281	31.1028	5.0083
	A2	Sequence	# PSMs	# Proteins	# Protein Groups	Protein Group Accessions	Modifications	ΔCn	q-Value	PEP	XCorr	Charge	MH+ [Da]	ΔM [ppm]	RT [min]	# Missed Cleavages
	High	FYEQMNGPVAGASR	3	1	1	P29692		0	0	2.998e-05	3.42179	2	1526.71	2.33497	79.4718	0
	High	IASLEVENQSLR	2	1	1	P29692		0	0	0.0003894	2.66929	2	1358.72	-2.07866	84.4037	0
	High	ATAPQTQHVSPMR	2	1	1	P29692		0	0.001	0.002933	2.01884	2	1423.72	3.4197	42.6043	0
	High	SLAGSSGPGASSGTSGDHGELVVR	1	1	1	P29692		0	0.004	0.0306	1.75274	3	2185.05	0.157311	68.3729	0
P07339	Cathepsin D OS=Homo sapiens GN=CTSD PE=1 SV=1 - [CATD_HUMAN]	17.8147	16.02	1	6	6	9	412	44.5236	6.53662
	A2	Sequence	# PSMs	# Proteins	# Protein Groups	Protein Group Accessions	Modifications	ΔCn	q-Value	PEP	XCorr	Charge	MH+ [Da]	ΔM [ppm]	RT [min]	# Missed Cleavages
	High	FDGILGMAYPR	2	1	1	P07339		0	0	1.229e-05	2.99913	2	1239.62	-0.0444867	129.449	0
	High	DPDAQPGGELMLGGTDSK	2	1	1	P07339		0	0	1.766e-05	2.73657	2	1787.82	1.95873	90.9424	0
	High	VGFAEAAR	2	1	1	P07339		0	0.001	0.004073	1.9876	2	820.431	0.110567	57.4786	0
	High	QVFGEATKQPGITFIAAK	1	1	1	P07339		0	0.003	0.01674	2.91658	3	1906.04	-0.801696	104.963	1
	High	QPGITFIAAK	1	1	1	P07339		0	0.005	0.03984	1.5721	2	1045.6	-0.407426	91.8828	0
	High	YYTVFDRDNNR	1	1	1	P07339		0	0.008	0.06079	1.0829	3	1462.67	1.55957	80.9143	1
P08865	40S ribosomal protein SA OS=Homo sapiens GN=RPSA PE=1 SV=4 - [RSSA_HUMAN]	17.7952	12.88	1	3	3	6	295	32.8334	4.86865
	A2	Sequence	# PSMs	# Proteins	# Protein Groups	Protein Group Accessions	Modifications	ΔCn	q-Value	PEP	XCorr	Charge	MH+ [Da]	ΔM [ppm]	RT [min]	# Missed Cleavages
	High	AIVAIENPADVSVISSR	2	1	1	P08865		0	0	2.097e-07	3.99177	2	1740.95	2.18108	111.926	0
	High	FAAATGATPIAGR	2	1	1	P08865		0	0	4.191e-06	3.28459	2	1203.65	-1.21901	66.6318	0
	High	LLVVTDPR	2	1	1	P08865		0	0.001	0.006543	2.41601	2	912.551	-0.227138	75.7891	0
P29966	Myristoylated alanine-rich C-kinase substrate OS=Homo sapiens GN=MARCKS PE=1 SV=4 - [MARCS_HUMAN]	17.7137	21.08	1	4	4	9	332	31.5359	4.44971
	A2	Sequence	# PSMs	# Proteins	# Protein Groups	Protein Group Accessions	Modifications	ΔCn	q-Value	PEP	XCorr	Charge	MH+ [Da]	ΔM [ppm]	RT [min]	# Missed Cleavages
	High	GEAAAERPGEAAVASSPSK	4	1	1	P29966		0	0	1.823e-05	3.3738	3	1784.88	0.942477	43.1682	0
	High	AEDGATPSPSNETPK	1	1	1	P29966		0	0	0.0004077	2.18758	2	1500.68	0.563214	39.2885	0
	High	EAPAEGEAAEPGSPTAAEGEAASAASSTSSPK	2	1	1	P29966		0	0.001	0.0009402	2.10948	3	2915.3	0.525172	80.4782	0
	High	TAAKGEAAAERPGEAAVASSPSK	2	1	1	P29966		0	0.001	0.002732	2.09666	3	2156.1	3.14321	42.9478	1
P22626	Heterogeneous nuclear ribonucleoproteins A2/B1 OS=Homo sapiens GN=HNRNPA2B1 PE=1 SV=2 - [ROA2_HUMAN]	17.6142	12.75	1	4	4	9	353	37.4067	8.95361
	A2	Sequence	# PSMs	# Proteins	# Protein Groups	Protein Group Accessions	Modifications	ΔCn	q-Value	PEP	XCorr	Charge	MH+ [Da]	ΔM [ppm]	RT [min]	# Missed Cleavages
	High	GGNFGFGDSR	2	1	1	P22626		0	0.001	0.002314	2.78777	2	1013.44	-0.00120459	77.7334	0
	High	QEMQEVQSSR	2	1	1	P22626		0	0.001	0.001286	2.54627	2	1221.55	-0.0813115	36.9446	0
	High	GGGGNFGPGPGSNFR	3	1	1	P22626		0	0.001	0.00114	2.45008	2	1377.63	0.385576	78.0514	0
	High	GGSDGYGSGR	2	1	1	P22626		0	0.001	0.00263	1.97779	2	912.381	-0.110192	23.5531	0
O60506	Heterogeneous nuclear ribonucleoprotein Q OS=Homo sapiens GN=SYNCRIP PE=1 SV=2 - [HNRPQ_HUMAN]	17.4816	7.54	1	4	4	7	623	69.5596	8.5874
	A2	Sequence	# PSMs	# Proteins	# Protein Groups	Protein Group Accessions	Modifications	ΔCn	q-Value	PEP	XCorr	Charge	MH+ [Da]	ΔM [ppm]	RT [min]	# Missed Cleavages
	High	NLANTVTEEILEK	2	1	1	O60506		0	0	1.098e-05	3.05547	2	1473.78	1.91	131.909	0
	High	DSDLSHVQNK	2	1	1	O60506		0	0.001	0.003397	2.60162	2	1142.54	-0.902515	30.5902	0
	High	TGYTLDVTTGQR	1	1	1	O60506		0	0.001	0.0008685	2.56119	2	1311.66	1.87425	80.6145	0
	High	VADSSKGPDEAK	2	1	1	O60506		0	0.001	0.001067	2.11871	2	1203.59	0.00945249	16.792	1
P09936	Ubiquitin carboxyl-terminal hydrolase isozyme L1 OS=Homo sapiens GN=UCHL1 PE=1 SV=2 - [UCHL1_HUMAN]	17.3149	23.77	1	4	4	10	223	24.8085	5.47803
	A2	Sequence	# PSMs	# Proteins	# Protein Groups	Protein Group Accessions	Modifications	ΔCn	q-Value	PEP	XCorr	Charge	MH+ [Da]	ΔM [ppm]	RT [min]	# Missed Cleavages
	High	MQLKPMEINPEMLNK	3	1	1	P09936		0	0	1.624e-05	3.64867	3	1815.92	0.262738	112.705	0
	High	QIEELKGQEVSPK	4	1	1	P09936		0	0	6.803e-05	2.94622	2	1484.8	0.66345	56.0548	1
	High	LGVAGQWR	2	1	1	P09936		0	0.001	0.0013	2.63924	2	886.491	1.87721	80.7708	0
	High	MPFPVNHGASSEDTLLK	1	1	1	P09936		0	0.001	0.004741	1.91676	3	1842.9	-1.25829	99.7505	0
Q8NC51	Plasminogen activator inhibitor 1 RNA-binding protein OS=Homo sapiens GN=SERBP1 PE=1 SV=2 - [PAIRB_HUMAN]	17.2376	14.95	1	4	4	6	408	44.9385	8.646
	A2	Sequence	# PSMs	# Proteins	# Protein Groups	Protein Group Accessions	Modifications	ΔCn	q-Value	PEP	XCorr	Charge	MH+ [Da]	ΔM [ppm]	RT [min]	# Missed Cleavages
	High	SAAQAAAQTNSNAAGK	2	1	1	Q8NC51		0	0	0.0001623	3.30192	2	1460.71	0.18672	24.9958	0
	High	EAGGGGVGGPGAK	2	1	1	Q8NC51		0	0	0.00036	2.58433	2	1013.5	0.737397	22.8495	0
	High	TDKSSASAPDVDDPEAFPALA	1	1	1	Q8NC51		0	0.001	0.002246	3.04208	2	2103.98	2.74973	113.475	1
	High	RPDQQLQGEGK	1	1	1	Q8NC51		0	0.006	0.04825	2.66992	2	1255.64	-0.127231	29.3428	0
Q01518	Adenylyl cyclase-associated protein 1 OS=Homo sapiens GN=CAP1 PE=1 SV=5 - [CAP1_HUMAN]	17.2058	9.68	1	3	3	7	475	51.8687	8.06006
	A2	Sequence	# PSMs	# Proteins	# Protein Groups	Protein Group Accessions	Modifications	ΔCn	q-Value	PEP	XCorr	Charge	MH+ [Da]	ΔM [ppm]	RT [min]	# Missed Cleavages
	High	VENQENVSNLVIEDTELK	3	1	1	Q01518		0	0	5.292e-06	3.46577	2	2073.04	0.708676	117.282	0
	High	EMNDAAMFYTNR	2	1	1	Q01518		0	0.001	0.002613	2.60197	2	1462.61	2.43751	99.3136	0
	High	ALLVTASQcQQPAENK	2	1	1	Q01518	C9(Carbamidomethyl)	0	0.001	0.0007552	2.22615	2	1757.89	3.42773	68.9654	0
P62826	GTP-binding nuclear protein Ran OS=Homo sapiens GN=RAN PE=1 SV=3 - [RAN_HUMAN]	16.9869	20.83	1	5	5	7	216	24.4076	7.48877
	A2	Sequence	# PSMs	# Proteins	# Protein Groups	Protein Group Accessions	Modifications	ΔCn	q-Value	PEP	XCorr	Charge	MH+ [Da]	ΔM [ppm]	RT [min]	# Missed Cleavages
	High	GPIKFNVWDTAGQEK	2	1	1	P62826		0	0	0.0003603	2.92191	2	1689.86	0.122797	109.39	1
	High	LVLVGDGGTGK	1	1	1	P62826		0	0.001	0.001616	2.47112	2	1015.58	1.79644	69.2753	0
	High	NLQYYDISAK	1	1	1	P62826		0	0.001	0.001688	2.29165	2	1214.61	0.460388	88.8028	0
	High	FNVWDTAGQEK	2	1	1	P62826		0	0.001	0.001267	1.85003	2	1294.61	-0.134867	99.8087	0
	High	HLTGEFEKK	1	1	1	P62826		0	0.003	0.01843	2.42805	3	1088.58	2.09264	42.5363	1
P62241	40S ribosomal protein S8 OS=Homo sapiens GN=RPS8 PE=1 SV=2 - [RS8_HUMAN]	16.7248	17.79	1	3	3	6	208	24.1902	10.3159
	A2	Sequence	# PSMs	# Proteins	# Protein Groups	Protein Group Accessions	Modifications	ΔCn	q-Value	PEP	XCorr	Charge	MH+ [Da]	ΔM [ppm]	RT [min]	# Missed Cleavages
	High	IIDVVYNASNNELVR	2	1	1	P62241		0	0	0.0001851	2.87873	2	1718.91	3.78296	108.315	0
	High	ISSLLEEQFQQGK	2	1	1	P62241		0	0.001	0.0009071	3.42144	2	1506.79	6.59098	104.119	0
	High	ADGYVLEGK	2	1	1	P62241		0	0.001	0.007749	2.41371	2	951.476	-2.73025	63.2588	0
Q8NE71	ATP-binding cassette sub-family F member 1 OS=Homo sapiens GN=ABCF1 PE=1 SV=2 - [ABCF1_HUMAN]	16.62	5.09	1	3	3	6	845	95.8665	6.80029
	A2	Sequence	# PSMs	# Proteins	# Protein Groups	Protein Group Accessions	Modifications	ΔCn	q-Value	PEP	XCorr	Charge	MH+ [Da]	ΔM [ppm]	RT [min]	# Missed Cleavages
	High	IGFFNQQYAEQLR	2	1	1	Q8NE71		0	0	0.000386	3.43103	2	1613.81	2.30344	124.692	0
	High	MEETPTEYLQR	2	1	1	Q8NE71		0	0	6.18e-05	2.93096	2	1396.64	-0.667918	87.6509	0
	High	AANAAENDFSVSQAEMSSR	2	1	1	Q8NE71		0	0	1.162e-06	2.67291	2	1984.87	2.40529	90.454	0
P23396	40S ribosomal protein S3 OS=Homo sapiens GN=RPS3 PE=1 SV=2 - [RS3_HUMAN]	16.5656	26.75	1	5	5	8	243	26.6714	9.65674
	A2	Sequence	# PSMs	# Proteins	# Protein Groups	Protein Group Accessions	Modifications	ΔCn	q-Value	PEP	XCorr	Charge	MH+ [Da]	ΔM [ppm]	RT [min]	# Missed Cleavages
	High	GGKPEPPAMPQPVPTA	2	1	1	P23396		0	0.001	0.005535	2.81232	2	1573.81	1.92485	81.3884	0
	High	ELAEDGYSGVEVR	2	1	1	P23396		0	0.001	0.002916	2.75717	2	1423.67	-0.643632	81.293	0
	High	AELNEFLTR	2	1	1	P23396		0	0.001	0.005043	2.44289	2	1092.57	0.406341	104.151	0
	High	DEILPTTPISEQK	1	1	1	P23396		0	0.004	0.03134	2.08984	2	1470.77	-0.551709	90.0754	0
	High	FGFPEGSVELYAEK	1	1	1	P23396		0	0.006	0.04556	1.14168	2	1572.76	-0.864618	125.033	0
O00469	Procollagen-lysine,2-oxoglutarate 5-dioxygenase 2 OS=Homo sapiens GN=PLOD2 PE=1 SV=2 - [PLOD2_HUMAN]	16.4754	8.68	1	5	5	9	737	84.6316	6.7124
	A2	Sequence	# PSMs	# Proteins	# Protein Groups	Protein Group Accessions	Modifications	ΔCn	q-Value	PEP	XCorr	Charge	MH+ [Da]	ΔM [ppm]	RT [min]	# Missed Cleavages
	High	IVGPEENLSQAEAR	3	1	1	O00469		0	0	0.0001569	2.52772	2	1512.77	0.0576151	77.3972	0
	High	SEDYVDIVQGNR	2	1	1	O00469		0	0	0.0002985	2.41372	2	1394.65	-2.88168	91.297	0
	High	GGDGINSIGGGQK	2	1	1	O00469		0	0.001	0.0008746	2.62677	2	1159.57	-0.441157	49.8211	0
	High	ISGGYENVPTDDIHMK	1	1	1	O00469		0	0.001	0.002383	2.32902	3	1775.83	1.02386	83.5657	0
	High	VLGQGEEWRGGDGINSIGGGQK	1	1	1	O00469		0	0.002	0.01326	1.8363	3	2214.09	0.646516	91.4181	1
P06748	Nucleophosmin OS=Homo sapiens GN=NPM1 PE=1 SV=2 - [NPM_HUMAN]	16.3022	20.07	1	3	3	6	294	32.5548	4.77979
	A2	Sequence	# PSMs	# Proteins	# Protein Groups	Protein Group Accessions	Modifications	ΔCn	q-Value	PEP	XCorr	Charge	MH+ [Da]	ΔM [ppm]	RT [min]	# Missed Cleavages
	High	LAADEDDDDDDEEDDDEDDDDDDFDDEEAEEKAPVKK	2	1	1	P06748		0	0	9.506e-07	3.70619	4	4246.54	-1.46824	74.2619	2
	High	GPSSVEDIK	2	1	1	P06748		0	0	0.0003937	2.60858	2	931.473	-0.152742	49.3099	0
	High	VDNDENEHQLSLR	2	1	1	P06748		0	0.001	0.00124	2.48982	2	1568.74	5.85313	59.8683	0
P52597	Heterogeneous nuclear ribonucleoprotein F OS=Homo sapiens GN=HNRNPF PE=1 SV=3 - [HNRPF_HUMAN]	16.2831	7.95	1	2	3	8	415	45.6429	5.57959
	A2	Sequence	# PSMs	# Proteins	# Protein Groups	Protein Group Accessions	Modifications	ΔCn	q-Value	PEP	XCorr	Charge	MH+ [Da]	ΔM [ppm]	RT [min]	# Missed Cleavages
	High	HSGPNSADSANDGFVR	4	1	1	P52597		0	0.001	0.003279	2.70601	3	1630.72	0.0637185	51.5394	0
	High	VHIEIGPDGR	3	3	2	P31943;P52597		0	0.001	0.0009577	2.48257	2	1092.58	0.397613	68.4418	0
	High	SSQEEVR	1	1	1	P52597		0	0.009	0.06818	1.40203	2	834.395	-0.623663	17.386	0
Q9NZT1	Calmodulin-like protein 5 OS=Homo sapiens GN=CALML5 PE=1 SV=2 - [CALL5_HUMAN]	16.2055	43.84	1	4	4	7	146	15.8828	4.43701
	A2	Sequence	# PSMs	# Proteins	# Protein Groups	Protein Group Accessions	Modifications	ΔCn	q-Value	PEP	XCorr	Charge	MH+ [Da]	ΔM [ppm]	RT [min]	# Missed Cleavages
	High	AGLEDLQVAFR	1	1	1	Q9NZT1		0	0	3.678e-05	3.08054	2	1218.65	0.277018	123.937	0
	High	EADVDQDGRVNYEEFAR	3	1	1	Q9NZT1		0	0	0.000138	2.54403	3	2012.89	-0.195313	88.6353	1
	High	AMAGLGQPLPQEELDAMIR	2	1	1	Q9NZT1		0	0.001	0.002775	2.25906	2	2040.02	-1.65246	134.358	0
	High	AFDQDGDGHITVDELRR	1	1	1	Q9NZT1		0	0.003	0.01734	2.29538	3	1943.92	-0.189854	84.4069	1
Q15084	Protein disulfide-isomerase A6 OS=Homo sapiens GN=PDIA6 PE=1 SV=1 - [PDIA6_HUMAN]	16.1928	12.27	1	4	4	6	440	48.0913	5.08447
	A2	Sequence	# PSMs	# Proteins	# Protein Groups	Protein Group Accessions	Modifications	ΔCn	q-Value	PEP	XCorr	Charge	MH+ [Da]	ΔM [ppm]	RT [min]	# Missed Cleavages
	High	LAAVDATVNQVLASR	2	1	1	Q15084		0	0	9.566e-06	3.97	2	1527.85	2.26023	118.547	0
	High	TGEAIVDAALSALR	2	1	1	Q15084		0	0	7.799e-05	2.6813	2	1386.76	-0.678706	138.607	0
	High	GESPVDYDGGR	1	1	1	Q15084		0	0.001	0.006676	1.86805	2	1151.5	0.189605	56.3901	0
	High	NLEPEWAAAASEVK	1	1	1	Q15084		0	0.006	0.04289	2.38518	2	1514.75	-2.28851	114.262	0
O15460	Prolyl 4-hydroxylase subunit alpha-2 OS=Homo sapiens GN=P4HA2 PE=1 SV=1 - [P4HA2_HUMAN]	16.0254	9.53	1	4	4	9	535	60.8636	5.70654
	A2	Sequence	# PSMs	# Proteins	# Protein Groups	Protein Group Accessions	Modifications	ΔCn	q-Value	PEP	XCorr	Charge	MH+ [Da]	ΔM [ppm]	RT [min]	# Missed Cleavages
	High	YYDVMSDEEIER	2	1	1	O15460		0	0	0.0001003	2.06769	2	1548.65	0.281703	98.8792	0
	High	TGVLTVASYR	2	1	1	O15460		0	0	0.0002903	1.89647	2	1066.59	0.675094	86.9093	0
	High	QLDAGEEATTTK	1	1	1	O15460		0	0.001	0.005344	2.458	2	1263.61	1.64983	40.9272	0
	High	SAADAEGYLAHPVNAYK	4	1	1	O15460		0	0.002	0.01227	1.77706	2	1776.85	-2.0898	87.2162	0
P23528	Cofilin-1 OS=Homo sapiens GN=CFL1 PE=1 SV=3 - [COF1_HUMAN]	15.9957	20.48	1	3	3	6	166	18.4907	8.08936
	A2	Sequence	# PSMs	# Proteins	# Protein Groups	Protein Group Accessions	Modifications	ΔCn	q-Value	PEP	XCorr	Charge	MH+ [Da]	ΔM [ppm]	RT [min]	# Missed Cleavages
	High	YALYDATYETK	4	1	1	P23528		0	0	0.0001458	2.88545	2	1337.62	-1.80061	91.1672	0
	High	LGGSAVISLEGKPL	1	1	1	P23528		0	0.001	0.00408	3.04478	2	1340.78	2.10795	114.332	0
	High	KSSTPEEVK	1	1	1	P23528		0	0.004	0.0285	2.56857	2	1004.53	-0.470945	18.1162	1
P39019	40S ribosomal protein S19 OS=Homo sapiens GN=RPS19 PE=1 SV=2 - [RS19_HUMAN]	15.9126	35.17	1	5	5	9	145	16.0505	10.3159
	A2	Sequence	# PSMs	# Proteins	# Protein Groups	Protein Group Accessions	Modifications	ΔCn	q-Value	PEP	XCorr	Charge	MH+ [Da]	ΔM [ppm]	RT [min]	# Missed Cleavages
	High	ELAPYDENWFYTR	2	1	1	P39019		0	0	0.0002872	2.10102	2	1703.77	1.29307	132.311	0
	High	DVNQQEFVR	2	1	1	P39019		0	0.001	0.0007798	3.0452	2	1134.55	-0.19817	66.8014	0
	High	IAGQVAAANK	2	1	1	P39019		0	0.001	0.004362	2.51281	2	942.537	-0.16301	28.5163	0
	High	VLQALEGLK	1	1	1	P39019		0	0.001	0.005377	2.07049	2	970.592	-1.1567	97.9397	0
	High	MVEKDQDGGR	2	1	1	P39019		0	0.005	0.04218	1.84854	2	1134.52	0.689933	16.4494	1
P05556	Integrin beta-1 OS=Homo sapiens GN=ITGB1 PE=1 SV=2 - [ITB1_HUMAN]	15.6312	4.51	1	3	3	7	798	88.357	5.38916
	A2	Sequence	# PSMs	# Proteins	# Protein Groups	Protein Group Accessions	Modifications	ΔCn	q-Value	PEP	XCorr	Charge	MH+ [Da]	ΔM [ppm]	RT [min]	# Missed Cleavages
	High	SAVTTVVNPK	2	1	1	P05556		0	0.001	0.007295	2.28445	2	1015.58	2.53731	50.4535	0
	High	LKPEDITQIQPQQLVLR	3	1	1	P05556		0	0.001	0.005828	2.19367	3	2019.16	-1.70671	118.159	0
	High	IGFGSFVEK	2	1	1	P05556		0	0.001	0.0004823	2.09794	2	983.52	0.485908	109.18	0
P62269	40S ribosomal protein S18 OS=Homo sapiens GN=RPS18 PE=1 SV=3 - [RS18_HUMAN]	15.5821	26.32	1	4	4	8	152	17.7079	10.9897
	A2	Sequence	# PSMs	# Proteins	# Protein Groups	Protein Group Accessions	Modifications	ΔCn	q-Value	PEP	XCorr	Charge	MH+ [Da]	ΔM [ppm]	RT [min]	# Missed Cleavages
	High	IPDWFLNR	2	1	1	P62269		0	0.001	0.005945	2.20958	2	1060.56	1.77498	130.489	0
	High	AGELTEDEVER	2	1	1	P62269		0	0.001	0.002968	2.182	2	1247.57	-1.13444	59.8074	0
	High	VLNTNIDGR	2	1	1	P62269		0	0.001	0.000651	2.17428	2	1001.54	0.346528	57.305	0
	High	YSQVLANGLDNK	2	1	1	P62269		0	0.002	0.01123	2.74829	2	1321.68	4.91695	76.3008	0
Q16555	Dihydropyrimidinase-related protein 2 OS=Homo sapiens GN=DPYSL2 PE=1 SV=1 - [DPYL2_HUMAN]	15.4266	9.97	1	4	4	7	572	62.2546	6.37939
	A2	Sequence	# PSMs	# Proteins	# Protein Groups	Protein Group Accessions	Modifications	ΔCn	q-Value	PEP	XCorr	Charge	MH+ [Da]	ΔM [ppm]	RT [min]	# Missed Cleavages
	High	SSAEVIAQAR	1	1	1	Q16555		0	0	0.0002472	2.51972	2	1031.55	-0.265823	50.2838	0
	High	NLHQSGFSLSGAQIDDNIPR	2	1	1	Q16555		0	0	0.0003081	2.26261	3	2169.07	-0.402138	106.714	0
	High	MDENQFVAVTSTNAAK	2	1	1	Q16555		0	0.001	0.003124	2.44031	2	1725.81	1.77734	89.2851	0
	High	GSPLVVISQGK	2	1	1	Q16555		0	0.001	0.005372	1.7974	2	1084.64	-0.88681	84.2414	0
Q96HE7	ERO1-like protein alpha OS=Homo sapiens GN=ERO1L PE=1 SV=2 - [ERO1A_HUMAN]	15.4226	11.97	1	4	4	7	468	54.3581	5.68115
	A2	Sequence	# PSMs	# Proteins	# Protein Groups	Protein Group Accessions	Modifications	ΔCn	q-Value	PEP	XCorr	Charge	MH+ [Da]	ΔM [ppm]	RT [min]	# Missed Cleavages
	High	LGAVDESLSEETQK	2	1	1	Q96HE7		0	0	2.559e-06	4.09067	2	1505.74	2.14005	73.9073	0
	High	QEIVSLFNAFGR	2	1	1	Q96HE7		0	0	4.248e-05	2.73657	2	1380.73	0.270358	137.682	0
	High	FDGILTEGEGPR	2	1	1	Q96HE7		0	0.002	0.01287	2.07195	2	1290.63	-0.407315	94.0451	0
	High	LIANMPESGPSYEFHLTR	1	1	1	Q96HE7		0	0.006	0.04744	1.77235	3	2062.01	1.59814	112.68	0
P04792	Heat shock protein beta-1 OS=Homo sapiens GN=HSPB1 PE=1 SV=2 - [HSPB1_HUMAN]	15.2911	21.46	1	3	3	6	205	22.7685	6.40479
	A2	Sequence	# PSMs	# Proteins	# Protein Groups	Protein Group Accessions	Modifications	ΔCn	q-Value	PEP	XCorr	Charge	MH+ [Da]	ΔM [ppm]	RT [min]	# Missed Cleavages
	High	LATQSNEITIPVTFESR	2	1	1	P04792		0	0	0.0001697	2.02726	2	1905.99	0.0186347	117.236	0
	High	AQLGGPEAAKSDETAAK	2	1	1	P04792		0	0.001	0.0004498	3.35667	2	1643.83	2.40959	42.5525	1
	High	QLSSGVSEIR	2	1	1	P04792		0	0.001	0.001944	2.63884	2	1075.57	-1.24373	63.1942	0
O43399	Tumor protein D54 OS=Homo sapiens GN=TPD52L2 PE=1 SV=2 - [TPD54_HUMAN]	15.2814	21.36	1	3	3	6	206	22.2243	5.36377
	A2	Sequence	# PSMs	# Proteins	# Protein Groups	Protein Group Accessions	Modifications	ΔCn	q-Value	PEP	XCorr	Charge	MH+ [Da]	ΔM [ppm]	RT [min]	# Missed Cleavages
	High	GLLSDSMTDVPVDTGVAAR	2	1	1	O43399		0	0	0.0002018	3.00392	2	1903.94	0.940425	114.549	0
	High	TSAALSTVGSAISR	2	1	1	O43399		0	0.001	0.0008475	2.71896	2	1320.71	1.02298	85.1836	0
	High	TQETLSQAGQK	2	1	1	O43399		0	0.001	0.002486	2.488	2	1190.6	1.16358	34.0073	0
P01892	HLA class I histocompatibility antigen, A-2 alpha chain OS=Homo sapiens GN=HLA-A PE=1 SV=1 - [1A02_HUMAN]	15.2494	15.62	2	3	4	6	365	40.8962	6.99072
	A2	Sequence	# PSMs	# Proteins	# Protein Groups	Protein Group Accessions	Modifications	ΔCn	q-Value	PEP	XCorr	Charge	MH+ [Da]	ΔM [ppm]	RT [min]	# Missed Cleavages
	High	DGEDQTQDTELVETRPAGDGTFQK	2	2	1	P01892		0	0	4.827e-05	3.9072	3	2637.2	1.98847	81.174	0
	High	WAAVVVPSGQEQR	1	2	1	P01892		0.0391	0.001	0.002036	2.7017	2	1426.75	4.02875	88.3943	0
	High	YLENGKETLQR	1	2	1	P01892		0	0.001	0.002895	2.47277	2	1350.7	1.51282	50.877	1
	High	FDSDAASQR	2	2	1	P01892		0	0.003	0.02201	1.74666	2	996.437	-1.22843	34.992	0
P30050	60S ribosomal protein L12 OS=Homo sapiens GN=RPL12 PE=1 SV=1 - [RL12_HUMAN]	15.1534	28.48	1	3	3	7	165	17.8075	9.42236
	A2	Sequence	# PSMs	# Proteins	# Protein Groups	Protein Group Accessions	Modifications	ΔCn	q-Value	PEP	XCorr	Charge	MH+ [Da]	ΔM [ppm]	RT [min]	# Missed Cleavages
	High	QAQIEVVPSASALIIK	2	1	1	P30050		0	0	0.0001988	2.13929	2	1666.97	0.172404	120.822	0
	High	cTGGEVGATSALAPK	2	1	1	P30050	C1(Carbamidomethyl)	0	0.001	0.0006738	2.62351	2	1418.69	-0.846128	63.4625	0
	High	EILGTAQSVGcNVDGR	3	1	1	P30050	C11(Carbamidomethyl)	0	0.001	0.003489	2.53542	2	1675.8	-3.47434	81.519	0
P35613	Basigin OS=Homo sapiens GN=BSG PE=1 SV=2 - [BASI_HUMAN]	15.0644	12.99	1	3	3	5	385	42.1741	5.65576
	A2	Sequence	# PSMs	# Proteins	# Protein Groups	Protein Group Accessions	Modifications	ΔCn	q-Value	PEP	XCorr	Charge	MH+ [Da]	ΔM [ppm]	RT [min]	# Missed Cleavages
	High	SELHIENLNMEADPGQYR	2	1	1	P35613		0	0	1.368e-06	4.25693	3	2115.98	2.16019	104.062	0
	High	RKPEDVLDDDDAGSAPLK	1	1	1	P35613		0	0.001	0.002786	3.10741	3	1940.96	0.344638	74.7915	1
	High	GGVVLKEDALPGQK	2	1	1	P35613		0	0.001	0.006014	2.3014	2	1410.8	-0.070709	72.6337	1
P18206	Vinculin OS=Homo sapiens GN=VCL PE=1 SV=4 - [VINC_HUMAN]	14.996	7.32	1	6	6	8	1134	123.722	5.65576
	A2	Sequence	# PSMs	# Proteins	# Protein Groups	Protein Group Accessions	Modifications	ΔCn	q-Value	PEP	XCorr	Charge	MH+ [Da]	ΔM [ppm]	RT [min]	# Missed Cleavages
	High	AQQVSQGLDVLTAK	2	1	1	P18206		0	0	4.826e-05	3.04685	2	1457.8	0.784313	93.3286	0
	High	AGEVINQPMMMAAR	2	1	1	P18206		0	0.001	0.0007655	2.57815	2	1518.72	-2.46368	95.0139	0
	High	ELLPVLISAMK	1	1	1	P18206		0	0.001	0.001109	1.90013	2	1213.72	0.343315	137.963	0
	High	LVQAAQMLQSDPYSVPAR	1	1	1	P18206		0	0.004	0.03294	1.45097	2	1974.02	5.25061	109.759	0
	High	GQGSSPVAMQK	1	1	1	P18206		0	0.006	0.0507	2.34207	2	1089.54	2.71912	38.8018	0
	High	DPSASPGDAGEQAIR	1	1	1	P18206		0	0.007	0.05868	1.43348	2	1470.68	0.527345	56.7836	0
P16070	CD44 antigen OS=Homo sapiens GN=CD44 PE=1 SV=3 - [CD44_HUMAN]	14.6646	6.33	1	4	4	7	742	81.4874	5.32568
	A2	Sequence	# PSMs	# Proteins	# Protein Groups	Protein Group Accessions	Modifications	ΔCn	q-Value	PEP	XCorr	Charge	MH+ [Da]	ΔM [ppm]	RT [min]	# Missed Cleavages
	High	ESSETPDQFMTADETR	2	1	1	P16070		0	0	0.000274	2.36324	2	1843.77	3.8579	88.7018	0
	High	SQEMVHLVNK	2	1	1	P16070		0	0.001	0.0004736	3.29668	2	1184.61	0.436861	60.7813	0
	High	LVINSGNGAVEDR	2	1	1	P16070		0	0.001	0.005181	2.7395	2	1343.69	-0.717437	64.7545	0
	High	NLQNVDMK	1	1	1	P16070		0	0.004	0.02668	1.7494	2	961.478	0.538163	53.6092	0
P49368	T-complex protein 1 subunit gamma OS=Homo sapiens GN=CCT3 PE=1 SV=4 - [TCPG_HUMAN]	14.6502	8.07	1	4	4	7	545	60.4953	6.49365
	A2	Sequence	# PSMs	# Proteins	# Protein Groups	Protein Group Accessions	Modifications	ΔCn	q-Value	PEP	XCorr	Charge	MH+ [Da]	ΔM [ppm]	RT [min]	# Missed Cleavages
	High	AVAQALEVIPR	2	1	1	P49368		0	0	0.0001324	2.69381	2	1166.69	-0.83251	100.696	0
	High	TLIQNcGASTIR	1	1	1	P49368	C6(Carbamidomethyl)	0	0.001	0.003195	1.80732	2	1333.7	5.17306	69.5811	0
	High	ELGIWEPLAVK	2	1	1	P49368		0	0.003	0.01446	2.21648	2	1254.71	1.32604	133.296	0
	High	EIQVQHPAAK	2	1	1	P49368		0	0.003	0.01934	1.98882	2	1120.61	-2.5892	35.7546	0
P11586	C-1-tetrahydrofolate synthase, cytoplasmic OS=Homo sapiens GN=MTHFD1 PE=1 SV=3 - [C1TC_HUMAN]	14.5869	5.56	1	4	4	6	935	101.495	7.29834
	A2	Sequence	# PSMs	# Proteins	# Protein Groups	Protein Group Accessions	Modifications	ΔCn	q-Value	PEP	XCorr	Charge	MH+ [Da]	ΔM [ppm]	RT [min]	# Missed Cleavages
	High	YVVVTGITPTPLGEGK	2	1	1	P11586		0	0	0.0002168	4.2052	2	1630.91	5.43666	106.294	0
	High	TDTESELDLISR	1	1	1	P11586		0	0	0.0003608	2.86753	2	1378.67	3.6549	100.466	0
	High	GVPTGFILPIR	2	1	1	P11586		0	0.001	0.001225	1.64542	2	1169.7	-0.227647	131.453	0
	High	TDPTTLTDEEINR	1	1	1	P11586		0	0.002	0.01311	2.11472	2	1504.71	-1.16851	76.7797	0
Q14697	Neutral alpha-glucosidase AB OS=Homo sapiens GN=GANAB PE=1 SV=3 - [GANAB_HUMAN]	14.5356	6.46	1	3	3	6	944	106.807	6.13818
	A2	Sequence	# PSMs	# Proteins	# Protein Groups	Protein Group Accessions	Modifications	ΔCn	q-Value	PEP	XCorr	Charge	MH+ [Da]	ΔM [ppm]	RT [min]	# Missed Cleavages
	High	VSQGSKDPAEGDGAQPEETPRDGDKPEETQGK	2	1	1	Q14697		0	0	7.998e-05	3.39401	4	3339.53	2.91629	42.251	2
	High	MMDYLQGSGETPQTDVR	2	1	1	Q14697		0	0	3.849e-05	3.14359	2	1927.85	1.04182	94.3829	0
	High	SGGMERPFVLAR	2	1	1	Q14697		0	0.001	0.002558	1.6168	3	1319.69	-0.333855	88.1921	0
Q08211	ATP-dependent RNA helicase A OS=Homo sapiens GN=DHX9 PE=1 SV=4 - [DHX9_HUMAN]	14.1144	3.62	1	4	4	6	1270	140.869	6.84424
	A2	Sequence	# PSMs	# Proteins	# Protein Groups	Protein Group Accessions	Modifications	ΔCn	q-Value	PEP	XCorr	Charge	MH+ [Da]	ΔM [ppm]	RT [min]	# Missed Cleavages
	High	ELDALDANDELTPLGR	2	1	1	Q08211		0	0	0.0001794	2.5097	2	1741.86	1.13154	115.552	0
	High	YPSPFFVFGEK	1	1	1	Q08211		0	0.001	0.00717	1.89235	2	1317.65	1.54721	137.207	0
	High	YTQVGPDHNR	2	1	1	Q08211		0	0.002	0.00965	2.46363	2	1186.56	0.405461	30.3304	0
	High	ISAVSVAER	1	1	1	Q08211		0	0.004	0.02606	2.60409	2	931.523	2.25807	58.8997	0
P36578	60S ribosomal protein L4 OS=Homo sapiens GN=RPL4 PE=1 SV=5 - [RL4_HUMAN]	14.0255	12.18	1	4	4	6	427	47.6674	11.063
	A2	Sequence	# PSMs	# Proteins	# Protein Groups	Protein Group Accessions	Modifications	ΔCn	q-Value	PEP	XCorr	Charge	MH+ [Da]	ΔM [ppm]	RT [min]	# Missed Cleavages
	High	AAAAAAALQAK	2	1	1	P36578		0	0	3.79e-05	3.33517	2	956.553	0.377056	45.9945	0
	High	MINTDLSR	2	1	1	P36578		0	0.001	0.006061	2.20684	2	949.48	2.53773	62.3605	0
	High	SGQGAFGNMcR	1	1	1	P36578	C10(Carbamidomethyl)	0	0.004	0.02775	1.85607	2	1184.49	-0.126213	66.5674	0
	High	QPYAVSELAGHQTSAESWGTGR	1	1	1	P36578		0	0.005	0.04253	2.01073	3	2332.09	-0.64582	99.4399	0
P27482	Calmodulin-like protein 3 OS=Homo sapiens GN=CALML3 PE=1 SV=2 - [CALL3_HUMAN]	14.0077	29.53	1	3	3	5	149	16.88	4.42432
	A2	Sequence	# PSMs	# Proteins	# Protein Groups	Protein Group Accessions	Modifications	ΔCn	q-Value	PEP	XCorr	Charge	MH+ [Da]	ΔM [ppm]	RT [min]	# Missed Cleavages
	High	AADTDGDGQVNYEEFVR	2	1	1	P27482		0	0	1.07e-06	3.48036	2	1885.83	4.09529	104.639	0
	High	LSDEEVDEMIR	1	1	1	P27482		0	0.001	0.001189	2.09255	2	1335.61	-0.337503	101.449	0
	High	VFDKDGNGFVSAAELR	2	1	1	P27482		0	0.002	0.008818	2.21822	3	1724.86	2.19586	99.7182	1
P09972	Fructose-bisphosphate aldolase C OS=Homo sapiens GN=ALDOC PE=1 SV=2 - [ALDOC_HUMAN]	13.8722	11.54	1	2	2	4	364	39.4312	6.87354
	A2	Sequence	# PSMs	# Proteins	# Protein Groups	Protein Group Accessions	Modifications	ΔCn	q-Value	PEP	XCorr	Charge	MH+ [Da]	ΔM [ppm]	RT [min]	# Missed Cleavages
	High	VDKGVVPLAGTDGETTTQGLDGLSER	2	1	1	P09972		0	0	1.353e-07	3.88788	3	2615.32	2.1206	100.505	1
	High	TPSALAILENANVLAR	2	1	1	P09972		0	0	6.974e-06	3.40882	2	1652.93	-0.473537	138.223	0
P49588	Alanine--tRNA ligase, cytoplasmic OS=Homo sapiens GN=AARS PE=1 SV=2 - [SYAC_HUMAN]	13.8465	5.58	1	4	4	7	968	106.743	5.52881
	A2	Sequence	# PSMs	# Proteins	# Protein Groups	Protein Group Accessions	Modifications	ΔCn	q-Value	PEP	XCorr	Charge	MH+ [Da]	ΔM [ppm]	RT [min]	# Missed Cleavages
	High	VGAEDADGIDMAYR	2	1	1	P49588		0	0	0.0003397	3.06257	2	1482.65	-0.424881	88.9811	0
	High	AVFDETYPDPVR	2	1	1	P49588		0	0.001	0.00189	2.56439	2	1408.67	-0.618871	99.5369	0
	High	TITVALADGGRPDNTGR	1	1	1	P49588		0	0.003	0.02018	2.36943	3	1713.88	-2.50378	74.1512	0
	High	IVAVTGAEAQK	2	1	1	P49588		0	0.005	0.04224	1.58634	2	1086.62	0.105662	48.4737	0
P52565	Rho GDP-dissociation inhibitor 1 OS=Homo sapiens GN=ARHGDIA PE=1 SV=3 - [GDIR1_HUMAN]	13.7902	25.49	1	4	4	7	204	23.1927	5.10986
	A2	Sequence	# PSMs	# Proteins	# Protein Groups	Protein Group Accessions	Modifications	ΔCn	q-Value	PEP	XCorr	Charge	MH+ [Da]	ΔM [ppm]	RT [min]	# Missed Cleavages
	High	IDKTDYMVGSYGPR	1	1	1	P52565		0	0	0.0001099	2.82908	2	1601.77	3.11441	82.8727	1
	High	AEEYEFLTPVEEAPK	3	1	1	P52565		0	0	0.0004081	2.12607	2	1751.84	-0.23836	117.289	0
	High	SIQEIQELDKDDESLR	2	1	1	P52565		0	0.001	0.005849	2.14003	2	1917.94	1.28845	96.7937	1
	High	EIVSGMK	1	1	1	P52565		0	0.005	0.03743	2.14921	2	763.402	0.0822668	48.0463	0
P07737	Profilin-1 OS=Homo sapiens GN=PFN1 PE=1 SV=2 - [PROF1_HUMAN]	13.4993	47.14	1	6	6	8	140	15.0446	8.26514
	A2	Sequence	# PSMs	# Proteins	# Protein Groups	Protein Group Accessions	Modifications	ΔCn	q-Value	PEP	XCorr	Charge	MH+ [Da]	ΔM [ppm]	RT [min]	# Missed Cleavages
	High	STGGAPTFNVTVTK	2	1	1	P07737		0	0	8.347e-05	2.93143	2	1379.72	0.367694	85.1286	0
	High	TFVNITPAEVGVLVGK	2	1	1	P07737		0	0.001	0.001128	3.09824	2	1643.94	1.58604	135.088	0
	High	EGVHGGLINKK	1	1	1	P07737		0	0.001	0.004359	2.51492	2	1151.65	0.0473588	36.5504	1
	High	TDKTLVLLMGK	1	1	1	P07737		0	0.002	0.009641	1.90169	3	1218.71	1.44362	103.922	1
	High	TFVNITPAEVGVLVGKDR	1	1	1	P07737		0	0.004	0.03262	1.82205	3	1915.07	0.707527	131.912	1
	High	DSPSVWAAVPGK	1	1	1	P07737		0	0.004	0.0328	1.36211	2	1213.62	-0.67762	95.5614	0
P51149	Ras-related protein Rab-7a OS=Homo sapiens GN=RAB7A PE=1 SV=1 - [RAB7A_HUMAN]	13.4938	18.36	1	3	3	5	207	23.4748	6.69775
	A2	Sequence	# PSMs	# Proteins	# Protein Groups	Protein Group Accessions	Modifications	ΔCn	q-Value	PEP	XCorr	Charge	MH+ [Da]	ΔM [ppm]	RT [min]	# Missed Cleavages
	High	EAINVEQAFQTIAR	2	1	1	P51149		0	0	0.0002798	3.23743	2	1589.83	1.62712	133.011	0
	High	DPENFPFVVLGNK	2	1	1	P51149		0	0	0.0001756	2.97934	2	1475.75	0.989887	134.058	0
	High	VIILGDSGVGK	1	1	1	P51149		0	0.006	0.04768	1.94602	2	1057.63	0.153655	85.8783	0
Q9UQ80	Proliferation-associated protein 2G4 OS=Homo sapiens GN=PA2G4 PE=1 SV=3 - [PA2G4_HUMAN]	13.4151	11.68	1	4	4	6	394	43.7592	6.55127
	A2	Sequence	# PSMs	# Proteins	# Protein Groups	Protein Group Accessions	Modifications	ΔCn	q-Value	PEP	XCorr	Charge	MH+ [Da]	ΔM [ppm]	RT [min]	# Missed Cleavages
	High	FDAMPFTLR	2	1	1	Q9UQ80		0	0.001	0.0004459	2.59948	2	1097.54	-0.707323	127.202	0
	High	TIIQNPTDQQK	2	1	1	Q9UQ80		0	0.001	0.004948	2.40842	2	1285.67	-0.167402	55.9808	0
	High	MGGDIANR	1	1	1	Q9UQ80		0	0.002	0.01064	1.89098	2	833.394	0.45012	37.1404	0
	High	TAENATSGETLEENEAGD	1	1	1	Q9UQ80		0	0.004	0.0266	1.70737	2	1837.76	1.54753	62.9047	0
P16989	Y-box-binding protein 3 OS=Homo sapiens GN=YBX3 PE=1 SV=4 - [YBOX3_HUMAN]	13.2303	16.67	1	2	5	7	372	40.066	9.77393
	A2	Sequence	# PSMs	# Proteins	# Protein Groups	Protein Group Accessions	Modifications	ΔCn	q-Value	PEP	XCorr	Charge	MH+ [Da]	ΔM [ppm]	RT [min]	# Missed Cleavages
	High	NDTKEDVFVHQTAIK	2	2	2	P67809;P16989		0	0	4.078e-05	3.08957	3	1744.89	0.31336	70.107	1
	High	GAEAANVTGPDGVPVEGSR	2	1	1	P16989		0	0	7.183e-05	2.94934	2	1782.87	2.43718	69.6661	0
	High	NDTKEDVFVHQTAIKK	1	2	2	P67809;P16989		0	0.001	0.001813	2.69899	3	1872.98	1.04181	68.1139	2
	High	AGEAPTENPAPPTQQSSAE	1	1	1	P16989		0	0.001	0.005998	1.30805	2	1881.85	0.938806	53.4627	0
	High	NGYGFINR	1	2	2	P67809;P16989		0	0.004	0.03071	1.54301	2	940.466	2.1824	81.348	0
Q9H299	SH3 domain-binding glutamic acid-rich-like protein 3 OS=Homo sapiens GN=SH3BGRL3 PE=1 SV=1 - [SH3L3_HUMAN]	13.0547	39.78	1	3	3	6	93	10.4313	4.93213
	A2	Sequence	# PSMs	# Proteins	# Protein Groups	Protein Group Accessions	Modifications	ΔCn	q-Value	PEP	XCorr	Charge	MH+ [Da]	ΔM [ppm]	RT [min]	# Missed Cleavages
	High	VYSTSVTGSR	2	1	1	Q9H299		0	0	0.0002527	2.55794	2	1056.53	0.104863	44.9818	0
	High	SQQSEVTR	2	1	1	Q9H299		0	0.001	0.003084	2.28677	2	934.459	0.422506	18.2553	0
	High	IQYQLVDISQDNALRDEMR	2	1	1	Q9H299		0	0.001	0.005384	2.09279	3	2307.14	1.02931	119.716	1
P61019	Ras-related protein Rab-2A OS=Homo sapiens GN=RAB2A PE=1 SV=1 - [RAB2A_HUMAN]	12.9136	19.34	1	3	3	5	212	23.5308	6.53662
	A2	Sequence	# PSMs	# Proteins	# Protein Groups	Protein Group Accessions	Modifications	ΔCn	q-Value	PEP	XCorr	Charge	MH+ [Da]	ΔM [ppm]	RT [min]	# Missed Cleavages
	High	TASNVEEAFINTAK	2	1	1	P61019		0	0	6.096e-05	3.08506	2	1494.75	1.82781	104.263	0
	High	IQEGVFDINNEANGIK	2	1	1	P61019		0	0.001	0.0008933	2.53397	2	1760.88	-1.55127	107.674	0
	High	YIIIGDTGVGK	1	1	1	P61019		0	0.004	0.03327	2.32973	2	1135.64	-0.547593	94.9977	0
Q02809	Procollagen-lysine,2-oxoglutarate 5-dioxygenase 1 OS=Homo sapiens GN=PLOD1 PE=1 SV=2 - [PLOD1_HUMAN]	12.9043	3.16	1	2	2	4	727	83.4974	6.94678
	A2	Sequence	# PSMs	# Proteins	# Protein Groups	Protein Group Accessions	Modifications	ΔCn	q-Value	PEP	XCorr	Charge	MH+ [Da]	ΔM [ppm]	RT [min]	# Missed Cleavages
	High	FLLEYIAPMTEK	2	1	1	Q02809		0	0	1.526e-05	3.68445	2	1454.76	1.61222	135.753	0
	High	SEDYVDIVQGR	2	1	1	Q02809		0	0	0.0004282	3.47409	2	1280.61	2.07415	94.1418	0
P55072	Transitional endoplasmic reticulum ATPase OS=Homo sapiens GN=VCP PE=1 SV=4 - [TERA_HUMAN]	12.88	4.34	1	3	3	5	806	89.2657	5.26221
	A2	Sequence	# PSMs	# Proteins	# Protein Groups	Protein Group Accessions	Modifications	ΔCn	q-Value	PEP	XCorr	Charge	MH+ [Da]	ΔM [ppm]	RT [min]	# Missed Cleavages
	High	LDQLIYIPLPDEK	2	1	1	P55072		0	0	0.0003127	2.918	2	1556.86	-0.39078	134.083	0
	High	MDELQLFR	2	1	1	P55072		0	0.001	0.0007605	2.63143	2	1051.52	-1.214	120.91	0
	High	LGDVISIQPcPDVK	1	1	1	P55072	C10(Carbamidomethyl)	0	0.001	0.002911	2.31949	2	1540.8	-0.654974	100.262	0
P36957	Dihydrolipoyllysine-residue succinyltransferase component of 2-oxoglutarate dehydrogenase complex, mitochondrial OS=Homo sapiens GN=DLST PE=1 SV=4 - [ODO2_HUMAN]	12.8671	5.74	1	2	2	4	453	48.7245	8.95361
	A2	Sequence	# PSMs	# Proteins	# Protein Groups	Protein Group Accessions	Modifications	ΔCn	q-Value	PEP	XCorr	Charge	MH+ [Da]	ΔM [ppm]	RT [min]	# Missed Cleavages
	High	NVEAMNFADIER	2	1	1	P36957		0	0	0.0001678	3.541	2	1408.66	1.82988	110.961	0
	High	TPAFAESVTEGDVR	2	1	1	P36957		0	0	3.719e-06	3.32517	2	1478.71	0.966614	88.6584	0
Q14847	LIM and SH3 domain protein 1 OS=Homo sapiens GN=LASP1 PE=1 SV=2 - [LASP1_HUMAN]	12.6658	20.69	1	4	4	5	261	29.6982	7.04932
	A2	Sequence	# PSMs	# Proteins	# Protein Groups	Protein Group Accessions	Modifications	ΔCn	q-Value	PEP	XCorr	Charge	MH+ [Da]	ΔM [ppm]	RT [min]	# Missed Cleavages
	High	GFSVVADTPELQR	2	1	1	Q14847		0	0	6.427e-05	2.93736	2	1418.73	1.2718	100.869	0
	High	QSFTMVADTPENLR	1	1	1	Q14847		0	0	0.0001057	2.22636	2	1608.77	-0.750666	101.446	0
	High	TGDTGMLPANYVEAI	1	1	1	Q14847		0	0.004	0.02413	2.03724	2	1551.74	-0.473154	134.258	0
	High	LKQQSELQSQVR	1	1	1	Q14847		0	0.009	0.07015	2.5649	3	1443.79	-0.0805843	48.6407	1
P62701	40S ribosomal protein S4, X isoform OS=Homo sapiens GN=RPS4X PE=1 SV=2 - [RS4X_HUMAN]	12.6504	14.07	1	3	3	5	263	29.5791	10.1548
	A2	Sequence	# PSMs	# Proteins	# Protein Groups	Protein Group Accessions	Modifications	ΔCn	q-Value	PEP	XCorr	Charge	MH+ [Da]	ΔM [ppm]	RT [min]	# Missed Cleavages
	High	TIRYPDPLIK	2	1	1	P62701		0	0	0.0003845	2.42671	3	1215.71	1.17783	92.8396	1
	High	DANGNSFATR	2	1	1	P62701		0	0.001	0.004214	2.68791	2	1052.48	1.6449	42.4126	0
	High	FDTGNLcMVTGGANLGR	1	1	1	P62701	C7(Carbamidomethyl)	0	0.001	0.006199	2.25401	2	1782.82	-1.66899	112.409	0
P13674	Prolyl 4-hydroxylase subunit alpha-1 OS=Homo sapiens GN=P4HA1 PE=1 SV=2 - [P4HA1_HUMAN]	12.615	8.05	1	3	3	5	534	61.011	6.01123
	A2	Sequence	# PSMs	# Proteins	# Protein Groups	Protein Group Accessions	Modifications	ΔCn	q-Value	PEP	XCorr	Charge	MH+ [Da]	ΔM [ppm]	RT [min]	# Missed Cleavages
	High	SAWLSGYENPVVSR	3	1	1	P13674		0	0	0.000133	3.71124	2	1564.78	1.68233	113.063	0
	High	KDEPDAFKELGTGNR	1	1	1	P13674		0	0	6.516e-05	3.11423	3	1676.83	0.701382	73.9357	2
	High	QYFPNDEDQVGAAK	1	1	1	P13674		0	0.004	0.03538	1.17893	2	1581.72	-0.756663	75.3255	0
Q99729	Heterogeneous nuclear ribonucleoprotein A/B OS=Homo sapiens GN=HNRNPAB PE=1 SV=2 - [ROAA_HUMAN]	12.4904	6.93	1	1	2	5	332	36.2024	8.20654
	A2	Sequence	# PSMs	# Proteins	# Protein Groups	Protein Group Accessions	Modifications	ΔCn	q-Value	PEP	XCorr	Charge	MH+ [Da]	ΔM [ppm]	RT [min]	# Missed Cleavages
	High	EVYQQQQYGSGGR	2	1	1	Q99729		0	0	0.000179	2.95852	2	1499.68	-2.24963	49.7082	0
	High	FGEVVDcTIK	3	2	2	Q14103;Q99729	C7(Carbamidomethyl)	0	0	0.0004234	2.65952	2	1167.57	0.700534	82.4334	0
Q92597	Protein NDRG1 OS=Homo sapiens GN=NDRG1 PE=1 SV=1 - [NDRG1_HUMAN]	12.3796	9.9	1	2	2	4	394	42.8077	5.8208
	A2	Sequence	# PSMs	# Proteins	# Protein Groups	Protein Group Accessions	Modifications	ΔCn	q-Value	PEP	XCorr	Charge	MH+ [Da]	ΔM [ppm]	RT [min]	# Missed Cleavages
	High	SHTSEGAHLDITPNSGAAGNSAGPK	2	1	1	Q92597		0	0	3.772e-05	3.40403	3	2376.12	1.1414	62.5076	0
	High	TASGSSVTSLDGTR	2	1	1	Q92597		0	0	6.13e-05	2.68111	2	1338.65	0.51907	55.8273	0
P36871	Phosphoglucomutase-1 OS=Homo sapiens GN=PGM1 PE=1 SV=3 - [PGM1_HUMAN]	12.2649	5.16	1	3	3	5	562	61.4105	6.75635
	A2	Sequence	# PSMs	# Proteins	# Protein Groups	Protein Group Accessions	Modifications	ΔCn	q-Value	PEP	XCorr	Charge	MH+ [Da]	ΔM [ppm]	RT [min]	# Missed Cleavages
	High	DLEALMFDR	2	1	1	P36871		0	0	0.00039	3.2139	2	1109.53	-1.58777	134.98	0
	High	QEATLVVGGDGR	2	1	1	P36871		0	0	0.0004199	2.521	2	1201.62	0.730924	62.7279	0
	High	EAIQLIAR	1	1	1	P36871		0	0.003	0.01771	2.02334	2	913.547	0.429462	83.2006	0
P31949	Protein S100-A11 OS=Homo sapiens GN=S100A11 PE=1 SV=2 - [S10AB_HUMAN]	12.1735	24.76	1	2	2	4	105	11.7328	7.12256
	A2	Sequence	# PSMs	# Proteins	# Protein Groups	Protein Group Accessions	Modifications	ΔCn	q-Value	PEP	XCorr	Charge	MH+ [Da]	ΔM [ppm]	RT [min]	# Missed Cleavages
	High	NQKDPGVLDR	2	1	1	P31949		0	0	0.0002918	3.22037	3	1141.6	-0.292593	41.1624	1
	High	TEFLSFmNTELAAFTK	2	1	1	P31949	M7(Oxidation)	0	0	5.167e-05	2.96497	2	1865.91	3.94091	137.264	0
P52272	Heterogeneous nuclear ribonucleoprotein M OS=Homo sapiens GN=HNRNPM PE=1 SV=3 - [HNRPM_HUMAN]	12.0269	7.53	1	5	5	6	730	77.4643	8.70459
	A2	Sequence	# PSMs	# Proteins	# Protein Groups	Protein Group Accessions	Modifications	ΔCn	q-Value	PEP	XCorr	Charge	MH+ [Da]	ΔM [ppm]	RT [min]	# Missed Cleavages
	High	MGGMEGPFGGGMENMGR	2	1	1	P52272		0	0.001	0.001011	2.10249	2	1714.68	-1.76912	114.424	0
	High	MGPAMGPALGAGIER	1	1	1	P52272		0	0.001	0.004722	2.09833	2	1427.72	1.32963	98.8088	0
	High	FGSGMNMGR	1	1	1	P52272		0	0.003	0.02081	2.40442	2	956.409	0.841272	66.2811	0
	High	VGSEIER	1	1	1	P52272		0	0.006	0.04901	1.98619	2	789.411	0.607789	32.144	0
	High	VGQTIER	1	1	1	P52272		0	0.008	0.06389	1.63722	2	802.441	-0.560192	30.9656	0
P51858	Hepatoma-derived growth factor OS=Homo sapiens GN=HDGF PE=1 SV=1 - [HDGF_HUMAN]	11.9868	13.33	1	2	2	5	240	26.7719	4.729
	A2	Sequence	# PSMs	# Proteins	# Protein Groups	Protein Group Accessions	Modifications	ΔCn	q-Value	PEP	XCorr	Charge	MH+ [Da]	ΔM [ppm]	RT [min]	# Missed Cleavages
	High	GPPQEEEEEEDEEEEATKEDAEAPGIRDHESL	2	1	1	P51858		0	0	7.375e-07	3.98287	4	3623.53	1.07213	93.0238	2
	High	GPPQEEEEEEDEEEEATKEDAEAPGIR	3	1	1	P51858		0	0	7.338e-06	2.92677	3	3042.29	2.3421	86.327	1
Q96TA1	Niban-like protein 1 OS=Homo sapiens GN=FAM129B PE=1 SV=3 - [NIBL1_HUMAN]	11.9654	3.08	1	2	2	5	746	84.0847	6.18896
	A2	Sequence	# PSMs	# Proteins	# Protein Groups	Protein Group Accessions	Modifications	ΔCn	q-Value	PEP	XCorr	Charge	MH+ [Da]	ΔM [ppm]	RT [min]	# Missed Cleavages
	High	VQQVQPAMQAVIR	1	1	1	Q96TA1		0	0	0.0001638	2.93406	2	1467.81	2.40148	86.6655	0
	High	TDMDQIITSK	4	1	1	Q96TA1		0	0.001	0.0009959	2.54852	2	1151.56	-1.4792	82.8913	0
P62491	Ras-related protein Rab-11A OS=Homo sapiens GN=RAB11A PE=1 SV=3 - [RB11A_HUMAN]	11.9609	11.11	2	2	2	4	216	24.3784	6.56592
	A2	Sequence	# PSMs	# Proteins	# Protein Groups	Protein Group Accessions	Modifications	ΔCn	q-Value	PEP	XCorr	Charge	MH+ [Da]	ΔM [ppm]	RT [min]	# Missed Cleavages
	High	GAVGALLVYDIAK	2	2	1	P62491		0	0	0.0004065	3.24389	2	1289.75	1.28953	132.276	0
	High	AQIWDTAGQER	2	2	1	P62491		0	0.001	0.000551	3.2355	2	1274.61	1.45464	80.9887	0
P23246	Splicing factor, proline- and glutamine-rich OS=Homo sapiens GN=SFPQ PE=1 SV=2 - [SFPQ_HUMAN]	11.9542	4.81	1	3	3	5	707	76.1016	9.43701
	A2	Sequence	# PSMs	# Proteins	# Protein Groups	Protein Group Accessions	Modifications	ΔCn	q-Value	PEP	XCorr	Charge	MH+ [Da]	ΔM [ppm]	RT [min]	# Missed Cleavages
	High	FGQGGAGPVGGQGPR	2	1	1	P23246		0	0	0.0003511	3.24326	2	1341.67	0.750124	56.6977	0
	High	AVVIVDDR	1	1	1	P23246		0	0.001	0.003999	2.01027	2	886.499	-0.339875	59.7409	0
	High	YGEPGEVFINK	2	1	1	P23246		0	0.002	0.01279	2.26552	2	1252.62	-2.61851	90.6379	0
P78371	T-complex protein 1 subunit beta OS=Homo sapiens GN=CCT2 PE=1 SV=4 - [TCPB_HUMAN]	11.8814	9.53	1	4	4	6	535	57.4521	6.45557
	A2	Sequence	# PSMs	# Proteins	# Protein Groups	Protein Group Accessions	Modifications	ΔCn	q-Value	PEP	XCorr	Charge	MH+ [Da]	ΔM [ppm]	RT [min]	# Missed Cleavages
	High	GATQQILDEAER	2	1	1	P78371		0	0.001	0.0007001	2.66009	2	1330.66	-0.339639	86.5339	0
	High	VAEIEHAEKEK	2	1	1	P78371		0	0.001	0.0013	2.5761	2	1282.66	-0.726539	31.3512	1
	High	TPGKEAVAMESYAK	1	1	1	P78371		0	0.002	0.01409	1.33972	2	1481.73	-1.08108	69.4647	1
	High	QDLMNIAGTTLSSK	1	1	1	P78371		0	0.005	0.03962	1.8527	2	1478.75	-0.323826	110.574	0
Q13765	Nascent polypeptide-associated complex subunit alpha OS=Homo sapiens GN=NACA PE=1 SV=1 - [NACA_HUMAN]	11.778	13.49	2	2	2	4	215	23.3697	4.56396
	A2	Sequence	# PSMs	# Proteins	# Protein Groups	Protein Group Accessions	Modifications	ΔCn	q-Value	PEP	XCorr	Charge	MH+ [Da]	ΔM [ppm]	RT [min]	# Missed Cleavages
	High	IEDLSQQAQLAAAEK	2	2	1	Q13765		0	0	8.832e-06	3.53485	2	1614.83	-0.982512	85.1351	0
	High	SPASDTYIVFGEAK	2	2	1	Q13765		0	0	0.0001731	3.17935	2	1484.73	-0.0532966	107.555	0
P13489	Ribonuclease inhibitor OS=Homo sapiens GN=RNH1 PE=1 SV=2 - [RINI_HUMAN]	11.6954	8.89	1	3	3	6	461	49.9411	4.81787
	A2	Sequence	# PSMs	# Proteins	# Protein Groups	Protein Group Accessions	Modifications	ΔCn	q-Value	PEP	XCorr	Charge	MH+ [Da]	ΔM [ppm]	RT [min]	# Missed Cleavages
	High	VNPALAELNLR	2	1	1	P13489		0	0	5.997e-05	2.61294	2	1209.7	0.347913	107.632	0
	High	ELTVSNNDINEAGVR	2	1	1	P13489		0	0	0.0002695	2.33844	2	1630.8	-1.21795	79.2289	0
	High	ELSLAGNELGDEGAR	2	1	1	P13489		0	0	0.0003703	2.062	2	1530.74	0.0916695	92.474	0
P84098	60S ribosomal protein L19 OS=Homo sapiens GN=RPL19 PE=1 SV=1 - [RL19_HUMAN]	11.4183	18.37	1	3	3	5	196	23.4512	11.4731
	A2	Sequence	# PSMs	# Proteins	# Protein Groups	Protein Group Accessions	Modifications	ΔCn	q-Value	PEP	XCorr	Charge	MH+ [Da]	ΔM [ppm]	RT [min]	# Missed Cleavages
	High	VWLDPNETNEIANANSR	2	1	1	P84098		0	0	5.343e-06	2.90083	2	1942.93	3.03187	103.878	0
	High	LLADQAEAR	2	1	1	P84098		0	0.001	0.004598	2.18454	2	986.525	-1.54004	48.0142	0
	High	TLSKEEETKK	1	1	1	P84098		0	0.004	0.03687	1.86887	2	1192.64	0.412826	16.8276	2
P62913	60S ribosomal protein L11 OS=Homo sapiens GN=RPL11 PE=1 SV=2 - [RL11_HUMAN]	11.4157	12.92	1	2	2	4	178	20.2396	9.59814
	A2	Sequence	# PSMs	# Proteins	# Protein Groups	Protein Group Accessions	Modifications	ΔCn	q-Value	PEP	XCorr	Charge	MH+ [Da]	ΔM [ppm]	RT [min]	# Missed Cleavages
	High	VLEQLTGQTPVFSK	2	1	1	P62913		0	0	5.166e-06	3.94921	2	1546.85	1.17111	102.323	0
	High	YDGIILPGK	2	1	1	P62913		0	0.001	0.0007572	2.6722	2	975.553	1.76273	93.3968	0
Q15942	Zyxin OS=Homo sapiens GN=ZYX PE=1 SV=1 - [ZYX_HUMAN]	11.3729	10.31	1	3	3	5	572	61.2382	6.66846
	A2	Sequence	# PSMs	# Proteins	# Protein Groups	Protein Group Accessions	Modifications	ΔCn	q-Value	PEP	XCorr	Charge	MH+ [Da]	ΔM [ppm]	RT [min]	# Missed Cleavages
	High	LGHPEALSAGTGSPQPPSFTYAQQR	2	1	1	Q15942		0	0	0.0001163	3.65108	3	2597.28	0.9619	93.6081	0
	High	QHPVPPPAQNQNQVR	2	1	1	Q15942		0	0.002	0.01075	2.7182	3	1709.88	0.356658	37.0664	0
	High	VNPFRPGDSEPPPAPGAQR	1	1	1	Q15942		0	0.004	0.03378	1.58429	3	1988.99	-2.79385	73.4464	0
P50991	T-complex protein 1 subunit delta OS=Homo sapiens GN=CCT4 PE=1 SV=4 - [TCPD_HUMAN]	11.2151	5.94	1	3	3	5	539	57.8878	7.82568
	A2	Sequence	# PSMs	# Proteins	# Protein Groups	Protein Group Accessions	Modifications	ΔCn	q-Value	PEP	XCorr	Charge	MH+ [Da]	ΔM [ppm]	RT [min]	# Missed Cleavages
	High	SGATAGAAGGR	2	1	1	P50991		0	0.001	0.001928	2.88402	2	875.434	1.67293	15.0746	0
	High	VIDPATATSVDLR	2	1	1	P50991		0	0.001	0.0007925	2.33982	2	1357.73	-0.37139	89.9854	0
	High	VSNSGITR	1	1	1	P50991		0	0.003	0.02069	2.02842	2	833.45	2.44917	25.6776	0
P49755	Transmembrane emp24 domain-containing protein 10 OS=Homo sapiens GN=TMED10 PE=1 SV=2 - [TMEDA_HUMAN]	11.1739	9.13	1	2	2	4	219	24.96	7.44482
	A2	Sequence	# PSMs	# Proteins	# Protein Groups	Protein Group Accessions	Modifications	ΔCn	q-Value	PEP	XCorr	Charge	MH+ [Da]	ΔM [ppm]	RT [min]	# Missed Cleavages
	High	IPDQLVILDMK	2	1	1	P49755		0	0	1.586e-05	3.3215	2	1284.73	1.37141	130.769	0
	High	LKPLEVELR	2	1	1	P49755		0	0.001	0.002261	2.77199	3	1096.67	0.100553	87.7375	0
Q01844	RNA-binding protein EWS OS=Homo sapiens GN=EWSR1 PE=1 SV=1 - [EWS_HUMAN]	11.0561	8.08	1	3	3	5	656	68.4357	9.33447
	A2	Sequence	# PSMs	# Proteins	# Protein Groups	Protein Group Accessions	Modifications	ΔCn	q-Value	PEP	XCorr	Charge	MH+ [Da]	ΔM [ppm]	RT [min]	# Missed Cleavages
	High	GDATVSYEDPPTAK	2	1	1	Q01844		0	0	0.000322	3.03759	2	1450.67	0.107608	61.0285	0
	High	QDHPSSMGVYGQESGGFSGPGENR	1	1	1	Q01844		0	0.001	0.001329	2.82917	3	2480.05	-1.30213	82.2826	0
	High	GGPGGPGGPGGPMGR	2	1	1	Q01844		0	0.001	0.0006212	2.65191	2	1207.56	-1.51881	51.3087	0
P13693	Translationally-controlled tumor protein OS=Homo sapiens GN=TPT1 PE=1 SV=1 - [TCTP_HUMAN]	10.9385	15.7	1	2	2	6	172	19.5826	4.93213
	A2	Sequence	# PSMs	# Proteins	# Protein Groups	Protein Group Accessions	Modifications	ΔCn	q-Value	PEP	XCorr	Charge	MH+ [Da]	ΔM [ppm]	RT [min]	# Missed Cleavages
	High	VKPFMTGAAEQIK	2	1	1	P13693		0	0	0.0003026	2.49605	3	1419.76	-1.53857	80.4264	0
	High	DLISHDEMFSDIYK	4	1	1	P13693		0	0.001	0.00154	2.02286	2	1712.78	-0.0375794	122.303	0
P23526	Adenosylhomocysteinase OS=Homo sapiens GN=AHCY PE=1 SV=4 - [SAHH_HUMAN]	10.9377	6.71	1	3	3	5	432	47.6852	6.34131
	A2	Sequence	# PSMs	# Proteins	# Protein Groups	Protein Group Accessions	Modifications	ΔCn	q-Value	PEP	XCorr	Charge	MH+ [Da]	ΔM [ppm]	RT [min]	# Missed Cleavages
	High	VPAINVNDSVTK	2	1	1	P23526		0	0.001	0.002798	2.53418	2	1256.68	-1.98687	72.9887	0
	High	YPQLLPGIR	1	1	1	P23526		0	0.001	0.007329	2.4404	2	1056.62	-1.30734	114.137	0
	High	IILLAEGR	2	1	1	P23526		0	0.001	0.001476	2.08232	2	884.556	-0.0545494	91.2781	0
O43852	Calumenin OS=Homo sapiens GN=CALU PE=1 SV=2 - [CALU_HUMAN]	10.8597	10.16	1	3	3	5	315	37.0835	4.64014
	A2	Sequence	# PSMs	# Proteins	# Protein Groups	Protein Group Accessions	Modifications	ΔCn	q-Value	PEP	XCorr	Charge	MH+ [Da]	ΔM [ppm]	RT [min]	# Missed Cleavages
	High	TFDQLTPEESKER	2	1	1	O43852		0	0.001	0.006579	2.32985	3	1579.76	2.36345	67.6361	1
	High	MADKDGDLIATK	2	1	1	O43852		0	0.001	0.001694	2.19315	2	1277.64	0.582104	54.2269	1
	High	EQFVEFR	1	1	1	O43852		0	0.002	0.009461	1.87909	2	954.469	0.898231	92.3492	0
P31944	Caspase-14 OS=Homo sapiens GN=CASP14 PE=1 SV=2 - [CASPE_HUMAN]	10.7483	4.96	1	2	2	4	242	27.662	5.57959
	A2	Sequence	# PSMs	# Proteins	# Protein Groups	Protein Group Accessions	Modifications	ΔCn	q-Value	PEP	XCorr	Charge	MH+ [Da]	ΔM [ppm]	RT [min]	# Missed Cleavages
	High	MAEAELVQEGK	2	1	1	P31944		0	0	6.81e-05	3.3756	2	1204.59	1.05233	67.7162	0
	High	RMAEAELVQEGK	2	1	1	P31944		0	0.001	0.002663	2.45402	2	1360.69	-0.178585	61.4296	1
P14866	Heterogeneous nuclear ribonucleoprotein L OS=Homo sapiens GN=HNRNPL PE=1 SV=2 - [HNRPL_HUMAN]	10.6316	7.47	1	2	2	5	589	64.0924	8.22119
	A2	Sequence	# PSMs	# Proteins	# Protein Groups	Protein Group Accessions	Modifications	ΔCn	q-Value	PEP	XCorr	Charge	MH+ [Da]	ΔM [ppm]	RT [min]	# Missed Cleavages
	High	NDQDTWDYTNPNLSGQGDPGSNPNKR	3	1	1	P14866		0	0	0.0002508	2.84088	3	2890.27	2.94674	87.5388	1
	High	SKPGAAMVEMADGYAVDR	2	1	1	P14866		0	0.001	0.002598	2.90567	3	1867.87	1.38349	102.523	0
P35268	60S ribosomal protein L22 OS=Homo sapiens GN=RPL22 PE=1 SV=2 - [RL22_HUMAN]	10.551	21.88	1	2	2	4	128	14.7778	9.18799
	A2	Sequence	# PSMs	# Proteins	# Protein Groups	Protein Group Accessions	Modifications	ΔCn	q-Value	PEP	XCorr	Charge	MH+ [Da]	ΔM [ppm]	RT [min]	# Missed Cleavages
	High	AGNLGGGVVTIER	2	1	1	P35268		0	0	7.74e-05	3.2642	2	1242.68	0.942086	81.222	0
	High	YFQINQDEEEEEDED	2	1	1	P35268		0	0	0.000259	2.33159	2	1931.73	-1.09558	94.9108	0
Q9UHX1	Poly(U)-binding-splicing factor PUF60 OS=Homo sapiens GN=PUF60 PE=1 SV=1 - [PUF60_HUMAN]	10.5316	6.8	1	2	2	5	559	59.8376	5.2876
	A2	Sequence	# PSMs	# Proteins	# Protein Groups	Protein Group Accessions	Modifications	ΔCn	q-Value	PEP	XCorr	Charge	MH+ [Da]	ΔM [ppm]	RT [min]	# Missed Cleavages
	High	VGRPSNIGQAQPIIDQLAEEAR	3	1	1	Q9UHX1		0	0	0.0001331	3.27613	3	2362.25	1.23995	124.731	0
	High	LGLPPLTPEQQEALQK	2	1	1	Q9UHX1		0	0.003	0.0162	2.15503	2	1761.98	1.48081	107.61	0
Q00341	Vigilin OS=Homo sapiens GN=HDLBP PE=1 SV=2 - [VIGLN_HUMAN]	10.3225	4.26	1	3	3	4	1268	141.368	6.87354
	A2	Sequence	# PSMs	# Proteins	# Protein Groups	Protein Group Accessions	Modifications	ΔCn	q-Value	PEP	XCorr	Charge	MH+ [Da]	ΔM [ppm]	RT [min]	# Missed Cleavages
	High	TEIVFTGEKEQLAQAVAR	1	1	1	Q00341		0	0.001	0.0005492	3.02353	3	1990.06	0.387483	101.547	1
	High	VATLNSEEESDPPTYKDAFPPLPEK	2	1	1	Q00341		0	0.001	0.0006735	2.54207	3	2774.34	1.11195	107.023	1
	High	VKELQAEQEDR	1	1	1	Q00341		0	0.001	0.007083	2.20372	2	1344.68	0.553114	37.1693	1
P50990	T-complex protein 1 subunit theta OS=Homo sapiens GN=CCT8 PE=1 SV=4 - [TCPQ_HUMAN]	10.2505	5.66	1	3	3	4	548	59.5825	5.60498
	A2	Sequence	# PSMs	# Proteins	# Protein Groups	Protein Group Accessions	Modifications	ΔCn	q-Value	PEP	XCorr	Charge	MH+ [Da]	ΔM [ppm]	RT [min]	# Missed Cleavages
	High	FAEAFEAIPR	2	1	1	P50990		0	0	0.0002068	3.25176	2	1150.59	-1.84042	107.013	0
	High	GSTDNLMDDIER	1	1	1	P50990		0	0.001	0.0004797	2.22453	2	1365.6	0.431624	102.17	0
	High	TVGATALPR	1	1	1	P50990		0	0.004	0.0278	1.61041	2	885.516	0.982004	56.656	0
Q14204	Cytoplasmic dynein 1 heavy chain 1 OS=Homo sapiens GN=DYNC1H1 PE=1 SV=5 - [DYHC1_HUMAN]	10.2311	1.12	1	3	3	5	4646	532.072	6.40479
	A2	Sequence	# PSMs	# Proteins	# Protein Groups	Protein Group Accessions	Modifications	ΔCn	q-Value	PEP	XCorr	Charge	MH+ [Da]	ΔM [ppm]	RT [min]	# Missed Cleavages
	High	SPLVMDVLNIQGVQR	2	1	1	Q14204		0	0	0.0001091	3.72303	2	1668.91	2.24501	134.41	0
	High	VLLTTQGVDMISK	1	1	1	Q14204		0	0.001	0.001337	2.91426	2	1404.78	0.368726	106.157	0
	High	VLRPQVTAVAQQNQGEVPEPQDMK	2	1	1	Q14204		0	0.001	0.001105	1.88247	3	2662.36	-1.28785	86.1417	0
P24534	Elongation factor 1-beta OS=Homo sapiens GN=EEF1B2 PE=1 SV=3 - [EF1B_HUMAN]	10.142	12.44	1	2	2	3	225	24.7483	4.66553
	A2	Sequence	# PSMs	# Proteins	# Protein Groups	Protein Group Accessions	Modifications	ΔCn	q-Value	PEP	XCorr	Charge	MH+ [Da]	ΔM [ppm]	RT [min]	# Missed Cleavages
	High	SPAGLQVLNDYLADK	2	1	1	P24534		0	0	2.307e-05	3.73399	2	1603.84	2.66883	133.315	0
	High	SIQADGLVWGSSK	1	1	1	P24534		0	0.001	0.001672	2.90331	2	1347.69	1.07499	104.237	0
P62820	Ras-related protein Rab-1A OS=Homo sapiens GN=RAB1A PE=1 SV=3 - [RAB1A_HUMAN]	9.99703	24.39	1	4	4	6	205	22.6634	6.21436
	A2	Sequence	# PSMs	# Proteins	# Protein Groups	Protein Group Accessions	Modifications	ΔCn	q-Value	PEP	XCorr	Charge	MH+ [Da]	ΔM [ppm]	RT [min]	# Missed Cleavages
	High	EFADSLGIPFLETSAK	2	1	1	P62820		0	0	0.0001297	2.68803	2	1724.88	0.614792	138.793	0
	High	MGPGATAGGAEK	1	1	1	P62820		0	0.001	0.0007601	3.00933	2	1046.49	-0.722269	31.0414	0
	High	LQIWDTAGQER	1	1	1	P62820		0	0.001	0.003349	2.52098	2	1316.66	0.331398	98.4646	0
	High	LLLIGDSGVGK	2	1	1	P62820		0	0.001	0.0007393	1.77869	2	1071.64	2.2926	103.252	0
Q04446	1,4-alpha-glucan-branching enzyme OS=Homo sapiens GN=GBE1 PE=1 SV=3 - [GLGB_HUMAN]	9.96794	4.84	1	3	3	4	702	80.4226	6.31592
	A2	Sequence	# PSMs	# Proteins	# Protein Groups	Protein Group Accessions	Modifications	ΔCn	q-Value	PEP	XCorr	Charge	MH+ [Da]	ΔM [ppm]	RT [min]	# Missed Cleavages
	High	VALILQNVDLPN	2	1	1	Q04446		0	0.001	0.002349	3.06835	2	1308.75	0.655629	133.069	0
	High	SGEILYR	1	1	1	Q04446		0	0.003	0.01861	2.02701	2	837.447	1.16429	63.0709	0
	High	IVLDSDAAEYGGHQR	1	1	1	Q04446		0	0.003	0.01925	1.92962	2	1630.77	-5.24671	72.0362	0
P11413	Glucose-6-phosphate 1-dehydrogenase OS=Homo sapiens GN=G6PD PE=1 SV=4 - [G6PD_HUMAN]	9.61908	5.05	1	2	2	4	515	59.219	6.84424
	A2	Sequence	# PSMs	# Proteins	# Protein Groups	Protein Group Accessions	Modifications	ΔCn	q-Value	PEP	XCorr	Charge	MH+ [Da]	ΔM [ppm]	RT [min]	# Missed Cleavages
	High	GGYFDEFGIIR	2	1	1	P11413		0	0	0.000285	3.20206	2	1273.62	0.60814	133.748	0
	High	DGLLPENTFIVGYAR	2	1	1	P11413		0	0.001	0.002172	1.72079	2	1664.86	-0.30283	134.381	0
Q9H2U1	ATP-dependent RNA helicase DHX36 OS=Homo sapiens GN=DHX36 PE=1 SV=2 - [DHX36_HUMAN]	9.56887	3.77	1	2	2	4	1008	114.688	7.6792
	A2	Sequence	# PSMs	# Proteins	# Protein Groups	Protein Group Accessions	Modifications	ΔCn	q-Value	PEP	XCorr	Charge	MH+ [Da]	ΔM [ppm]	RT [min]	# Missed Cleavages
	High	SYIDRDSEYLLQENEPDGTLDQK	2	1	1	Q9H2U1		0	0	4.821e-07	4.65781	3	2728.26	0.312005	106.865	1
	High	NPKDPESNINSDNEK	2	1	1	Q9H2U1		0	0.001	0.003123	2.03086	3	1700.77	0.598108	36.6942	1
P40121	Macrophage-capping protein OS=Homo sapiens GN=CAPG PE=1 SV=2 - [CAPG_HUMAN]	9.46835	13.22	1	3	3	5	348	38.4745	6.18896
	A2	Sequence	# PSMs	# Proteins	# Protein Groups	Protein Group Accessions	Modifications	ΔCn	q-Value	PEP	XCorr	Charge	MH+ [Da]	ΔM [ppm]	RT [min]	# Missed Cleavages
	High	EGNPEEDLTADKANAQAAALYK	1	1	1	P40121		0	0.001	0.0008411	3.09244	3	2319.11	1.57832	93.3185	1
	High	VSDATGQMNLTK	2	1	1	P40121		0	0.001	0.002446	2.26837	2	1264.62	2.15962	58.8297	0
	High	YQEGGVESAFHK	2	1	1	P40121		0	0.001	0.001931	2.00291	2	1351.62	-2.36159	66.3256	0
Q92841	Probable ATP-dependent RNA helicase DDX17 OS=Homo sapiens GN=DDX17 PE=1 SV=2 - [DDX17_HUMAN]	9.43838	5.62	1	3	3	4	729	80.222	8.26514
	A2	Sequence	# PSMs	# Proteins	# Protein Groups	Protein Group Accessions	Modifications	ΔCn	q-Value	PEP	XCorr	Charge	MH+ [Da]	ΔM [ppm]	RT [min]	# Missed Cleavages
	High	SSQSSSQQFSGIGR	2	1	1	Q92841		0	0	4.923e-05	2.57915	2	1455.68	0.410547	63.4786	0
	High	ELAQQVQQVADDYGK	1	1	1	Q92841		0	0.001	0.006813	2.3924	2	1691.82	-2.4753	107.036	0
	High	DMVGIAQTGSGK	1	1	1	Q92841		0	0.004	0.03571	1.85226	2	1163.57	0.407663	65.3131	0
Q15366	Poly(rC)-binding protein 2 OS=Homo sapiens GN=PCBP2 PE=1 SV=1 - [PCBP2_HUMAN]	9.36933	8.22	1	3	3	4	365	38.5556	6.78564
	A2	Sequence	# PSMs	# Proteins	# Protein Groups	Protein Group Accessions	Modifications	ΔCn	q-Value	PEP	XCorr	Charge	MH+ [Da]	ΔM [ppm]	RT [min]	# Missed Cleavages
	High	IANPVEGSTDR	2	1	1	Q15366		0	0.001	0.003028	2.6589	2	1158.58	0.735354	52.6755	0
	High	INISEGNcPER	1	1	1	Q15366	C8(Carbamidomethyl)	0	0.002	0.008738	2.43996	2	1288.6	1.27424	57.4881	0
	High	EVGSIIGK	1	1	1	Q15366		0	0.003	0.01826	2.20331	2	802.467	0.259636	60.8255	0
P16152	Carbonyl reductase [NADPH] 1 OS=Homo sapiens GN=CBR1 PE=1 SV=3 - [CBR1_HUMAN]	9.35076	11.19	1	2	2	3	277	30.3559	8.32373
	A2	Sequence	# PSMs	# Proteins	# Protein Groups	Protein Group Accessions	Modifications	ΔCn	q-Value	PEP	XCorr	Charge	MH+ [Da]	ΔM [ppm]	RT [min]	# Missed Cleavages
	High	GQAAVQQLQAEGLSPR	2	1	1	P16152		0	0	3.989e-05	3.57746	2	1652.88	3.30298	87.0239	0
	High	SETITEEELVGLMNK	1	1	1	P16152		0	0.001	0.002941	2.23633	2	1692.84	0.562624	132.461	0
P55786	Puromycin-sensitive aminopeptidase OS=Homo sapiens GN=NPEPPS PE=1 SV=2 - [PSA_HUMAN]	9.24924	2.72	1	2	2	4	919	103.211	5.71924
	A2	Sequence	# PSMs	# Proteins	# Protein Groups	Protein Group Accessions	Modifications	ΔCn	q-Value	PEP	XCorr	Charge	MH+ [Da]	ΔM [ppm]	RT [min]	# Missed Cleavages
	High	VLGATLLPDLIQK	2	1	1	P55786		0	0.001	0.004237	2.41352	2	1380.85	1.65476	134.139	0
	High	LGLQNDLFSLAR	2	1	1	P55786		0	0.001	0.00528	2.39197	2	1346.75	1.89015	134.32	0
P20700	Lamin-B1 OS=Homo sapiens GN=LMNB1 PE=1 SV=2 - [LMNB1_HUMAN]	9.21213	3.75	1	2	2	4	586	66.3676	5.16064
	A2	Sequence	# PSMs	# Proteins	# Protein Groups	Protein Group Accessions	Modifications	ΔCn	q-Value	PEP	XCorr	Charge	MH+ [Da]	ΔM [ppm]	RT [min]	# Missed Cleavages
	High	AGGPTTPLSPTR	2	1	1	P20700		0	0.001	0.004954	2.99455	2	1154.62	0.978687	56.6688	0
	High	NSQGEEVAQR	2	1	1	P20700		0	0.001	0.005835	2.20888	2	1117.52	1.26575	24.6935	0
P27824	Calnexin OS=Homo sapiens GN=CANX PE=1 SV=2 - [CALX_HUMAN]	9.13516	5.41	1	3	3	5	592	67.5259	4.60205
	A2	Sequence	# PSMs	# Proteins	# Protein Groups	Protein Group Accessions	Modifications	ΔCn	q-Value	PEP	XCorr	Charge	MH+ [Da]	ΔM [ppm]	RT [min]	# Missed Cleavages
	High	AEEDEILNR	2	1	1	P27824		0	0.001	0.001303	2.69282	2	1088.52	-0.227148	67.6684	0
	High	APVPTGEVYFADSFDR	1	1	1	P27824		0	0.001	0.0012	2.1238	2	1770.84	3.58473	124.919	0
	High	TGIYEEK	2	1	1	P27824		0	0.004	0.02942	1.87632	2	839.414	-0.598318	43.2196	0
P16403	Histone H1.2 OS=Homo sapiens GN=HIST1H1C PE=1 SV=2 - [H12_HUMAN]	9.09747	17.84	3	4	4	5	213	21.3517	10.9312
	A2	Sequence	# PSMs	# Proteins	# Protein Groups	Protein Group Accessions	Modifications	ΔCn	q-Value	PEP	XCorr	Charge	MH+ [Da]	ΔM [ppm]	RT [min]	# Missed Cleavages
	High	ALAAAGYDVEKNNSR	2	3	1	P16403		0	0	4.856e-05	2.66572	2	1578.79	2.41315	60.1481	1
	High	ALAAAGYDVEK	1	3	1	P16403		0	0.001	0.003172	2.49931	2	1107.57	-1.39529	68.0879	0
	High	KASGPPVSELITK	1	3	1	P16403		0	0.004	0.02427	2.11829	2	1326.76	0.500491	75.2047	1
	High	SGVSLAALKK	1	3	1	P16403		0	0.004	0.0323	1.24559	2	973.605	0.440103	68.6484	1
P16401	Histone H1.5 OS=Homo sapiens GN=HIST1H1B PE=1 SV=3 - [H15_HUMAN]	9.09622	11.95	1	3	3	5	226	22.5665	10.9165
	A2	Sequence	# PSMs	# Proteins	# Protein Groups	Protein Group Accessions	Modifications	ΔCn	q-Value	PEP	XCorr	Charge	MH+ [Da]	ΔM [ppm]	RT [min]	# Missed Cleavages
	High	ALAAGGYDVEKNNSR	2	1	1	P16401		0	0.001	0.001473	2.08011	2	1564.77	0.0323841	56.0515	1
	High	ALAAGGYDVEK	2	1	1	P16401		0	0.002	0.009816	2.22118	2	1093.55	0.730605	64.7068	0
	High	ATGPPVSELITK	1	1	1	P16401		0	0.006	0.04447	1.5156	2	1212.68	-1.0842	90.2104	0
P61247	40S ribosomal protein S3a OS=Homo sapiens GN=RPS3A PE=1 SV=2 - [RS3A_HUMAN]	9.07987	9.47	1	2	2	4	264	29.9257	9.72998
	A2	Sequence	# PSMs	# Proteins	# Protein Groups	Protein Group Accessions	Modifications	ΔCn	q-Value	PEP	XCorr	Charge	MH+ [Da]	ΔM [ppm]	RT [min]	# Missed Cleavages
	High	ATGDETGAKVER	2	1	1	P61247		0	0	0.0003473	2.67989	2	1233.61	-1.13722	23.7994	1
	High	EVQTNDLKEVVNK	2	1	1	P61247		0	0.004	0.03136	2.09878	2	1515.81	2.8568	67.0454	1
P06454	Prothymosin alpha OS=Homo sapiens GN=PTMA PE=1 SV=2 - [PTMA_HUMAN]	8.99989	12.61	1	2	2	4	111	12.196	3.77686
	A2	Sequence	# PSMs	# Proteins	# Protein Groups	Protein Group Accessions	Modifications	ΔCn	q-Value	PEP	XCorr	Charge	MH+ [Da]	ΔM [ppm]	RT [min]	# Missed Cleavages
	High	AAEDDEDDDVDTKK	2	1	1	P06454		0	0	0.0001101	2.90435	2	1565.65	1.97847	27.5909	1
	High	AAEDDEDDDVDTK	2	1	1	P06454		0	0	4.174e-05	2.19567	2	1437.55	0.116307	32.7683	0
P09382	Galectin-1 OS=Homo sapiens GN=LGALS1 PE=1 SV=2 - [LEG1_HUMAN]	8.95793	27.41	1	3	3	4	135	14.7062	5.50342
	A2	Sequence	# PSMs	# Proteins	# Protein Groups	Protein Group Accessions	Modifications	ΔCn	q-Value	PEP	XCorr	Charge	MH+ [Da]	ΔM [ppm]	RT [min]	# Missed Cleavages
	High	LPDGYEFKFPNR	1	1	1	P09382		0	0	0.000194	2.97271	2	1482.74	1.28023	108.213	1
	High	FNAHGDANTIVcNSK	2	1	1	P09382	C12(Carbamidomethyl)	0	0.001	0.001471	2.32255	2	1647.75	-2.89116	59.4112	0
	High	DGGAWGTEQR	1	1	1	P09382		0	0.008	0.06208	1.64362	2	1076.47	-0.782421	55.1746	0
P46781	40S ribosomal protein S9 OS=Homo sapiens GN=RPS9 PE=1 SV=3 - [RS9_HUMAN]	8.92928	17.53	1	3	3	4	194	22.5776	10.6528
	A2	Sequence	# PSMs	# Proteins	# Protein Groups	Protein Group Accessions	Modifications	ΔCn	q-Value	PEP	XCorr	Charge	MH+ [Da]	ΔM [ppm]	RT [min]	# Missed Cleavages
	High	KGQGGAGAGDDEEED	2	1	1	P46781		0	0	0.0002734	2.57638	2	1434.56	0.298361	21.4058	1
	High	QVVNIPSFIVR	1	1	1	P46781		0	0.004	0.02516	1.93561	2	1271.75	0.692829	128.489	0
	High	IGVLDEGK	1	1	1	P46781		0	0.006	0.04269	2.00816	2	830.462	-0.0996364	63.3577	0
Q99832	T-complex protein 1 subunit eta OS=Homo sapiens GN=CCT7 PE=1 SV=2 - [TCPH_HUMAN]	8.90382	6.45	1	3	3	4	543	59.3289	7.6499
	A2	Sequence	# PSMs	# Proteins	# Protein Groups	Protein Group Accessions	Modifications	ΔCn	q-Value	PEP	XCorr	Charge	MH+ [Da]	ΔM [ppm]	RT [min]	# Missed Cleavages
	High	GGAEQFMEETER	1	1	1	Q99832		0	0.001	0.0008505	2.98624	2	1383.59	0.382562	87.922	0
	High	TATQLAVNK	2	1	1	Q99832		0	0.001	0.004489	1.96324	2	945.534	-2.11617	40.1101	0
	High	LPIGDVATQYFADR	1	1	1	Q99832		0	0.004	0.03367	1.91946	2	1565.8	-0.361232	127.09	0
P09651	Heterogeneous nuclear ribonucleoprotein A1 OS=Homo sapiens GN=HNRNPA1 PE=1 SV=5 - [ROA1_HUMAN]	8.88875	9.14	1	2	2	3	372	38.7231	9.12939
	A2	Sequence	# PSMs	# Proteins	# Protein Groups	Protein Group Accessions	Modifications	ΔCn	q-Value	PEP	XCorr	Charge	MH+ [Da]	ΔM [ppm]	RT [min]	# Missed Cleavages
	High	NQGGYGGSSSSSSYGSGR	2	1	1	P09651		0	0	2.254e-06	3.70154	2	1694.7	2.50899	42.735	0
	High	SSGPYGGGGQYFAKPR	1	1	1	P09651		0	0.004	0.03219	1.61423	2	1628.78	-3.05897	73.4431	0
P14314	Glucosidase 2 subunit beta OS=Homo sapiens GN=PRKCSH PE=1 SV=2 - [GLU2B_HUMAN]	8.56071	3.79	1	2	2	3	528	59.3878	4.41162
	A2	Sequence	# PSMs	# Proteins	# Protein Groups	Protein Group Accessions	Modifications	ΔCn	q-Value	PEP	XCorr	Charge	MH+ [Da]	ΔM [ppm]	RT [min]	# Missed Cleavages
	High	SLEDQVEMLR	2	1	1	P14314		0	0	0.0001277	3.16974	2	1219.6	-0.883448	107.081	0
	High	SLKDMEESIR	1	1	1	P14314		0	0.004	0.02423	2.34931	3	1207.6	-0.852819	84.133	1
Q15293	Reticulocalbin-1 OS=Homo sapiens GN=RCN1 PE=1 SV=1 - [RCN1_HUMAN]	8.51264	7.55	1	2	2	4	331	38.8662	4.99561
	A2	Sequence	# PSMs	# Proteins	# Protein Groups	Protein Group Accessions	Modifications	ΔCn	q-Value	PEP	XCorr	Charge	MH+ [Da]	ΔM [ppm]	RT [min]	# Missed Cleavages
	High	AADLNGDLTATR	2	1	1	Q15293		0	0	0.0002637	2.50885	2	1217.61	-0.111057	68.0087	0
	High	TFDQLTPDESKER	2	1	1	Q15293		0	0.001	0.001531	1.90213	2	1565.74	-0.826304	67.7227	1
P52907	F-actin-capping protein subunit alpha-1 OS=Homo sapiens GN=CAPZA1 PE=1 SV=3 - [CAZA1_HUMAN]	8.49959	15.03	1	3	3	4	286	32.9023	5.69385
	A2	Sequence	# PSMs	# Proteins	# Protein Groups	Protein Group Accessions	Modifications	ΔCn	q-Value	PEP	XCorr	Charge	MH+ [Da]	ΔM [ppm]	RT [min]	# Missed Cleavages
	High	FITHAPPGEFNEVFNDVR	1	1	1	P52907		0	0	5.259e-07	3.0887	3	2089.01	-0.804759	120.439	0
	High	LLLNNDNLLR	2	1	1	P52907		0	0.001	0.000582	2.85165	2	1197.7	0.665511	110.036	0
	High	EASDPQPEEADGGLK	1	1	1	P52907		0	0.001	0.001612	1.55673	2	1542.69	0.653009	54.1532	0
Q9NZM1	Myoferlin OS=Homo sapiens GN=MYOF PE=1 SV=1 - [MYOF_HUMAN]	8.39479	1.21	1	2	2	4	2061	234.561	6.17627
	A2	Sequence	# PSMs	# Proteins	# Protein Groups	Protein Group Accessions	Modifications	ΔCn	q-Value	PEP	XCorr	Charge	MH+ [Da]	ΔM [ppm]	RT [min]	# Missed Cleavages
	High	GPVGTVSEAQLAR	2	1	1	Q9NZM1		0	0.001	0.0006393	2.62417	2	1284.69	0.673017	72.7199	0
	High	IPANQLAELWLK	2	1	1	Q9NZM1		0	0.001	0.0008087	1.8993	2	1395.8	0.842153	137.361	0
P39023	60S ribosomal protein L3 OS=Homo sapiens GN=RPL3 PE=1 SV=2 - [RL3_HUMAN]	8.2992	5.21	1	2	2	4	403	46.0798	10.1841
	A2	Sequence	# PSMs	# Proteins	# Protein Groups	Protein Group Accessions	Modifications	ΔCn	q-Value	PEP	XCorr	Charge	MH+ [Da]	ΔM [ppm]	RT [min]	# Missed Cleavages
	High	HGSLGFLPR	2	1	1	P39023		0	0.001	0.001878	2.42907	2	983.544	1.4177	87.1933	0
	High	NNASTDYDLSDK	2	1	1	P39023		0	0.001	0.001251	2.23308	2	1342.57	-0.575409	58.0552	0
P13010	X-ray repair cross-complementing protein 5 OS=Homo sapiens GN=XRCC5 PE=1 SV=3 - [XRCC5_HUMAN]	8.20154	4.37	1	2	2	4	732	82.6523	5.80811
	A2	Sequence	# PSMs	# Proteins	# Protein Groups	Protein Group Accessions	Modifications	ΔCn	q-Value	PEP	XCorr	Charge	MH+ [Da]	ΔM [ppm]	RT [min]	# Missed Cleavages
	High	EEASGSSVTAEEAKK	2	1	1	P13010		0	0	4.794e-05	3.29909	2	1522.72	0.71547	30.8802	1
	High	YGSDIVPFSKVDEEQMK	2	1	1	P13010		0	0	0.0004403	2.73281	3	1971.94	-0.550795	101.633	1
P09429	High mobility group protein B1 OS=Homo sapiens GN=HMGB1 PE=1 SV=3 - [HMGB1_HUMAN]	8.08151	23.26	1	4	4	4	215	24.8782	5.74463
	A2	Sequence	# PSMs	# Proteins	# Protein Groups	Protein Group Accessions	Modifications	ΔCn	q-Value	PEP	XCorr	Charge	MH+ [Da]	ΔM [ppm]	RT [min]	# Missed Cleavages
	High	YEKDIAAYR	1	1	1	P09429		0	0.001	0.002392	1.94883	2	1128.57	-2.293	58.8647	1
	High	FKDPNAPK	1	1	1	P09429		0	0.002	0.01309	2.05735	2	916.489	0.149336	31.2428	1
	High	IKGEHPGLSIGDVAK	1	1	1	P09429		0	0.002	0.01328	1.98515	2	1520.84	0.311819	73.6761	1
	High	LGEMWNNTAADDKQPYEK	1	1	1	P09429		0	0.007	0.05969	2.09018	3	2109.96	0.344156	87.0687	1
Q13283	Ras GTPase-activating protein-binding protein 1 OS=Homo sapiens GN=G3BP1 PE=1 SV=1 - [G3BP1_HUMAN]	7.96795	7.3	1	2	2	4	466	52.1321	5.51611
	A2	Sequence	# PSMs	# Proteins	# Protein Groups	Protein Group Accessions	Modifications	ΔCn	q-Value	PEP	XCorr	Charge	MH+ [Da]	ΔM [ppm]	RT [min]	# Missed Cleavages
	High	SSSPAPADIAQTVQEDLR	2	1	1	Q13283		0	0	0.0001547	1.8873	2	1884.93	-0.514976	126.638	0
	High	FMQTFVLAPEGSVANK	2	1	1	Q13283		0	0.002	0.01388	2.36115	2	1738.88	0.413772	119.078	0
P05455	Lupus La protein OS=Homo sapiens GN=SSB PE=1 SV=2 - [LA_HUMAN]	7.87879	5.88	1	2	2	3	408	46.8082	7.12256
	A2	Sequence	# PSMs	# Proteins	# Protein Groups	Protein Group Accessions	Modifications	ΔCn	q-Value	PEP	XCorr	Charge	MH+ [Da]	ΔM [ppm]	RT [min]	# Missed Cleavages
	High	IIEDQQESLNK	2	1	1	P05455		0	0.001	0.0004551	2.62424	2	1316.67	2.18387	51.2109	0
	High	AREETDKEEPASK	1	1	1	P05455		0	0.003	0.01549	3.369	3	1489.71	0.276054	16.2362	2
Q8IZP2	Putative protein FAM10A4 OS=Homo sapiens GN=ST13P4 PE=5 SV=1 - [ST134_HUMAN]	7.86334	11.25	2	2	2	3	240	27.3897	5.08447
	A2	Sequence	# PSMs	# Proteins	# Protein Groups	Protein Group Accessions	Modifications	ΔCn	q-Value	PEP	XCorr	Charge	MH+ [Da]	ΔM [ppm]	RT [min]	# Missed Cleavages
	High	VAAIEALNDGELQK	2	2	1	Q8IZP2		0	0	6.89e-05	3.3078	2	1470.78	1.26095	94.3284	0
	High	AIEINPDSAQPYK	1	2	1	Q8IZP2		0	0.002	0.01363	1.73054	2	1445.73	2.08119	81.713	0
Q14247	Src substrate cortactin OS=Homo sapiens GN=CTTN PE=1 SV=2 - [SRC8_HUMAN]	7.82823	7.82	1	3	3	4	550	61.5485	5.40186
	A2	Sequence	# PSMs	# Proteins	# Protein Groups	Protein Group Accessions	Modifications	ΔCn	q-Value	PEP	XCorr	Charge	MH+ [Da]	ΔM [ppm]	RT [min]	# Missed Cleavages
	High	MDKNASTFEDVTQVSSAYQK	1	1	1	Q14247		0	0.001	0.002512	3.14464	3	2249.04	1.17423	94.7002	1
	High	VDQSAVGFEYQGK	2	1	1	Q14247		0	0.001	0.001371	1.57762	2	1427.68	0.535485	80.0165	0
	High	YGVQADRVDK	1	1	1	Q14247		0	0.003	0.01898	2.44744	2	1150.59	0.503794	43.3149	1
P06396	Gelsolin OS=Homo sapiens GN=GSN PE=1 SV=1 - [GELS_HUMAN]	7.75833	5.75	1	3	3	3	782	85.6442	6.27783
	A2	Sequence	# PSMs	# Proteins	# Protein Groups	Protein Group Accessions	Modifications	ΔCn	q-Value	PEP	XCorr	Charge	MH+ [Da]	ΔM [ppm]	RT [min]	# Missed Cleavages
	High	QTQVSVLPEGGETPLFK	1	1	1	P06396		0	0	0.0003649	2.09732	2	1829.96	-0.554544	117.802	0
	High	DSQEEEKTEALTSAK	1	1	1	P06396		0	0.001	0.001114	3.08713	3	1665.78	-0.0943387	55.0939	1
	High	AGALNSNDAFVLK	1	1	1	P06396		0	0.004	0.03205	2.57389	2	1319.69	-0.446681	99.647	0
Q14974	Importin subunit beta-1 OS=Homo sapiens GN=KPNB1 PE=1 SV=2 - [IMB1_HUMAN]	7.75059	2.4	1	2	2	3	876	97.108	4.77979
	A2	Sequence	# PSMs	# Proteins	# Protein Groups	Protein Group Accessions	Modifications	ΔCn	q-Value	PEP	XCorr	Charge	MH+ [Da]	ΔM [ppm]	RT [min]	# Missed Cleavages
	High	SSAYESLMEIVK	2	1	1	Q14974		0	0	0.0002225	2.64267	2	1356.67	0.326806	133.963	0
	High	DTAAWTVGR	1	1	1	Q14974		0	0.003	0.01933	2.199	2	976.486	1.31923	76.5224	0
P19338	Nucleolin OS=Homo sapiens GN=NCL PE=1 SV=3 - [NUCL_HUMAN]	7.71582	4.51	1	3	3	4	710	76.5684	4.70361
	A2	Sequence	# PSMs	# Proteins	# Protein Groups	Protein Group Accessions	Modifications	ΔCn	q-Value	PEP	XCorr	Charge	MH+ [Da]	ΔM [ppm]	RT [min]	# Missed Cleavages
	High	GFGFVDFNSEEDAK	2	1	1	P19338		0	0.001	0.0004665	2.33815	2	1561.68	2.17474	123.371	0
	High	SISLYYTGEK	1	1	1	P19338		0	0.003	0.01614	1.83958	2	1160.58	0.648591	91.3482	0
	High	QGTEIDGR	1	1	1	P19338		0	0.003	0.02207	1.8171	2	875.421	-1.44218	30.7276	0
P27695	DNA-(apurinic or apyrimidinic site) lyase OS=Homo sapiens GN=APEX1 PE=1 SV=2 - [APEX1_HUMAN]	7.64283	8.49	1	2	2	3	318	35.5322	8.11865
	A2	Sequence	# PSMs	# Proteins	# Protein Groups	Protein Group Accessions	Modifications	ΔCn	q-Value	PEP	XCorr	Charge	MH+ [Da]	ΔM [ppm]	RT [min]	# Missed Cleavages
	High	KGAVAEDGDELRTEPEAK	1	1	1	P27695		0	0.001	0.001223	2.77627	3	1914.94	-0.976298	50.7809	2
	High	NAGFTPQER	2	1	1	P27695		0	0.002	0.01348	2.56722	2	1019.49	0.47386	49.2713	0
P23588	Eukaryotic translation initiation factor 4B OS=Homo sapiens GN=EIF4B PE=1 SV=2 - [IF4B_HUMAN]	7.56448	5.4	1	2	2	3	611	69.1103	5.73193
	A2	Sequence	# PSMs	# Proteins	# Protein Groups	Protein Group Accessions	Modifications	ΔCn	q-Value	PEP	XCorr	Charge	MH+ [Da]	ΔM [ppm]	RT [min]	# Missed Cleavages
	High	TGSESSQTGTSTTSSR	2	1	1	P23588		0	0	0.0001509	3.01153	2	1573.69	-0.31675	17.5645	0
	High	SQSSDTEQQSPTSGGGK	1	1	1	P23588		0	0.001	0.0005606	2.19453	2	1680.73	1.28899	22.3629	0
P15880	40S ribosomal protein S2 OS=Homo sapiens GN=RPS2 PE=1 SV=2 - [RS2_HUMAN]	7.54018	7.85	1	2	2	3	293	31.3046	10.2427
	A2	Sequence	# PSMs	# Proteins	# Protein Groups	Protein Group Accessions	Modifications	ΔCn	q-Value	PEP	XCorr	Charge	MH+ [Da]	ΔM [ppm]	RT [min]	# Missed Cleavages
	High	SPYQEFTDHLVK	1	1	1	P15880		0	0	0.0002338	3.36282	2	1463.71	-2.14167	106.801	0
	High	TYSYLTPDLWK	2	1	1	P15880		0	0.001	0.001211	2.29208	2	1386.7	0.96546	131.292	0
Q9Y3U8	60S ribosomal protein L36 OS=Homo sapiens GN=RPL36 PE=1 SV=3 - [RL36_HUMAN]	7.5104	19.05	1	2	2	3	105	12.2459	11.5903
	A2	Sequence	# PSMs	# Proteins	# Protein Groups	Protein Group Accessions	Modifications	ΔCn	q-Value	PEP	XCorr	Charge	MH+ [Da]	ΔM [ppm]	RT [min]	# Missed Cleavages
	High	EELSNVLAAMR	2	1	1	Q9Y3U8		0	0.001	0.0005204	2.93339	2	1232.63	0.096917	126.17	0
	High	YPMAVGLNK	1	1	1	Q9Y3U8		0	0.002	0.01246	1.68163	2	992.523	-0.0486352	80.3947	0
P05387	60S acidic ribosomal protein P2 OS=Homo sapiens GN=RPLP2 PE=1 SV=1 - [RLA2_HUMAN]	7.43927	48.7	1	2	2	3	115	11.6578	4.53857
	A2	Sequence	# PSMs	# Proteins	# Protein Groups	Protein Group Accessions	Modifications	ΔCn	q-Value	PEP	XCorr	Charge	MH+ [Da]	ΔM [ppm]	RT [min]	# Missed Cleavages
	High	YVASYLLAALGGNSSPSAK	2	1	1	P05387		0	0.001	0.0008385	2.20617	2	1868.98	2.32242	136.402	0
	High	LASVPAGGAVAVSAAPGSAAPAAGSAPAAAEEKKDEK	1	1	1	P05387		0	0.004	0.03418	3.19188	4	3274.71	4.4603	75.1568	2
Q16543	Hsp90 co-chaperone Cdc37 OS=Homo sapiens GN=CDC37 PE=1 SV=1 - [CDC37_HUMAN]	7.16911	11.38	1	2	2	5	378	44.44	5.24951
	A2	Sequence	# PSMs	# Proteins	# Protein Groups	Protein Group Accessions	Modifications	ΔCn	q-Value	PEP	XCorr	Charge	MH+ [Da]	ΔM [ppm]	RT [min]	# Missed Cleavages
	High	SMVNTKPEKTEEDSEEVREQK	3	1	1	Q16543		0	0.001	0.001652	2.54969	3	2493.17	-2.08006	50.649	2
	High	ASEAKEGEEAGPGDPLLEAVPK	2	1	1	Q16543		0	0.001	0.007875	2.4554	3	2194.09	-0.122105	100.942	1
P04843	Dolichyl-diphosphooligosaccharide--protein glycosyltransferase subunit 1 OS=Homo sapiens GN=RPN1 PE=1 SV=1 - [RPN1_HUMAN]	7.13339	5.93	1	3	3	3	607	68.5268	6.37939
	A2	Sequence	# PSMs	# Proteins	# Protein Groups	Protein Group Accessions	Modifications	ΔCn	q-Value	PEP	XCorr	Charge	MH+ [Da]	ΔM [ppm]	RT [min]	# Missed Cleavages
	High	VTAEVVLAHLGGGSTSR	1	1	1	P04843		0	0.001	0.006998	3.03646	3	1653.89	-1.69783	106.538	0
	High	SEDLLDYGPFR	1	1	1	P04843		0	0.001	0.001049	2.08211	2	1311.62	-1.38205	131.302	0
	High	FPLFGGWK	1	1	1	P04843		0	0.001	0.002234	2.01482	2	951.509	-0.102726	135.807	0
Q15149	Plectin OS=Homo sapiens GN=PLEC PE=1 SV=3 - [PLEC_HUMAN]	7.1296	0.66	1	2	2	3	4684	531.466	5.96045
	A2	Sequence	# PSMs	# Proteins	# Protein Groups	Protein Group Accessions	Modifications	ΔCn	q-Value	PEP	XCorr	Charge	MH+ [Da]	ΔM [ppm]	RT [min]	# Missed Cleavages
	High	APVPASELLASGVLSR	2	1	1	Q15149		0	0.001	0.003063	2.75436	2	1566.89	-0.00889384	125.221	0
	High	VLALPEPSPAAPTLR	1	1	1	Q15149		0	0.004	0.02939	2.05735	2	1531.88	-3.19814	107.033	0
Q96AE4	Far upstream element-binding protein 1 OS=Homo sapiens GN=FUBP1 PE=1 SV=3 - [FUBP1_HUMAN]	7.06476	8.54	1	3	3	4	644	67.5185	7.60596
	A2	Sequence	# PSMs	# Proteins	# Protein Groups	Protein Group Accessions	Modifications	ΔCn	q-Value	PEP	XCorr	Charge	MH+ [Da]	ΔM [ppm]	RT [min]	# Missed Cleavages
	High	IGGNEGIDVPIPR	2	1	1	Q96AE4		0	0.001	0.005235	2.16541	2	1336.73	3.6155	100.54	0
	High	QQAAYYAQTSPQGMPQHPPAPQGQ	1	1	1	Q96AE4		0	0.002	0.009704	2.47359	3	2581.19	2.17802	80.4077	0
	High	MVMIQDGPQNTGADKPLR	1	1	1	Q96AE4		0	0.004	0.03026	1.53907	3	1970.98	-0.478922	79.7962	0
O00299	Chloride intracellular channel protein 1 OS=Homo sapiens GN=CLIC1 PE=1 SV=4 - [CLIC1_HUMAN]	6.98083	12.45	1	2	2	3	241	26.9057	5.17334
	A2	Sequence	# PSMs	# Proteins	# Protein Groups	Protein Group Accessions	Modifications	ΔCn	q-Value	PEP	XCorr	Charge	MH+ [Da]	ΔM [ppm]	RT [min]	# Missed Cleavages
	High	LAALNPESNTAGLDIFAK	2	1	1	O00299		0	0	0.0002338	2.75465	2	1844.98	3.46115	130.522	0
	High	NSNPALNDNLEK	1	1	1	O00299		0	0.001	0.003487	2.28123	2	1328.64	0.421195	59.9296	0
P20042	Eukaryotic translation initiation factor 2 subunit 2 OS=Homo sapiens GN=EIF2S2 PE=1 SV=2 - [IF2B_HUMAN]	6.92697	5.11	1	2	2	3	333	38.3644	5.79541
	A2	Sequence	# PSMs	# Proteins	# Protein Groups	Protein Group Accessions	Modifications	ΔCn	q-Value	PEP	XCorr	Charge	MH+ [Da]	ΔM [ppm]	RT [min]	# Missed Cleavages
	High	TGFQAVTGK	2	1	1	P20042		0	0.001	0.004407	2.56188	2	908.484	0.378711	57.6836	0
	High	SPDTILQK	1	1	1	P20042		0	0.001	0.005221	2.21851	2	901.498	-1.30006	57.0483	0
P43490	Nicotinamide phosphoribosyltransferase OS=Homo sapiens GN=NAMPT PE=1 SV=1 - [NAMPT_HUMAN]	6.84031	7.54	1	3	3	4	491	55.4866	7.15186
	A2	Sequence	# PSMs	# Proteins	# Protein Groups	Protein Group Accessions	Modifications	ΔCn	q-Value	PEP	XCorr	Charge	MH+ [Da]	ΔM [ppm]	RT [min]	# Missed Cleavages
	High	DVYKEHFQDDVFNEK	2	1	1	P43490		0	0	9.697e-05	2.50776	3	1912.87	-0.926016	93.3484	1
	High	GTDTVAGLALIK	1	1	1	P43490		0	0.001	0.002426	1.96714	2	1158.67	1.44721	109.276	0
	High	YDGHLPIEIK	1	1	1	P43490		0	0.003	0.019	1.98898	3	1184.63	0.982991	91.8892	0
P04899	Guanine nucleotide-binding protein G(i) subunit alpha-2 OS=Homo sapiens GN=GNAI2 PE=1 SV=3 - [GNAI2_HUMAN]	6.80405	7.32	1	2	2	3	355	40.4251	5.5415
	A2	Sequence	# PSMs	# Proteins	# Protein Groups	Protein Group Accessions	Modifications	ΔCn	q-Value	PEP	XCorr	Charge	MH+ [Da]	ΔM [ppm]	RT [min]	# Missed Cleavages
	High	IAQSDYIPTQQDVLR	2	1	1	P04899		0	0.001	0.002198	2.38766	2	1746.9	0.626561	99.9418	0
	High	LLLLGAGESGK	1	1	1	P04899		0	0.002	0.01344	2.13519	2	1057.63	-0.192603	97.5702	0
Q99497	Protein deglycase DJ-1 OS=Homo sapiens GN=PARK7 PE=1 SV=2 - [PARK7_HUMAN]	6.77345	12.17	1	2	2	3	189	19.8785	6.78564
	A2	Sequence	# PSMs	# Proteins	# Protein Groups	Protein Group Accessions	Modifications	ΔCn	q-Value	PEP	XCorr	Charge	MH+ [Da]	ΔM [ppm]	RT [min]	# Missed Cleavages
	High	GAEEMETVIPVDVMR	2	1	1	Q99497		0	0.001	0.002732	2.44009	2	1675.8	0.258441	124.538	0
	High	DGLILTSR	1	1	1	Q99497		0	0.002	0.01347	2.20122	2	874.499	-0.263309	79.7636	0
P05198	Eukaryotic translation initiation factor 2 subunit 1 OS=Homo sapiens GN=EIF2S1 PE=1 SV=3 - [IF2A_HUMAN]	6.60618	6.98	1	2	2	4	315	36.0894	5.08447
	A2	Sequence	# PSMs	# Proteins	# Protein Groups	Protein Group Accessions	Modifications	ΔCn	q-Value	PEP	XCorr	Charge	MH+ [Da]	ΔM [ppm]	RT [min]	# Missed Cleavages
	High	VVTDTDETELAR	2	1	1	P05198		0	0	0.000107	2.3554	2	1348.66	0.342709	62.1095	0
	High	YVMTTTTLER	2	1	1	P05198		0	0.001	0.001224	1.58263	2	1214.61	-1.02411	79.3719	0
P18085	ADP-ribosylation factor 4 OS=Homo sapiens GN=ARF4 PE=1 SV=3 - [ARF4_HUMAN]	6.46381	11.67	1	2	2	3	180	20.4977	7.13721
	A2	Sequence	# PSMs	# Proteins	# Protein Groups	Protein Group Accessions	Modifications	ΔCn	q-Value	PEP	XCorr	Charge	MH+ [Da]	ΔM [ppm]	RT [min]	# Missed Cleavages
	High	ILMVGLDAAGK	2	1	1	P18085		0	0.001	0.001634	2.37918	2	1087.62	-1.66673	102.412	0
	High	IQEVADELQK	1	1	1	P18085		0	0.004	0.03528	2.2649	2	1172.62	1.63914	67.4583	0
P62140	Serine/threonine-protein phosphatase PP1-beta catalytic subunit OS=Homo sapiens GN=PPP1CB PE=1 SV=3 - [PP1B_HUMAN]	6.42795	5.81	1	2	2	3	327	37.1626	6.18896
	A2	Sequence	# PSMs	# Proteins	# Protein Groups	Protein Group Accessions	Modifications	ΔCn	q-Value	PEP	XCorr	Charge	MH+ [Da]	ΔM [ppm]	RT [min]	# Missed Cleavages
	High	IVQMTEAEVR	2	1	1	P62140		0	0.001	0.001809	2.39154	2	1175.61	-0.118282	69.8912	0
	High	YPENFFLLR	1	1	1	P62140		0	0.009	0.06427	1.6527	2	1198.63	-0.326733	135.482	0
P51991	Heterogeneous nuclear ribonucleoprotein A3 OS=Homo sapiens GN=HNRNPA3 PE=1 SV=2 - [ROA3_HUMAN]	6.32242	3.44	1	2	2	4	378	39.5706	9.01221
	A2	Sequence	# PSMs	# Proteins	# Protein Groups	Protein Group Accessions	Modifications	ΔCn	q-Value	PEP	XCorr	Charge	MH+ [Da]	ΔM [ppm]	RT [min]	# Missed Cleavages
	High	YGKIETIEVMEDR	3	1	1	P51991		0	0.001	0.004418	2.51624	3	1582.78	-0.0637965	93.9107	1
	High	IETIEVMEDR	1	1	1	P51991		0	0.001	0.0008007	1.91435	2	1234.6	0.086701	93.0552	0
Q13085	Acetyl-CoA carboxylase 1 OS=Homo sapiens GN=ACACA PE=1 SV=2 - [ACACA_HUMAN]	6.31003	2	1	3	3	5	2346	265.385	6.3667
	A2	Sequence	# PSMs	# Proteins	# Protein Groups	Protein Group Accessions	Modifications	ΔCn	q-Value	PEP	XCorr	Charge	MH+ [Da]	ΔM [ppm]	RT [min]	# Missed Cleavages
	High	ITSENPDEGFKPSSGTVQELNFR	3	1	1	Q13085		0	0.001	0.001394	2.78989	3	2552.22	-2.3345	103.04	0
	High	EASFEYLQNEGER	1	1	1	Q13085		0	0.003	0.01767	1.7283	2	1571.7	3.96863	93.1264	0
	High	VEVGTEVTDYR	1	1	1	Q13085		0	0.007	0.05779	1.79185	2	1267.62	2.97057	76.7353	0
P46777	60S ribosomal protein L5 OS=Homo sapiens GN=RPL5 PE=1 SV=3 - [RL5_HUMAN]	6.19492	8.08	1	2	2	3	297	34.3407	9.71533
	A2	Sequence	# PSMs	# Proteins	# Protein Groups	Protein Group Accessions	Modifications	ΔCn	q-Value	PEP	XCorr	Charge	MH+ [Da]	ΔM [ppm]	RT [min]	# Missed Cleavages
	High	YLMEEDEDAYKK	2	1	1	P46777		0	0.001	0.007903	2.10912	2	1533.67	-2.40692	72.7297	1
	High	HIMGQNVADYMR	1	1	1	P46777		0	0.006	0.04814	2.22106	2	1434.66	1.40283	88.2889	0
Q9NQC3	Reticulon-4 OS=Homo sapiens GN=RTN4 PE=1 SV=2 - [RTN4_HUMAN]	6.16221	2.94	1	3	3	3	1192	129.851	4.50049
	A2	Sequence	# PSMs	# Proteins	# Protein Groups	Protein Group Accessions	Modifications	ΔCn	q-Value	PEP	XCorr	Charge	MH+ [Da]	ΔM [ppm]	RT [min]	# Missed Cleavages
	High	HQAQIDHYLGLANK	1	1	1	Q9NQC3		0	0.001	0.006128	2.32121	3	1607.83	-0.771494	87.6476	0
	High	SDEGHPFR	1	1	1	Q9NQC3		0	0.002	0.01289	1.84718	2	944.422	0.31721	35.3644	0
	High	GPLPAAPPVAPER	1	1	1	Q9NQC3		0	0.003	0.02072	1.99381	2	1271.72	5.28696	78.2125	0
P02786	Transferrin receptor protein 1 OS=Homo sapiens GN=TFRC PE=1 SV=2 - [TFR1_HUMAN]	6.15393	3.55	1	2	2	4	760	84.8179	6.60986
	A2	Sequence	# PSMs	# Proteins	# Protein Groups	Protein Group Accessions	Modifications	ΔCn	q-Value	PEP	XCorr	Charge	MH+ [Da]	ΔM [ppm]	RT [min]	# Missed Cleavages
	High	LAVDEEENADNNTK	2	1	1	P02786		0	0	7.249e-05	3.37769	2	1561.7	0.995741	49.2456	0
	High	VSASPLLYTLIEK	2	1	1	P02786		0	0.001	0.00805	1.46967	2	1433.83	0.211798	135.614	0
P62857	40S ribosomal protein S28 OS=Homo sapiens GN=RPS28 PE=1 SV=1 - [RS28_HUMAN]	6.06712	30.43	1	2	2	4	69	7.8362	10.6968
	A2	Sequence	# PSMs	# Proteins	# Protein Groups	Protein Group Accessions	Modifications	ΔCn	q-Value	PEP	XCorr	Charge	MH+ [Da]	ΔM [ppm]	RT [min]	# Missed Cleavages
	High	EGDVLTLLESER	2	1	1	P62857		0	0	0.0001388	2.32073	2	1360.7	1.49634	132.901	0
	High	VEFMDDTSR	2	1	1	P62857		0	0.002	0.01396	1.60435	2	1099.48	3.17283	74.7883	0
P15531	Nucleoside diphosphate kinase A OS=Homo sapiens GN=NME1 PE=1 SV=1 - [NDKA_HUMAN]	5.9545	17.11	2	2	2	5	152	17.1377	6.18896
	A2	Sequence	# PSMs	# Proteins	# Protein Groups	Protein Group Accessions	Modifications	ΔCn	q-Value	PEP	XCorr	Charge	MH+ [Da]	ΔM [ppm]	RT [min]	# Missed Cleavages
	High	VMLGETNPADSKPGTIR	4	2	1	P15531		0	0.001	0.004327	2.07238	2	1785.92	0.0505091	72.5757	0
	High	GLVGEIIKR	1	2	1	P15531		0	0.007	0.05576	2.18524	2	984.62	-0.0594992	84.5256	1
P06703	Protein S100-A6 OS=Homo sapiens GN=S100A6 PE=1 SV=1 - [S10A6_HUMAN]	5.79098	16.67	1	2	2	3	90	10.1733	5.47803
	A2	Sequence	# PSMs	# Proteins	# Protein Groups	Protein Group Accessions	Modifications	ΔCn	q-Value	PEP	XCorr	Charge	MH+ [Da]	ΔM [ppm]	RT [min]	# Missed Cleavages
	High	LQDAEIAR	2	1	1	P06703		0	0.001	0.008039	2.14915	2	915.491	1.35219	48.1747	0
	High	LMEDLDR	1	1	1	P06703		0	0.002	0.01288	1.69779	2	891.424	0.157764	67.5225	0
Q02878	60S ribosomal protein L6 OS=Homo sapiens GN=RPL6 PE=1 SV=3 - [RL6_HUMAN]	5.77692	7.64	1	2	2	3	288	32.7076	10.5796
	A2	Sequence	# PSMs	# Proteins	# Protein Groups	Protein Group Accessions	Modifications	ΔCn	q-Value	PEP	XCorr	Charge	MH+ [Da]	ΔM [ppm]	RT [min]	# Missed Cleavages
	High	VLATVTKPVGGDK	2	1	1	Q02878		0	0.002	0.01091	2.27874	2	1284.75	0.945137	48.0303	0
	High	YYPTEDVPR	1	1	1	Q02878		0	0.003	0.01657	1.80589	2	1139.54	0.106651	72.6498	0
P34932	Heat shock 70 kDa protein 4 OS=Homo sapiens GN=HSPA4 PE=1 SV=4 - [HSP74_HUMAN]	5.73105	2.86	1	2	2	2	840	94.2712	5.18604
	A2	Sequence	# PSMs	# Proteins	# Protein Groups	Protein Group Accessions	Modifications	ΔCn	q-Value	PEP	XCorr	Charge	MH+ [Da]	ΔM [ppm]	RT [min]	# Missed Cleavages
	High	NAVEEYVYEMR	1	1	1	P34932		0	0.001	0.007322	2.91059	2	1402.63	-0.874857	118.662	0
	High	VLATAFDTTLGGR	1	1	1	P34932		0	0.001	0.004816	2.82046	2	1321.71	-2.035	105.755	0
P11940	Polyadenylate-binding protein 1 OS=Homo sapiens GN=PABPC1 PE=1 SV=2 - [PABP1_HUMAN]	5.60202	4.09	1	2	2	3	636	70.6259	9.49561
	A2	Sequence	# PSMs	# Proteins	# Protein Groups	Protein Group Accessions	Modifications	ΔCn	q-Value	PEP	XCorr	Charge	MH+ [Da]	ΔM [ppm]	RT [min]	# Missed Cleavages
	High	SLGYAYVNFQQPADAER	2	1	1	P11940		0	0	0.0001122	3.05739	2	1928.91	0.360311	110.699	0
	High	GFGFVSFER	1	1	1	P11940		0	0.007	0.05798	1.47767	2	1045.51	-1.08129	125.785	0
Q9UL46	Proteasome activator complex subunit 2 OS=Homo sapiens GN=PSME2 PE=1 SV=4 - [PSME2_HUMAN]	5.55956	10.88	1	2	2	3	239	27.3843	5.73193
	A2	Sequence	# PSMs	# Proteins	# Protein Groups	Protein Group Accessions	Modifications	ΔCn	q-Value	PEP	XCorr	Charge	MH+ [Da]	ΔM [ppm]	RT [min]	# Missed Cleavages
	High	TKVEAFQTTISK	2	1	1	Q9UL46		0	0.001	0.004477	2.83877	2	1352.74	0.399196	68.6384	1
	High	IEDGNDFGVAIQEK	1	1	1	Q9UL46		0	0.001	0.006948	1.49627	2	1534.74	3.09522	93.4915	0
P26196	Probable ATP-dependent RNA helicase DDX6 OS=Homo sapiens GN=DDX6 PE=1 SV=2 - [DDX6_HUMAN]	5.22945	7.45	1	2	2	3	483	54.3823	8.66064
	A2	Sequence	# PSMs	# Proteins	# Protein Groups	Protein Group Accessions	Modifications	ΔCn	q-Value	PEP	XCorr	Charge	MH+ [Da]	ΔM [ppm]	RT [min]	# Missed Cleavages
	High	GPVKPTGGPGGGGTQTQQQMNQLK	2	1	1	P26196		0	0	9.143e-05	2.83786	3	2366.19	1.71313	59.3633	0
	High	GVTQYYAYVTER	1	1	1	P26196		0	0.008	0.06048	1.51082	2	1449.7	-0.447257	107.511	0
P40939	Trifunctional enzyme subunit alpha, mitochondrial OS=Homo sapiens GN=HADHA PE=1 SV=2 - [ECHA_HUMAN]	5.12997	3.01	1	2	2	2	763	82.9469	9.0415
	A2	Sequence	# PSMs	# Proteins	# Protein Groups	Protein Group Accessions	Modifications	ΔCn	q-Value	PEP	XCorr	Charge	MH+ [Da]	ΔM [ppm]	RT [min]	# Missed Cleavages
	High	TLQEVTQLSQEAQR	1	1	1	P40939		0	0.001	0.001735	2.80131	2	1630.85	4.40016	91.2113	0
	High	DATLTALDR	1	1	1	P40939		0	0.009	0.06549	2.32866	2	975.517	6.57505	75.2619	0
P81605	Dermcidin OS=Homo sapiens GN=DCD PE=1 SV=2 - [DCD_HUMAN]	5.0509	22.73	1	2	2	3	110	11.2768	6.53662
	A2	Sequence	# PSMs	# Proteins	# Protein Groups	Protein Group Accessions	Modifications	ΔCn	q-Value	PEP	XCorr	Charge	MH+ [Da]	ΔM [ppm]	RT [min]	# Missed Cleavages
	High	ENAGEDPGLAR	2	1	1	P81605		0	0.001	0.003551	2.41593	2	1128.53	-0.809987	43.3306	0
	High	LGKDAVEDLESVGK	1	1	1	P81605		0	0.008	0.06143	2.63497	3	1459.76	-2.84398	95.5291	1
P33176	Kinesin-1 heavy chain OS=Homo sapiens GN=KIF5B PE=1 SV=1 - [KINH_HUMAN]	4.96142	2.49	1	2	2	3	963	109.617	6.50732
	A2	Sequence	# PSMs	# Proteins	# Protein Groups	Protein Group Accessions	Modifications	ΔCn	q-Value	PEP	XCorr	Charge	MH+ [Da]	ΔM [ppm]	RT [min]	# Missed Cleavages
	High	GGGAFVQNSQPVAVR	2	1	1	P33176		0	0	3.054e-05	2.462	2	1486.78	-0.171374	71.6091	0
	High	QENTQTEQK	1	1	1	P33176		0	0.008	0.06361	1.07824	2	1105.51	-0.13829	11.4118	0
Q9UI30	Multifunctional methyltransferase subunit TRM112-like protein OS=Homo sapiens GN=TRMT112 PE=1 SV=1 - [TR112_HUMAN]	4.91517	22.4	1	2	2	3	125	14.1903	5.26221
	A2	Sequence	# PSMs	# Proteins	# Protein Groups	Protein Group Accessions	Modifications	ΔCn	q-Value	PEP	XCorr	Charge	MH+ [Da]	ΔM [ppm]	RT [min]	# Missed Cleavages
	High	GPVEGYEENEEFLR	2	1	1	Q9UI30		0	0	0.0002551	2.74245	2	1667.76	2.98719	101.841	0
	High	GIPNMLLSEEETES	1	1	1	Q9UI30		0	0.007	0.05671	1.19251	2	1548.71	0.646814	126.045	0
Q01433	AMP deaminase 2 OS=Homo sapiens GN=AMPD2 PE=1 SV=2 - [AMPD2_HUMAN]	4.80158	3.3	1	2	2	3	879	100.624	6.93213
	A2	Sequence	# PSMs	# Proteins	# Protein Groups	Protein Group Accessions	Modifications	ΔCn	q-Value	PEP	XCorr	Charge	MH+ [Da]	ΔM [ppm]	RT [min]	# Missed Cleavages
	High	EVMSDLEESKYQNAELR	2	1	1	Q01433		0	0.001	0.001488	2.68252	3	2040.96	3.21384	89.0193	1
	High	GGLGAPPLQSAR	1	1	1	Q01433		0	0.004	0.02653	2.11906	2	1123.62	-0.0245006	69.5468	0
Q9UHD8	Septin-9 OS=Homo sapiens GN=SEPT9 PE=1 SV=2 - [SEPT9_HUMAN]	4.70699	4.61	1	2	2	4	586	65.3608	8.96826
	A2	Sequence	# PSMs	# Proteins	# Protein Groups	Protein Group Accessions	Modifications	ΔCn	q-Value	PEP	XCorr	Charge	MH+ [Da]	ΔM [ppm]	RT [min]	# Missed Cleavages
	High	QVENAGAIGPSR	2	1	1	Q9UHD8		0	0.001	0.005655	2.38855	2	1198.62	-0.357305	47.9365	0
[truncated: 91 more rows]
