# Supplementary material for: A novel lncRNA MDHDH suppresses glioblastoma multiforme by acting as a scaffold for MDH2 and PSMA1 to regulate NAD+ metabolism and autophagy
Source: J Exp Clin Cancer Res. 2022 Dec 17;41:349. doi: 10.1186/s13046-022-02543-7 (PMC9758949; doi:10.1186/s13046-022-02543-7)
Supplement: Supplementary file 4 — Additional file 4. [file 13046_2022_2543_MOESM4_ESM.xlsx]

## Sheet: Annotation-sense（238）
Input ID	Gene ID	Type	Tax ID	Homologene Gene ID	Homologene Gene Tax ID	Gene Symbol	Description	Biological Process (GO)	Protein Function (Protein Atlas)	Subcellular Location (Protein Atlas)	Drug (DrugBank)	Canonical Pathways_x000D_	Hallmark Gene Sets_x000D_	GO:0034655 nucleobase-containing compound	R-HSA-6798695 Neutrophil degranulation	R-HSA-2262752 Cellular responses to stress	GO:0006457 protein folding	GO:0006412 translation	hsa01200 Carbon metabolism	GO:0010638 positive regulation of organel	CORUM:5199 Kinase maturation complex 1	GO:0097435 supramolecular fiber organizat	GO:0031647 regulation of protein stabilit	M66 PID MYC ACTIV PATHWAY	GO:2001233 regulation of apoptotic signal	R-HSA-445355 Smooth Muscle Contraction	hsa04612 Antigen processing and present	CORUM:5615 Emerin complex 52	R-HSA-114608 Platelet degranulation	R-HSA-3371497 HSP90 chaperone cycle for ster	R-HSA-447115 Interleukin-12 family signalin	GO:0034975 protein folding in endoplasmic	GO:0051129 negative regulation of cellula
P04264	3848	uniprot	H. sapiens	3848	H. sapiens	KRT1	keratin 1	GO:0042730 fibrinolysis;GO:0001867 complement activation, lectin pathway;GO:0061436 establishment of skin barrier				(M223)PID BETA CATENIN NUC PATHWAY	(M5956)HALLMARK KRAS SIGNALING DN; (M5950)HALLMARK ALLOGRAFT REJECTION	0	1	0	0	0	0	0	1	0	1	0	0	0	0	0	1	0	0	0	0
P60709	60	uniprot	H. sapiens	60	H. sapiens	ACTB	actin beta	GO:0051623 positive regulation of norepinephrine uptake;GO:0051621 regulation of norepinephrine uptake;GO:0072749 cellular response to cytochalasin B				(M5493)WNT SIGNALING	(M5915)HALLMARK APICAL JUNCTION	0	0	1	0	0	0	0	1	1	1	1	0	0	1	1	1	0	0	0	0
P35579	4627	uniprot	H. sapiens	4627	H. sapiens	MYH9	myosin heavy chain 9	GO:1903923 positive regulation of protein processing in phagocytic vesicle;GO:1903919 negative regulation of actin filament severing;GO:1903921 regulation of protein processing in phagocytic vesicle		Actin filaments;Cytosol;Plasma membrane(Supported)			(M5919)HALLMARK HEDGEHOG SIGNALING; (M5893)HALLMARK MITOTIC SPINDLE; (M5891)HALLMARK HYPOXIA	0	1	1	0	0	0	0	1	1	0	0	0	1	0	0	1	0	0	0	1
P11021	3309	uniprot	H. sapiens	3309	H. sapiens	HSPA5	heat shock protein family A (Hsp70) member 5	GO:0021589 cerebellum structural organization;GO:1903895 negative regulation of IRE1-mediated unfolded protein response;GO:0060904 regulation of protein folding in endoplasmic reticulum		Cytosol(Approved)	Antihemophilic Factor (Recombinant) (Unfolded protein binding);Acetylsalicylic acid (Unfolded protein binding)		(M5922)HALLMARK UNFOLDED PROTEIN RESPONSE; (M5891)HALLMARK HYPOXIA; (M5937)HALLMARK GLYCOLYSIS	0	0	1	1	0	0	0	0	0	1	0	1	0	1	1	1	0	0	1	1
P08670	7431	uniprot	H. sapiens	7431	H. sapiens	VIM	vimentin	GO:0070307 lens fiber cell development;GO:0060020 Bergmann glial cell differentiation;GO:0071225 cellular response to muramyl dipeptide		Intermediate filaments(Approved)		(M14)PID AURORA B PATHWAY; (M220)PID CASPASE PATHWAY	(M5930)HALLMARK EPITHELIAL MESENCHYMAL TRANSITION	1	0	0	0	1	0	0	1	1	0	1	0	1	0	0	0	1	1	0	1
P68032	70	uniprot	H. sapiens	70	H. sapiens	ACTC1	actin alpha cardiac muscle 1	GO:0030240 skeletal muscle thin filament assembly;GO:0090131 mesenchyme migration;GO:0055003 cardiac myofibril assembly					(M5956)HALLMARK KRAS SIGNALING DN; (M5909)HALLMARK MYOGENESIS; (M5915)HALLMARK APICAL JUNCTION	0	0	0	0	0	0	0	0	1	0	0	0	1	0	0	0	0	0	0	0
P14618	5315	uniprot	H. sapiens	5315	H. sapiens	PKM	pyruvate kinase M1/2	GO:0061621 canonical glycolysis;GO:0061620 glycolytic process through glucose-6-phosphate;GO:0061615 glycolytic process through fructose-6-phosphate	Enzymes/ENZYME proteins/Transferases	Cytosol(Enhanced)	Pyruvic acid (Pyruvate kinase activity);L-Phospholactate (Pyruvate kinase activity);2-Phosphoglycolic Acid (Pyruvate kinase activity);6-(2-fluorobenzyl)-2,4-dimethyl-4,6-dihydro-5H-thieno[2',3':4,5]pyrrolo[2,3-d]pyridazin-5-one (Pyruvate kinase activity);1-[(2,6-difluorophenyl)sulfonyl]-4-(2,3-dihydro-1,4-benzodioxin-6-ylsulfonyl)piperazine (Pyruvate kinase activity);1-(2,3-dihydro-1,4-benzodioxi…	(M255)PID HIF1 TFPATHWAY	(M5937)HALLMARK GLYCOLYSIS	1	1	0	0	0	1	0	1	0	0	0	0	0	0	0	1	0	0	0	0
P07355	302	uniprot	H. sapiens	302	H. sapiens	ANXA2	annexin A2	GO:0052362 catabolism by host of symbiont protein;GO:1905602 positive regulation of receptor-mediated endocytosis involved in cholesterol transport;GO:0052417 metabolism by host of symbiont protein	Transporters/Transporter channels and pores		Tenecteplase (S100 protein binding)	(M5880)NABA ECM AFFILIATED; (M5885)NABA MATRISOME ASSOCIATED; (M5889)NABA MATRISOME	(M5942)HALLMARK UV RESPONSE DN; (M5891)HALLMARK HYPOXIA	0	1	0	0	0	0	1	0	0	0	0	0	1	0	0	1	0	1	0	0
P35527	3857	uniprot	H. sapiens	3857	H. sapiens	KRT9	keratin 9	GO:0070268 cornification;GO:0045109 intermediate filament organization;GO:0031424 keratinization						0	0	0	0	0	0	0	0	1	0	0	0	0	0	0	0	0	0	0	0
P06733	2023	uniprot	H. sapiens	2023	H. sapiens	ENO1	enolase 1	GO:0061621 canonical glycolysis;GO:0061620 glycolytic process through glucose-6-phosphate;GO:1903298 negative regulation of hypoxia-induced intrinsic apoptotic signaling pathway	Enzymes/ENZYME proteins/Lyases	Cytosol;Plasma membrane(Enhanced)		(M17)PID NOTCH PATHWAY; (M255)PID HIF1 TFPATHWAY; (M66)PID MYC ACTIV PATHWAY	(M5937)HALLMARK GLYCOLYSIS; (M5891)HALLMARK HYPOXIA; (M5924)HALLMARK MTORC1 SIGNALING	1	0	0	0	0	1	0	0	0	0	1	1	1	0	0	0	0	0	0	0
P21333	2316	uniprot	H. sapiens	2316	H. sapiens	FLNA	filamin A	GO:1905000 regulation of membrane repolarization during atrial cardiac muscle cell action potential;GO:0098914 membrane repolarization during atrial cardiac muscle cell action potential;GO:0098910 regulation of atrial cardiac muscle cell action potential	Transporters/Accessory Factors Involved in Transport	Actin filaments;Cytosol;Plasma membrane(Enhanced)		(M23)PID WNT NONCANONICAL PATHWAY; (M16801)SIG REGULATION OF THE ACTIN CYTOSKELETON BY RHO GTPASES; (M34)PID TCR PATHWAY	(M5893)HALLMARK MITOTIC SPINDLE; (M5930)HALLMARK EPITHELIAL MESENCHYMAL TRANSITION; (M5950)HALLMARK ALLOGRAFT REJECTION	0	1	1	0	0	0	1	1	1	1	0	0	1	0	1	1	0	0	0	1
P04406	2597	uniprot	H. sapiens	2597	H. sapiens	GAPDH	glyceraldehyde-3-phosphate dehydrogenase	GO:0052501 positive regulation by organism of apoptotic process in other organism involved in symbiotic interaction;GO:0061621 canonical glycolysis;GO:0052042 positive regulation by symbiont of host programmed cell death	Enzymes/ENZYME proteins/Oxidoreductases	Cytosol;Plasma membrane(Enhanced)	NADH (Peptidyl-cysteine s-nitrosylase activity);Adenosine-5-Diphosphoribose (Peptidyl-cysteine s-nitrosylase activity);Thionicotinamide-Adenine-Dinucleotide (Peptidyl-cysteine s-nitrosylase activity);4-(2-AMINOETHYL)BENZENESULFONYL FLUORIDE (Peptidyl-cysteine s-nitrosylase activity)	(M66)PID MYC ACTIV PATHWAY; (M5493)WNT SIGNALING	(M5891)HALLMARK HYPOXIA; (M5924)HALLMARK MTORC1 SIGNALING	1	0	0	0	1	1	0	1	0	1	1	0	0	0	0	0	0	0	0	0
P11142	3312	uniprot	H. sapiens	3312	H. sapiens	HSPA8	heat shock protein family A (Hsp70) member 8	GO:0061740 protein targeting to lysosome involved in chaperone-mediated autophagy;GO:0044829 positive regulation by host of viral genome replication;GO:1990832 slow axonal transport		Nucleoplasm;Vesicles(Approved)	(2R,3R,4S,5R)-2-[6-amino-8-[(3,4-dichlorophenyl)methylamino]purin-9-yl]-5-(hydroxymethyl)oxolane-3,4-diol (Unfolded protein binding)	(M2)PID SMAD2 3NUCLEAR PATHWAY; (M195)PID CMYB PATHWAY	(M5901)HALLMARK G2M CHECKPOINT	1	1	1	1	0	1	0	1	1	1	0	1	0	1	0	0	1	1	0	1
P35908	3849	uniprot	H. sapiens	3849	H. sapiens	KRT2	keratin 2	GO:0032980 keratinocyte activation;GO:0003334 keratinocyte development;GO:0070268 cornification		Cytosol;Golgi apparatus;Intermediate filaments(Approved)				0	0	0	0	0	0	0	0	1	0	0	0	0	0	0	0	0	0	0	0
P08238	3326	uniprot	H. sapiens	3326	H. sapiens	HSP90AB1	heat shock protein 90 alpha family class B member 1	GO:1901389 negative regulation of transforming growth factor beta activation;GO:1902949 positive regulation of tau-protein kinase activity;GO:1903660 negative regulation of complement-dependent cytotoxicity		Cytosol(Supported)	Geldanamycin (Utp binding);9-Butyl-8-(3,4,5-Trimethoxybenzyl)-9h-Purin-6-Amine (Utp binding);Radicicol (Utp binding);CNF1010 (Utp binding);SNX-5422 (Utp binding);4-[4-(2,3-DIHYDRO-1,4-BENZODIOXIN-6-YL)-3-METHYL-1H-PYRAZOL-5-YL]-6-ETHYLBENZENE-1,3-DIOL (Utp binding);8-(6-BROMO-BENZO[1,3]DIOXOL-5-YLSULFANYL)-9-(3-ISOPROPYLAMINO-PROPYL)-ADENINE (Utp binding);4-{4-[4-(3-AMINOPROPOXY)PHENYL]-1H-PYRAZO…	(M237)PID VEGFR1 2 PATHWAY	(M5926)HALLMARK MYC TARGETS V1	0	1	1	1	0	0	0	1	1	1	0	1	0	1	0	0	1	1	0	0
P67936	7171	uniprot	H. sapiens	7171	H. sapiens	TPM4	tropomyosin 4	GO:0030049 muscle filament sliding;GO:0033275 actin-myosin filament sliding;GO:0070252 actin-mediated cell contraction		Actin filaments;Cytosol(Approved)			(M5930)HALLMARK EPITHELIAL MESENCHYMAL TRANSITION	0	0	0	0	0	0	0	0	1	0	0	0	1	0	0	0	0	0	0	0
Q14315	2318	uniprot	H. sapiens	2318	H. sapiens	FLNC	filamin C	GO:0048747 muscle fiber development;GO:0055002 striated muscle cell development;GO:0055001 muscle cell development	Transporters/Accessory Factors Involved in Transport	Cytosol;Plasma membrane(Supported)		(M16801)SIG REGULATION OF THE ACTIN CYTOSKELETON BY RHO GTPASES	(M5915)HALLMARK APICAL JUNCTION	0	0	0	0	0	0	0	0	0	0	0	0	0	0	0	0	0	0	0	0
P04075	226	uniprot	H. sapiens	226	H. sapiens	ALDOA	aldolase, fructose-bisphosphate A	GO:0061621 canonical glycolysis;GO:0061620 glycolytic process through glucose-6-phosphate;GO:0061615 glycolytic process through fructose-6-phosphate	Enzymes/ENZYME proteins/Lyases	Cytosol(Supported)	1,6-Fructose Diphosphate (Linear Form) (Tubulin binding);1,3-Dihydroxyacetonephosphate (Tubulin binding);1,6-DI-O-PHOSPHONO-D-MANNITOL (Tubulin binding);N-(4-CHLOROPHENYL)-3-(PHOSPHONOOXY)NAPHTHALENE-2-CARBOXAMIDE (Tubulin binding)	(M255)PID HIF1 TFPATHWAY	(M5935)HALLMARK FATTY ACID METABOLISM; (M5941)HALLMARK UV RESPONSE UP; (M5891)HALLMARK HYPOXIA	1	1	0	0	0	1	0	0	1	1	0	0	1	0	0	1	0	0	0	0
P14625	7184	uniprot	H. sapiens	7184	H. sapiens	HSP90B1	heat shock protein 90 beta family member 1	GO:0031247 actin rod assembly;GO:0036500 ATF6-mediated unfolded protein response;GO:0071318 cellular response to ATP		Endoplasmic reticulum(Enhanced)	Rifabutin (Virion binding);2-Chlorodideoxyadenosine (Virion binding);1-Methoxy-2-(2-Methoxyethoxy)Ethane (Virion binding);N-Ethyl-5'-Carboxamido Adenosine (Virion binding);Radicicol (Virion binding);METHYL 3-CHLORO-2-{3-[(2,5-DIHYDROXY-4-METHOXYPHENYL)AMINO]-3-OXOPROPYL}-4,6-DIHYDROXYBENZOATE (Virion binding);2-(3-AMINO-2,5,6-TRIMETHOXYPHENYL)ETHYL 5-CHLORO-2,4-DIHYDROXYBENZOATE (Virion binding)	(M183)PID IL6 7 PATHWAY	(M5923)HALLMARK PI3K AKT MTOR SIGNALING; (M5922)HALLMARK UNFOLDED PROTEIN RESPONSE; (M5924)HALLMARK MTORC1 SIGNALING	0	0	0	1	0	0	0	1	1	0	0	0	0	1	0	0	0	1	1	0
P13645	3858	uniprot	H. sapiens	3858	H. sapiens	KRT10	keratin 10	GO:0070268 cornification;GO:0051290 protein heterotetramerization;GO:0051291 protein heterooligomerization						0	0	0	0	0	0	0	0	0	0	0	0	0	0	0	0	0	0	0	0
P02545	4000	uniprot	H. sapiens	4000	H. sapiens	LMNA	lamin A/C	GO:1900114 positive regulation of histone H3-K9 trimethylation;GO:1903243 negative regulation of cardiac muscle hypertrophy in response to stress;GO:1900112 regulation of histone H3-K9 trimethylation				(M220)PID CASPASE PATHWAY	(M5902)HALLMARK APOPTOSIS	0	0	1	1	0	0	1	1	0	1	0	1	1	0	0	0	0	0	0	1
P04083	301	uniprot	H. sapiens	301	H. sapiens	ANXA1	annexin A1	GO:0045629 negative regulation of T-helper 2 cell differentiation;GO:0045627 positive regulation of T-helper 1 cell differentiation;GO:0045625 regulation of T-helper 1 cell differentiation	Transporters/Transporter channels and pores	Cytosol;Nucleoplasm;Plasma membrane(Enhanced)	Amcinonide (Structural molecule activity);Hydrocortisone (Structural molecule activity);Dexamethasone (Structural molecule activity)	(M5880)NABA ECM AFFILIATED; (M5885)NABA MATRISOME ASSOCIATED; (M5889)NABA MATRISOME	(M5946)HALLMARK COAGULATION; (M5902)HALLMARK APOPTOSIS	0	1	0	0	0	1	1	1	1	0	0	0	1	0	0	1	0	1	0	0
P07237	5034	uniprot	H. sapiens	5034	H. sapiens	P4HB	prolyl 4-hydroxylase subunit beta	GO:0046598 positive regulation of viral entry into host cell;GO:0034378 chylomicron assembly;GO:0046596 regulation of viral entry into host cell	Enzymes/ENZYME proteins/Isomerase	Endoplasmic reticulum(Supported)	Ribostamycin (Protein heterodimerization activity)	(M3270)ST INTEGRIN SIGNALING PATHWAY		0	0	1	1	0	0	0	0	0	0	0	1	0	0	0	0	0	1	0	0
P07900	3320	uniprot	H. sapiens	3320	H. sapiens	HSP90AA1	heat shock protein 90 alpha family class A member 1	GO:1902949 positive regulation of tau-protein kinase activity;GO:0045040 protein import into mitochondrial outer membrane;GO:0038096 Fc-gamma receptor signaling pathway involved in phagocytosis		Cytosol(Enhanced)	Rifabutin (Tpr domain binding);Nedocromil (Tpr domain binding);9-Butyl-8-(2,5-Dimethoxy-Benzyl)-9h-Purin-6-Ylamine (Tpr domain binding);Geldanamycin (Tpr domain binding);8-(2-Chloro-3,4,5-Trimethoxy-Benzyl)-2-Fluoro-9-Pent-4-Ylnyl-9h-Purin-6-Ylamine (Tpr domain binding);9-Butyl-8-(3,4,5-Trimethoxybenzyl)-9h-Purin-6-Amine (Tpr domain binding);4-(1,3-Benzodioxol-5-Yl)-5-(5-Ethyl-2,4-Dihydroxyphenyl…	(M201)PID ERBB NETWORK PATHWAY; (M180)PID HIF1A PATHWAY; (M226)PID VEGFR1 PATHWAY	(M5935)HALLMARK FATTY ACID METABOLISM	0	1	1	1	0	1	0	1	0	1	1	1	0	1	0	0	1	1	0	1
P00558	5230	uniprot	H. sapiens	5230	H. sapiens	PGK1	phosphoglycerate kinase 1	GO:0061621 canonical glycolysis;GO:0061620 glycolytic process through glucose-6-phosphate;GO:1903862 positive regulation of oxidative phosphorylation	Enzymes/ENZYME proteins/Transferases		Adenosine-5'-[Beta, Gamma-Methylene]Triphosphate (Phosphoglycerate kinase activity);3-Phosphoglyceric Acid (Phosphoglycerate kinase activity)	(M44)PID HIF2PATHWAY; (M255)PID HIF1 TFPATHWAY	(M5937)HALLMARK GLYCOLYSIS; (M5891)HALLMARK HYPOXIA; (M5924)HALLMARK MTORC1 SIGNALING	1	0	0	0	0	1	0	0	0	0	0	0	0	0	0	0	0	0	0	0
P07437	203068	uniprot	H. sapiens	203068	H. sapiens	TUBB	tubulin beta class I	GO:0097711 ciliary basal body-plasma membrane docking;GO:0042267 natural killer cell mediated cytotoxicity;GO:0043312 neutrophil degranulation		Microtubules(Supported)	Vinorelbine (Ubiquitin protein ligase binding);Vincristine (Ubiquitin protein ligase binding);Vinblastine (Ubiquitin protein ligase binding);Podofilox (Ubiquitin protein ligase binding);Colchicine (Ubiquitin protein ligase binding);Epothilone D (Ubiquitin protein ligase binding);Epothilone B (Ubiquitin protein ligase binding);CYT997 (Ubiquitin protein ligase binding);CA4P (Ubiquitin protein ligas…		(M5925)HALLMARK E2F TARGETS	0	1	0	0	0	0	0	0	0	0	0	0	0	0	0	0	0	0	0	0
Q09666	79026	uniprot	H. sapiens	79026	H. sapiens	AHNAK	AHNAK nucleoprotein	GO:1901385 regulation of voltage-gated calcium channel activity;GO:1901019 regulation of calcium ion transmembrane transporter activity;GO:1903169 regulation of calcium ion transmembrane transport		Cytosol;Plasma membrane(Supported)			(M5947)HALLMARK IL2 STAT5 SIGNALING	0	0	0	0	0	0	0	0	0	0	0	0	0	0	0	0	0	0	0	0
P80723	10409	uniprot	H. sapiens	10409	H. sapiens	BASP1	brain abundant membrane attached signal protein 1	GO:2001076 positive regulation of metanephric ureteric bud development;GO:2001074 regulation of metanephric ureteric bud development;GO:0007356 thorax and anterior abdomen determination	Transporters/Transporter channels and pores	Plasma membrane(Supported)			(M5930)HALLMARK EPITHELIAL MESENCHYMAL TRANSITION	0	0	0	0	0	0	0	0	0	0	0	0	0	0	1	0	0	0	0	0
P68371	10383	uniprot	H. sapiens	10383	H. sapiens	TUBB4B	tubulin beta 4B class IVb	GO:0097711 ciliary basal body-plasma membrane docking;GO:0042267 natural killer cell mediated cytotoxicity;GO:0043312 neutrophil degranulation		Microtubules(Supported)	Albendazole (Unfolded protein binding);Mebendazole (Unfolded protein binding);Epothilone D (Unfolded protein binding);Epothilone B (Unfolded protein binding);Oxibendazole (Unfolded protein binding);CYT997 (Unfolded protein binding)			0	1	1	0	0	0	0	1	0	1	0	0	0	0	0	1	1	0	0	0
O43707	81	uniprot	H. sapiens	81	H. sapiens	ACTN4	actinin alpha 4	GO:0032417 positive regulation of sodium:proton antiporter activity;GO:0032415 regulation of sodium:proton antiporter activity;GO:2000651 positive regulation of sodium ion transmembrane transporter activity		Cytosol;Nuclear bodies(Approved)		(M186)PID PDGFRB PATHWAY	(M5893)HALLMARK MITOTIC SPINDLE; (M5915)HALLMARK APICAL JUNCTION	0	1	0	0	0	0	0	1	1	0	0	0	1	1	0	1	0	1	0	1
Q9BQE3	84790	uniprot	H. sapiens	84790	H. sapiens	TUBA1C	tubulin alpha 1c	GO:0030705 cytoskeleton-dependent intracellular transport;GO:0000226 microtubule cytoskeleton organization;GO:0051301 cell division		Microtubules(Supported)	Epothilone D (Structural molecule activity);Epothilone B (Structural molecule activity);CYT997 (Structural molecule activity);2-MERCAPTO-N-[1,2,3,10-TETRAMETHOXY-9-OXO-5,6,7,9-TETRAHYDRO-BENZO[A]HEPTALEN-7-YL]ACETAMIDE (Structural molecule activity)			0	0	1	0	0	0	0	1	0	1	0	0	0	0	0	1	1	0	0	0
P67809	4904	uniprot	H. sapiens	4904	H. sapiens	YBX1	Y-box binding protein 1	GO:0070934 CRD-mediated mRNA stabilization;GO:1990428 miRNA transport;GO:2000773 negative regulation of cellular senescence	Transcription factors	Cytosol(Enhanced)Vesicles(Supported)		(M50)PID PTP1B PATHWAY		1	0	1	0	1	0	0	0	0	0	0	1	0	0	0	0	0	0	0	0
P27797	811	uniprot	H. sapiens	811	H. sapiens	CALR	calreticulin	GO:0002502 peptide antigen assembly with MHC class I protein complex;GO:1901164 negative regulation of trophoblast cell migration;GO:2000510 positive regulation of dendritic cell chemotaxis			Antihemophilic Factor (Recombinant) (Zinc ion binding);Tenecteplase (Zinc ion binding);Melatonin (Zinc ion binding)		(M5923)HALLMARK PI3K AKT MTOR SIGNALING; (M5922)HALLMARK UNFOLDED PROTEIN RESPONSE; (M5924)HALLMARK MTORC1 SIGNALING	0	0	1	1	1	0	0	1	1	1	0	0	0	1	0	0	0	0	1	0
Q9Y490	7094	uniprot	H. sapiens	7094	H. sapiens	TLN1	talin 1	GO:0007016 cytoskeletal anchoring at plasma membrane;GO:0070527 platelet aggregation;GO:0036498 IRE1-mediated unfolded protein response		Cytosol;Focal adhesion sites;Microtubule organizing center;Plasma membrane(Supported)		(M72)PID NECTIN PATHWAY; (M277)PID INTEGRIN A4B1 PATHWAY; (M127)PID ERBB1 RECEPTOR PROXIMAL PATHWAY		0	1	1	1	0	0	0	0	1	0	0	0	1	0	0	1	0	0	0	0
P23284	5479	uniprot	H. sapiens	5479	H. sapiens	PPIB	peptidylprolyl isomerase B	GO:0044829 positive regulation by host of viral genome replication;GO:0044827 modulation by host of viral genome replication;GO:0044794 positive regulation by host of viral process	Enzymes/ENZYME proteins/Isomerase	Endoplasmic reticulum(Supported)Nucleus(Approved)	L-Proline (Unfolded protein binding);1,4-Dithiothreitol (Unfolded protein binding)	(M198)PID SYNDECAN 1 PATHWAY	(M5930)HALLMARK EPITHELIAL MESENCHYMAL TRANSITION	0	0	0	1	0	0	0	0	0	1	0	0	0	1	0	0	0	0	0	0
P26038	4478	uniprot	H. sapiens	4478	H. sapiens	MSN	moesin	GO:0070489 T cell aggregation;GO:1902966 positive regulation of protein localization to early endosome;GO:0071593 lymphocyte aggregation		Plasma membrane(Enhanced)		(M41)PID ER NONGENOMIC PATHWAY; (M12)PID RHOA PATHWAY	(M5915)HALLMARK APICAL JUNCTION	0	0	1	0	0	0	1	0	0	1	0	0	0	0	0	0	0	1	0	1
P09493	7168	uniprot	H. sapiens	7168	H. sapiens	TPM1	tropomyosin 1	GO:0003065 positive regulation of heart rate by epinephrine;GO:0001996 positive regulation of heart rate by epinephrine-norepinephrine;GO:0003321 positive regulation of blood pressure by epinephrine-norepinephrine		Actin filaments;Cytosol(Approved)			(M5930)HALLMARK EPITHELIAL MESENCHYMAL TRANSITION	0	0	0	0	0	0	1	0	1	0	0	0	1	0	0	1	0	0	0	1
P06576	506	uniprot	H. sapiens	506	H. sapiens	ATP5F1B	ATP synthase F1 subunit beta	GO:0042776 mitochondrial ATP synthesis coupled proton transport;GO:0006933 negative regulation of cell adhesion involved in substrate-bound cell migration;GO:0043536 positive regulation of blood vessel endothelial cell migration	Enzymes/ENZYME proteins/Hydrolases	Mitochondria(Enhanced)	Quercetin (Transporter activity);1-ACETYL-2-CARBOXYPIPERIDINE (Transporter activity);AUROVERTIN B (Transporter activity);PICEATANNOL (Transporter activity);N1-(2-AMINO-4-METHYLPENTYL)OCTAHYDRO-PYRROLO[1,2-A] PYRIMIDINE (Transporter activity)		(M5936)HALLMARK OXIDATIVE PHOSPHORYLATION	0	0	0	0	0	1	0	1	0	0	0	0	0	0	0	0	0	0	0	0
Q05682	800	uniprot	H. sapiens	800	H. sapiens	CALD1	caldesmon 1	GO:0006936 muscle contraction;GO:0003012 muscle system process;GO:0003008 system process		Actin filaments;Plasma membrane(Enhanced)			(M5930)HALLMARK EPITHELIAL MESENCHYMAL TRANSITION	0	0	0	0	0	0	0	0	0	0	0	0	1	0	0	0	0	0	0	0
P18206	7414	uniprot	H. sapiens	7414	H. sapiens	VCL	vinculin	GO:1904702 regulation of protein localization to cell-cell adherens junction;GO:1904696 protein localization to cell-cell adherens junction;GO:1903140 regulation of establishment of endothelial barrier		Focal adhesion sites(Enhanced)		(M232)PID ECADHERIN STABILIZATION PATHWAY; (M12)PID RHOA PATHWAY; (M281)PID FAK PATHWAY	(M5893)HALLMARK MITOTIC SPINDLE; (M5915)HALLMARK APICAL JUNCTION	0	1	0	0	0	0	0	0	0	0	0	0	1	0	0	1	0	0	0	0
P60174	7167	uniprot	H. sapiens	7167	H. sapiens	TPI1	triosephosphate isomerase 1	GO:0061621 canonical glycolysis;GO:0061620 glycolytic process through glucose-6-phosphate;GO:0061615 glycolytic process through fructose-6-phosphate	Enzymes/ENZYME proteins/Isomerase	Nucleoplasm(Enhanced)	N-Hydroxy-4-Phosphono-Butanamide (Ubiquitin protein ligase binding);2-Phosphoglycolic Acid (Ubiquitin protein ligase binding);Phosphoglycolohydroxamic Acid (Ubiquitin protein ligase binding);3-(2-Benzothiazolylthio)-1-Propanesulfonic Acid (Ubiquitin protein ligase binding);[2(Formyl-Hydroxy-Amino)-Ethyl]-Phosphonic Acid (Ubiquitin protein ligase binding);Fluorotryptophane (Ubiquitin protein ligas…		(M5937)HALLMARK GLYCOLYSIS; (M5891)HALLMARK HYPOXIA; (M5924)HALLMARK MTORC1 SIGNALING	1	0	0	0	0	1	0	0	0	0	0	0	0	0	0	0	0	0	0	0
P30101	2923	uniprot	H. sapiens	2923	H. sapiens	PDIA3	protein disulfide isomerase family A member 3	GO:0002479 antigen processing and presentation of exogenous peptide antigen via MHC class I, TAP-dependent;GO:0042590 antigen processing and presentation of exogenous peptide antigen via MHC class I;GO:2001238 positive regulation of extrinsic apoptotic signaling pathway	Enzymes/ENZYME proteins/Isomerase	Endoplasmic reticulum(Enhanced)				0	0	0	1	0	0	0	1	0	0	0	1	0	1	0	0	0	0	1	0
P00338	3939	uniprot	H. sapiens	3939	H. sapiens	LDHA	lactate dehydrogenase A	GO:0006096 glycolytic process;GO:0006757 ATP generation from ADP;GO:0006089 lactate metabolic process	Enzymes/ENZYME proteins/Oxidoreductases	Cytosol(Supported)Vesicles(Approved)	NADH (Nad binding);Etheno-Nad (Nad binding);Nicotinamide (Nad binding);Oxamic Acid (Nad binding)	(M255)PID HIF1 TFPATHWAY; (M66)PID MYC ACTIV PATHWAY	(M5935)HALLMARK FATTY ACID METABOLISM; (M5891)HALLMARK HYPOXIA; (M5937)HALLMARK GLYCOLYSIS	1	0	0	0	0	1	0	1	0	0	1	0	0	0	0	0	0	0	0	0
P38646	3313	uniprot	H. sapiens	3313	H. sapiens	HSPA9	heat shock protein family A (Hsp70) member 9	GO:1902037 negative regulation of hematopoietic stem cell differentiation;GO:0045647 negative regulation of erythrocyte differentiation;GO:1901533 negative regulation of hematopoietic progenitor cell differentiation		Mitochondria(Enhanced)			(M5922)HALLMARK UNFOLDED PROTEIN RESPONSE; (M5936)HALLMARK OXIDATIVE PHOSPHORYLATION; (M5924)HALLMARK MTORC1 SIGNALING	0	0	1	1	0	1	0	0	0	0	0	0	0	1	0	0	0	1	0	0
O75369	2317	uniprot	H. sapiens	2317	H. sapiens	FLNB	filamin B	GO:0003334 keratinocyte development;GO:0007016 cytoskeletal anchoring at plasma membrane;GO:0003382 epithelial cell morphogenesis	Transporters/Accessory Factors Involved in Transport	Cytosol;Plasma membrane(Supported)Actin filaments;Golgi apparatus(Approved)			(M5893)HALLMARK MITOTIC SPINDLE; (M5906)HALLMARK ESTROGEN RESPONSE EARLY; (M5907)HALLMARK ESTROGEN RESPONSE LATE	0	0	0	0	0	0	0	0	1	0	0	0	0	0	0	0	0	0	0	0
P02533	3861	uniprot	H. sapiens	3861	H. sapiens	KRT14	keratin 14	GO:0045110 intermediate filament bundle assembly;GO:0031581 hemidesmosome assembly;GO:0070268 cornification		Intermediate filaments(Enhanced)		(M236)PID DELTA NP63 PATHWAY; (M115)PID REG GR PATHWAY		0	0	0	0	0	0	0	0	1	0	0	0	0	0	0	0	0	0	0	0
Q86YZ3	388697	uniprot	H. sapiens	388697	H. sapiens	HRNR	hornerin	GO:0043163 cell envelope organization;GO:0061436 establishment of skin barrier;GO:0033561 regulation of water loss via skin		Mitochondria(Approved)		(M5883)NABA SECRETED FACTORS; (M5885)NABA MATRISOME ASSOCIATED; (M5889)NABA MATRISOME		0	1	0	0	0	0	0	0	0	0	0	0	0	0	0	1	0	0	0	0
Q14764	9961	uniprot	H. sapiens	9961	H. sapiens	MVP	major vault protein	GO:0031953 negative regulation of protein autophosphorylation;GO:0061099 negative regulation of protein tyrosine kinase activity;GO:0050732 negative regulation of peptidyl-tyrosine phosphorylation	Transporters/Transporter channels and pores	Cytosol(Enhanced)		(M17761)ST WNT BETA CATENIN PATHWAY	(M5949)HALLMARK PEROXISOME; (M5913)HALLMARK INTERFERON GAMMA RESPONSE	0	1	0	0	0	0	0	0	0	0	0	1	0	0	0	0	0	0	0	0
P68104	1915	uniprot	H. sapiens	1915	H. sapiens	EEF1A1	eukaryotic translation elongation factor 1 alpha 1	GO:1900022 regulation of D-erythro-sphingosine kinase activity;GO:1904714 regulation of chaperone-mediated autophagy;GO:0061684 chaperone-mediated autophagy		Cytosol(Supported)	Guanosine-5'-Diphosphate (Trna binding)			0	1	1	0	1	0	0	0	0	0	0	0	0	1	0	0	1	0	0	0
P31946	7529	uniprot	H. sapiens	7529	H. sapiens	YWHAB	tyrosine 3-monooxygenase/tryptophan 5-monooxygenase activation protein beta	GO:1900740 positive regulation of protein insertion into mitochondrial membrane involved in apoptotic signaling pathway;GO:1900739 regulation of protein insertion into mitochondrial membrane involved in apoptotic signaling pathway;GO:1901030 positive regulation of mitochondrial outer membrane permeabilization involved in apoptotic signaling pathway		Cytosol(Supported)		(M199)PID P38 MK2 PATHWAY; (M247)PID INSULIN GLUCOSE PATHWAY; (M84)PID ATM PATHWAY	(M5923)HALLMARK PI3K AKT MTOR SIGNALING	1	0	1	0	0	0	1	1	0	1	0	1	0	0	1	0	0	0	0	0
O60664	10226	uniprot	H. sapiens	10226	H. sapiens	PLIN3	perilipin 3	GO:0016192 vesicle-mediated transport;GO:0006810 transport;GO:0051234 establishment of localization		Lipid droplets(Enhanced)Cytosol(Supported)	Idursulfase;Galsulfase			0	0	0	0	0	0	0	1	0	0	0	0	0	0	0	0	1	0	0	0
P53396	47	uniprot	H. sapiens	47	H. sapiens	ACLY	ATP citrate lyase	GO:0046949 fatty-acyl-CoA biosynthetic process;GO:0006085 acetyl-CoA biosynthetic process;GO:0035337 fatty-acyl-CoA metabolic process	Citric acid cycle related proteins;Enzymes/ENZYME proteins/Transferases	Cytosol;Nucleoplasm;Plasma membrane(Supported)			(M5905)HALLMARK ADIPOGENESIS; (M5924)HALLMARK MTORC1 SIGNALING	0	1	0	0	0	1	0	0	0	0	0	0	0	0	0	0	0	0	0	0
P13639	1938	uniprot	H. sapiens	1938	H. sapiens	EEF2	eukaryotic translation elongation factor 2	GO:1990416 cellular response to brain-derived neurotrophic factor stimulus;GO:0051593 response to folic acid;GO:2000767 positive regulation of cytoplasmic translation		Cytosol;Plasma membrane(Enhanced)	Adenosine-5-Diphosphoribose (Translation elongation factor activity);Diphthamide (Translation elongation factor activity);Guanosine-5'-Diphosphate (Translation elongation factor activity);N~2~,N~2~-DIMETHYL-N~1~-(6-OXO-5,6-DIHYDROPHENANTHRIDIN-2-YL)GLYCINAMIDE (Translation elongation factor activity)	(M121)PID MTOR 4PATHWAY	(M5922)HALLMARK UNFOLDED PROTEIN RESPONSE	0	1	1	1	1	0	0	1	0	0	0	0	1	0	0	0	0	0	0	0
P0DMV8	3303	uniprot	H. sapiens	3303	H. sapiens	HSPA1A	heat shock protein family A (Hsp70) member 1A	GO:0070434 positive regulation of nucleotide-binding oligomerization domain containing 2 signaling pathway;GO:0070426 positive regulation of nucleotide-binding oligomerization domain containing signaling pathway;GO:0070432 regulation of nucleotide-binding oligomerization domain containing 2 signaling pathway		Nucleoplasm;Vesicles(Approved)			(M5921)HALLMARK COMPLEMENT	1	1	1	1	0	1	1	1	1	1	0	1	0	1	0	0	1	1	0	1
P63104	7534	uniprot	H. sapiens	7534	H. sapiens	YWHAZ	tyrosine 3-monooxygenase/tryptophan 5-monooxygenase activation protein zeta	GO:1900740 positive regulation of protein insertion into mitochondrial membrane involved in apoptotic signaling pathway;GO:1900739 regulation of protein insertion into mitochondrial membrane involved in apoptotic signaling pathway;GO:1901030 positive regulation of mitochondrial outer membrane permeabilization involved in apoptotic signaling pathway				(M199)PID P38 MK2 PATHWAY; (M247)PID INSULIN GLUCOSE PATHWAY; (M182)PID IL3 PATHWAY	(M5922)HALLMARK UNFOLDED PROTEIN RESPONSE	1	0	1	0	0	0	1	1	0	1	0	1	0	0	0	1	0	1	0	0
P13667	9601	uniprot	H. sapiens	9601	H. sapiens	PDIA4	protein disulfide isomerase family A member 4	GO:0061077 chaperone-mediated protein folding;GO:0045454 cell redox homeostasis;GO:0009306 protein secretion	Enzymes/ENZYME proteins/Isomerase	Endoplasmic reticulum(Supported)				0	0	0	1	0	0	0	0	0	0	0	0	0	1	0	0	0	0	1	0
O15460	8974	uniprot	H. sapiens	8974	H. sapiens	P4HA2	prolyl 4-hydroxylase subunit alpha 2	GO:0018401 peptidyl-proline hydroxylation to 4-hydroxy-L-proline;GO:0019471 4-hydroxyproline metabolic process;GO:0019511 peptidyl-proline hydroxylation	Enzymes/ENZYME proteins/Oxidoreductases	Endoplasmic reticulum(Enhanced)Vesicles(Supported)	Succinic acid (Procollagen-proline 4-dioxygenase activity);L-Proline (Procollagen-proline 4-dioxygenase activity)	(M3468)NABA ECM REGULATORS; (M5885)NABA MATRISOME ASSOCIATED; (M5889)NABA MATRISOME	(M5937)HALLMARK GLYCOLYSIS; (M5945)HALLMARK HEME METABOLISM; (M5891)HALLMARK HYPOXIA	0	0	0	0	0	1	0	0	0	0	0	0	0	0	0	0	0	0	0	0
P52565	396	uniprot	H. sapiens	396	H. sapiens	ARHGDIA	Rho GDP dissociation inhibitor alpha	GO:0050771 negative regulation of axonogenesis;GO:0050772 positive regulation of axonogenesis;GO:2000249 regulation of actin cytoskeleton reorganization		Cytosol(Enhanced)		(M83)PID CDC42 REG PATHWAY; (M241)PID RAC1 REG PATHWAY; (M238)PID THROMBIN PAR1 PATHWAY	(M5923)HALLMARK PI3K AKT MTOR SIGNALING; (M5893)HALLMARK MITOTIC SPINDLE	0	0	0	0	0	0	0	1	1	0	0	0	0	0	0	0	0	0	0	1
P12814	87	uniprot	H. sapiens	87	H. sapiens	ACTN1	actinin alpha 1	GO:0030220 platelet formation;GO:0051639 actin filament network formation;GO:0051764 actin crosslink formation		Focal adhesion sites;Plasma membrane(Approved)		(M165)PID SYNDECAN 4 PATHWAY; (M232)PID ECADHERIN STABILIZATION PATHWAY; (M71)PID ILK PATHWAY	(M5908)HALLMARK ANDROGEN RESPONSE; (M5915)HALLMARK APICAL JUNCTION	0	1	0	0	0	0	0	1	1	0	0	0	0	0	0	1	0	0	0	0
Q12906	3609	uniprot	H. sapiens	3609	H. sapiens	ILF3	interleukin enhancer binding factor 3	GO:0045071 negative regulation of viral genome replication;GO:1903901 negative regulation of viral life cycle;GO:0045069 regulation of viral genome replication		Nucleoli;Nucleoplasm(Supported)Mitochondria(Approved)			(M5925)HALLMARK E2F TARGETS; (M5901)HALLMARK G2M CHECKPOINT	0	0	1	0	1	0	0	0	0	0	0	0	0	0	1	0	0	0	0	0
P15121	231	uniprot	H. sapiens	231	H. sapiens	AKR1B1	aldo-keto reductase family 1 member B	GO:0006061 sorbitol biosynthetic process;GO:0019406 hexitol biosynthetic process;GO:0006060 sorbitol metabolic process	Enzymes/ENZYME proteins/Oxidoreductases	Cytosol;Nucleus(Supported)	NADH (Glyceraldehyde oxidoreductase activity);Sulindac (Glyceraldehyde oxidoreductase activity);Inhibitor Idd 384 (Glyceraldehyde oxidoreductase activity);alpha-D-glucose 6-phosphate (Glyceraldehyde oxidoreductase activity);Alrestatin (Glyceraldehyde oxidoreductase activity);Fidarestat (Glyceraldehyde oxidoreductase activity);(S,R)-fidarestat (Glyceraldehyde oxidoreductase activity);[3-(4-Bromo-2…			0	0	0	0	0	1	0	0	0	1	0	0	0	0	0	1	0	0	0	0
P62937	5478	uniprot	H. sapiens	5478	H. sapiens	PPIA	peptidylprolyl isomerase A	GO:0019064 fusion of virus membrane with host plasma membrane;GO:0039663 membrane fusion involved in viral entry into host cell;GO:0019061 uncoating of virus	Enzymes/ENZYME proteins/Isomerase		Cyclosporine (Virion binding);L-Proline (Virion binding);(3r)-1-Acetyl-3-Methylpiperidine (Virion binding);Ethyl Oxo(Piperidin-1-Yl)Acetate (Virion binding);(3s,6s,9r,10r,11s,12s,13e,15e,18s,21s)-18-{(1e,3e,7s,8s)-9-[(2s,3r,4s,5s,6r,9s,11s)-9-Ethyl-4-Hydroxy-3,5,11-Trimethyl-8-Oxo-1-Oxa-7-Azaspiro[5.5]Undec-2-Yl]-8-Hydroxy-1,7-Dimethylnona-1,3-Dienyl}-10,12-Dihydroxy-3-(3-Hydroxybenzyl)-6-Isoprop…		(M5937)HALLMARK GLYCOLYSIS; (M5924)HALLMARK MTORC1 SIGNALING; (M5926)HALLMARK MYC TARGETS V1	0	1	0	1	0	0	0	0	0	1	0	0	0	1	0	1	0	1	0	0
P29401	7086	uniprot	H. sapiens	7086	H. sapiens	TKT	transketolase	GO:0005999 xylulose biosynthetic process;GO:0009052 pentose-phosphate shunt, non-oxidative branch;GO:0019322 pentose biosynthetic process	Enzymes/ENZYME proteins/Transferases	Nucleoplasm(Enhanced)			(M5905)HALLMARK ADIPOGENESIS	0	0	0	0	0	1	0	0	0	0	0	0	0	0	0	0	0	0	0	0
P61981	7532	uniprot	H. sapiens	7532	H. sapiens	YWHAG	tyrosine 3-monooxygenase/tryptophan 5-monooxygenase activation protein gamma	GO:1900740 positive regulation of protein insertion into mitochondrial membrane involved in apoptotic signaling pathway;GO:1900739 regulation of protein insertion into mitochondrial membrane involved in apoptotic signaling pathway;GO:1901030 positive regulation of mitochondrial outer membrane permeabilization involved in apoptotic signaling pathway				(M199)PID P38 MK2 PATHWAY; (M247)PID INSULIN GLUCOSE PATHWAY; (M182)PID IL3 PATHWAY	(M5905)HALLMARK ADIPOGENESIS	0	0	1	0	0	0	1	1	0	1	0	1	0	0	0	0	0	0	0	0
Q15084	10130	uniprot	H. sapiens	10130	H. sapiens	PDIA6	protein disulfide isomerase family A member 6	GO:0036498 IRE1-mediated unfolded protein response;GO:0030968 endoplasmic reticulum unfolded protein response;GO:0034620 cellular response to unfolded protein	Enzymes/ENZYME proteins/Isomerase	Endoplasmic reticulum(Supported)Cytosol(Approved)			(M5922)HALLMARK UNFOLDED PROTEIN RESPONSE	0	0	0	1	0	0	0	0	0	0	0	0	0	0	0	0	0	0	0	0
P37802	8407	uniprot	H. sapiens	8407	H. sapiens	TAGLN2	transgelin 2	GO:0002576 platelet degranulation;GO:0045055 regulated exocytosis;GO:0006887 exocytosis		Actin filaments;Cytosol(Approved)				0	1	0	0	0	0	0	0	0	0	0	0	0	0	0	1	0	0	0	0
P02768	213	uniprot	H. sapiens	213	H. sapiens	ALB	albumin	GO:0051659 maintenance of mitochondrion location;GO:0034375 high-density lipoprotein particle remodeling;GO:0034369 plasma lipoprotein particle remodeling		Endoplasmic reticulum;Golgi apparatus(Enhanced)	Erythromycin (Toxic substance binding);Cefotaxime (Toxic substance binding);Vancomycin (Toxic substance binding);Rifampicin (Toxic substance binding)	(M106)PID HNF3B PATHWAY	(M5949)HALLMARK PEROXISOME	0	1	0	0	0	0	0	1	0	1	0	0	0	0	0	1	0	0	1	0
P62258	7531	uniprot	H. sapiens	7531	H. sapiens	YWHAE	tyrosine 3-monooxygenase/tryptophan 5-monooxygenase activation protein epsilon	GO:1900740 positive regulation of protein insertion into mitochondrial membrane involved in apoptotic signaling pathway;GO:1905913 negative regulation of calcium ion export across plasma membrane;GO:0003064 regulation of heart rate by hormone		Cytosol(Uncertain)	Fusicoccin (Ubiquitin protein ligase binding)	(M199)PID P38 MK2 PATHWAY; (M247)PID INSULIN GLUCOSE PATHWAY; (M163)PID LIS1 PATHWAY	(M5893)HALLMARK MITOTIC SPINDLE; (M5926)HALLMARK MYC TARGETS V1	0	0	1	0	0	0	1	1	0	1	0	1	0	1	1	0	0	0	0	0
Q00839	3192	uniprot	H. sapiens	3192	H. sapiens	HNRNPU	heterogeneous nuclear ribonucleoprotein U	GO:1902425 positive regulation of attachment of mitotic spindle microtubules to kinetochore;GO:0098963 dendritic transport of messenger ribonucleoprotein complex;GO:1902889 protein localization to spindle microtubule		Nucleoplasm(Supported)			(M5941)HALLMARK UV RESPONSE UP; (M5901)HALLMARK G2M CHECKPOINT; (M5926)HALLMARK MYC TARGETS V1	1	0	1	0	0	0	1	0	0	1	0	1	0	0	1	0	0	0	0	1
P13647	3852	uniprot	H. sapiens	3852	H. sapiens	KRT5	keratin 5	GO:0031581 hemidesmosome assembly;GO:0070268 cornification;GO:0031424 keratinization		Intermediate filaments(Supported)		(M236)PID DELTA NP63 PATHWAY; (M115)PID REG GR PATHWAY	(M5956)HALLMARK KRAS SIGNALING DN	0	0	0	0	0	0	0	0	0	0	0	0	0	0	0	0	0	0	0	0
P18669	5223	uniprot	H. sapiens	5223	H. sapiens	PGAM1	phosphoglycerate mutase 1	GO:0061621 canonical glycolysis;GO:0061620 glycolytic process through glucose-6-phosphate;GO:0043456 regulation of pentose-phosphate shunt	Enzymes/ENZYME proteins/Isomerase	Nucleoplasm(Approved)			(M5937)HALLMARK GLYCOLYSIS	1	1	0	0	1	1	0	0	0	0	0	0	0	0	0	0	0	0	0	0
P22314	7317	uniprot	H. sapiens	7317	H. sapiens	UBA1	ubiquitin like modifier activating enzyme 1	GO:0006511 ubiquitin-dependent protein catabolic process;GO:0019941 modification-dependent protein catabolic process;GO:0051603 proteolysis involved in cellular protein catabolic process	Enzymes/ENZYME proteins/Ligase	Nucleoplasm(Enhanced)	Hexatantalum Dodecabromide (Ubiquitin-protein transferase activity)			0	0	0	0	0	0	0	0	0	0	0	0	0	0	0	0	0	0	0	0
P22626	3181	uniprot	H. sapiens	3181	H. sapiens	HNRNPA2B1	heterogeneous nuclear ribonucleoprotein A2/B1	GO:1905663 positive regulation of telomerase RNA reverse transcriptase activity;GO:1905661 regulation of telomerase RNA reverse transcriptase activity;GO:1990428 miRNA transport		Nucleoplasm(Enhanced)			(M5926)HALLMARK MYC TARGETS V1	1	0	1	0	0	0	1	0	0	1	0	0	0	0	0	0	0	1	0	0
P09936	7345	uniprot	H. sapiens	7345	H. sapiens	UCHL1	ubiquitin C-terminal hydrolase L1	GO:0007412 axon target recognition;GO:0019896 axonal transport of mitochondrion;GO:0047497 mitochondrion transport along microtubule	Enzymes/{ENZYME proteins/Hydrolases,Peptidases/Cysteine-type peptidases}	Cytosol(Enhanced)Nucleoplasm(Approved)		(M275)PID ALPHA SYNUCLEIN PATHWAY		0	0	0	0	0	0	0	0	0	0	0	1	0	0	0	0	0	0	0	0
O43175	26227	uniprot	H. sapiens	26227	H. sapiens	PHGDH	phosphoglycerate dehydrogenase	GO:0006564 L-serine biosynthetic process;GO:0019530 taurine metabolic process;GO:0006566 threonine metabolic process	Enzymes/ENZYME proteins/Oxidoreductases	Cytosol;Nucleoplasm;Plasma membrane(Enhanced)	NADH (Phosphoglycerate dehydrogenase activity)		(M5924)HALLMARK MTORC1 SIGNALING	0	0	1	0	0	1	0	0	0	0	0	0	0	0	1	0	0	0	0	0
P26641	1937	uniprot	H. sapiens	1937	H. sapiens	EEF1G	eukaryotic translation elongation factor 1 gamma	GO:0009615 response to virus;GO:0006414 translational elongation;GO:0006412 translation		Mitochondria(Approved)				0	0	1	0	1	0	0	0	0	0	0	0	0	0	0	0	0	0	0	0
P06744	2821	uniprot	H. sapiens	2821	H. sapiens	GPI	glucose-6-phosphate isomerase	GO:0061621 canonical glycolysis;GO:0061620 glycolytic process through glucose-6-phosphate;GO:0061615 glycolytic process through fructose-6-phosphate	Enzymes/ENZYME proteins/Isomerase	Cytosol;Plasma membrane(Supported)Nucleoplasm(Approved)	alpha-D-glucose 6-phosphate (Ubiquitin protein ligase binding);6-Phosphogluconic Acid (Ubiquitin protein ligase binding);5-Phospho-D-Arabinohydroxamic Acid (Ubiquitin protein ligase binding);D-glucitol 6-phosphate (Ubiquitin protein ligase binding);5-Phosphoarabinonic Acid (Ubiquitin protein ligase binding);Glucose-6-Phosphate (Ubiquitin protein ligase binding);Erythose-4-Phosphate (Ubiquitin pro…		(M5936)HALLMARK OXIDATIVE PHOSPHORYLATION; (M5891)HALLMARK HYPOXIA; (M5924)HALLMARK MTORC1 SIGNALING	1	1	0	0	0	1	0	1	0	0	0	0	0	0	0	1	0	0	0	0
Q12905	3608	uniprot	H. sapiens	3608	H. sapiens	ILF2	interleukin enhancer binding factor 2	GO:0043312 neutrophil degranulation;GO:0002283 neutrophil activation involved in immune response;GO:0042119 neutrophil activation		Nucleus(Enhanced)Nucleoli(Supported)			(M5926)HALLMARK MYC TARGETS V1	0	1	1	0	0	0	0	0	0	0	0	0	0	0	0	0	0	0	0	0
P05023	476	uniprot	H. sapiens	476	H. sapiens	ATP1A1	ATPase Na+/K+ transporting subunit alpha 1	GO:0031947 negative regulation of glucocorticoid biosynthetic process;GO:0090032 negative regulation of steroid hormone biosynthetic process;GO:0086064 cell communication by electrical coupling involved in cardiac conduction	Enzymes/ENZYME proteins/Hydrolases;Transporters/Primary Active Transporters		Digoxin (Steroid hormone binding);Acetyldigitoxin (Steroid hormone binding);Hydroflumethiazide (Steroid hormone binding);Etacrynic acid (Steroid hormone binding);Trichlormethiazide (Steroid hormone binding);Deslanoside (Steroid hormone binding);Ouabain (Steroid hormone binding);Diazoxide (Steroid hormone binding);Bretylium (Steroid hormone binding);Ciclopirox (Steroid hormone binding);Bepridil (S…		(M5910)HALLMARK PROTEIN SECRETION	0	0	0	0	0	0	0	0	1	0	0	0	1	0	0	0	0	0	1	1
Q7KZF4	27044	uniprot	H. sapiens	27044	H. sapiens	SND1	staphylococcal nuclease and tudor domain containing 1	GO:0010587 miRNA catabolic process;GO:0034661 ncRNA catabolic process;GO:0010586 miRNA metabolic process		Cytosol(Enhanced)		(M195)PID CMYB PATHWAY		1	0	1	0	0	0	0	1	0	0	0	0	0	0	0	0	0	0	0	0
O00469	5352	uniprot	H. sapiens	5352	H. sapiens	PLOD2	procollagen-lysine,2-oxoglutarate 5-dioxygenase 2	GO:0046947 hydroxylysine biosynthetic process;GO:0046946 hydroxylysine metabolic process;GO:0017185 peptidyl-lysine hydroxylation	Enzymes/ENZYME proteins/Oxidoreductases	Cytosol;Nucleoli(Uncertain)	Vitamin C (Procollagen-lysine 5-dioxygenase activity)	(M3468)NABA ECM REGULATORS; (M5885)NABA MATRISOME ASSOCIATED; (M5889)NABA MATRISOME	(M5937)HALLMARK GLYCOLYSIS; (M5930)HALLMARK EPITHELIAL MESENCHYMAL TRANSITION; (M5924)HALLMARK MTORC1 SIGNALING	0	0	0	0	0	1	0	0	0	0	0	0	0	0	0	0	0	0	0	0
P60842	1973	uniprot	H. sapiens	1973	H. sapiens	EIF4A1	eukaryotic translation initiation factor 4A1	GO:0002183 cytoplasmic translational initiation;GO:0006413 translational initiation;GO:0002181 cytoplasmic translation	Enzymes/ENZYME proteins/Hydrolases	Cytosol(Approved)		(M121)PID MTOR 4PATHWAY; (M66)PID MYC ACTIV PATHWAY	(M5922)HALLMARK UNFOLDED PROTEIN RESPONSE; (M5926)HALLMARK MYC TARGETS V1	1	0	1	0	1	0	0	1	0	0	1	0	0	0	0	0	0	0	0	0
P27348	10971	uniprot	H. sapiens	10971	H. sapiens	YWHAQ	tyrosine 3-monooxygenase/tryptophan 5-monooxygenase activation protein theta	GO:1900740 positive regulation of protein insertion into mitochondrial membrane involved in apoptotic signaling pathway;GO:1900739 regulation of protein insertion into mitochondrial membrane involved in apoptotic signaling pathway;GO:1901030 positive regulation of mitochondrial outer membrane permeabilization involved in apoptotic signaling pathway		Cytosol(Supported)Nucleoplasm(Uncertain)		(M199)PID P38 MK2 PATHWAY; (M247)PID INSULIN GLUCOSE PATHWAY; (M249)PID PI3KCI AKT PATHWAY	(M5926)HALLMARK MYC TARGETS V1	0	0	1	0	0	0	1	1	0	1	0	1	0	0	1	0	0	0	0	0
P14314	5589	uniprot	H. sapiens	5589	H. sapiens	PRKCSH	protein kinase C substrate 80K-H	GO:0006491 N-glycan processing;GO:0043687 post-translational protein modification;GO:0006457 protein folding		Endoplasmic reticulum(Enhanced)				0	0	0	1	0	0	0	0	0	0	0	0	0	0	0	0	0	0	1	0
P27816	4134	uniprot	H. sapiens	4134	H. sapiens	MAP4	microtubule associated protein 4	GO:1902856 negative regulation of non-motile cilium assembly;GO:1902018 negative regulation of cilium assembly;GO:1902855 regulation of non-motile cilium assembly		Cytosol;Microtubules;Plasma membrane(Supported)	Paclitaxel (Structural molecule activity);Docetaxel (Structural molecule activity)			0	0	0	0	0	0	0	0	0	0	0	0	0	0	0	0	0	0	0	1
P29966	4082	uniprot	H. sapiens	4082	H. sapiens	MARCKS	myristoylated alanine rich protein kinase C substrate	GO:0051764 actin crosslink formation;GO:0051017 actin filament bundle assembly;GO:0061572 actin filament bundle organization		Plasma membrane(Supported)Cytosol;Endoplasmic reticulum;Nucleus(Approved)			(M5893)HALLMARK MITOTIC SPINDLE; (M5890)HALLMARK TNFA SIGNALING VIA NFKB; (M5901)HALLMARK G2M CHECKPOINT	0	0	0	0	0	0	0	0	1	0	0	0	0	0	0	0	0	0	0	0
P06454	5757	uniprot	H. sapiens	5757	H. sapiens	PTMA	prothymosin alpha	GO:0043486 histone exchange;GO:0043044 ATP-dependent chromatin remodeling;GO:0034728 nucleosome organization		Cytosol;Nucleus(Enhanced)		(M66)PID MYC ACTIV PATHWAY		0	0	0	0	0	0	0	1	0	0	1	0	0	0	0	0	0	0	0	0
P07737	5216	uniprot	H. sapiens	5216	H. sapiens	PFN1	profilin 1	GO:0051497 negative regulation of stress fiber assembly;GO:1900029 positive regulation of ruffle assembly;GO:0001843 neural tube closure		Cytosol(Supported)	7-HYDROXY-4-METHYL-3-(2-HYDROXY-ETHYL)COUMARIN (Proline-rich region binding)	(M16801)SIG REGULATION OF THE ACTIN CYTOSKELETON BY RHO GTPASES; (M8873)ST FAS SIGNALING PATHWAY	(M5923)HALLMARK PI3K AKT MTOR SIGNALING; (M5921)HALLMARK COMPLEMENT; (M5915)HALLMARK APICAL JUNCTION	0	0	1	0	0	0	1	1	1	1	0	0	0	0	0	1	0	0	0	1
P78371	10576	uniprot	H. sapiens	10576	H. sapiens	CCT2	chaperonin containing TCP1 subunit 2	GO:1904871 positive regulation of protein localization to Cajal body;GO:1904869 regulation of protein localization to Cajal body;GO:1904874 positive regulation of telomerase RNA localization to Cajal body		Cytosol(Supported)			(M5926)HALLMARK MYC TARGETS V1	0	1	1	1	0	0	1	0	0	1	0	0	0	1	0	0	0	0	0	0
Q16555	1808	uniprot	H. sapiens	1808	H. sapiens	DPYSL2	dihydropyrimidinase like 2	GO:0006208 pyrimidine nucleobase catabolic process;GO:0030516 regulation of axon extension;GO:0048675 axon extension		Cytosol(Supported)Plasma membrane(Approved)			(M5919)HALLMARK HEDGEHOG SIGNALING	1	0	1	0	0	0	0	0	0	0	0	0	0	0	1	0	0	0	0	0
P06748	4869	uniprot	H. sapiens	4869	H. sapiens	NPM1	nucleophosmin 1	GO:0060735 regulation of eIF2 alpha phosphorylation by dsRNA;GO:1902629 regulation of mRNA stability involved in cellular response to UV;GO:0000056 ribosomal small subunit export from nucleus		Nucleoli(Enhanced)Nucleus(Supported)		(M258)PID BARD1 PATHWAY; (M14)PID AURORA B PATHWAY; (M255)PID HIF1 TFPATHWAY	(M5928)HALLMARK MYC TARGETS V2; (M5922)HALLMARK UNFOLDED PROTEIN RESPONSE; (M5950)HALLMARK ALLOGRAFT REJECTION	1	0	1	0	1	1	0	0	0	1	1	1	0	0	0	0	0	0	1	1
P06396	2934	uniprot	H. sapiens	2934	H. sapiens	GSN	gelsolin	GO:1903906 regulation of plasma membrane raft polarization;GO:0044858 plasma membrane raft polarization;GO:0046597 negative regulation of viral entry into host cell		Actin filaments(Supported)	Latrunculin A (Protein domain specific binding)	(M63)PID AVB3 OPN PATHWAY; (M266)PID NCADHERIN PATHWAY; (M127)PID ERBB1 RECEPTOR PROXIMAL PATHWAY	(M5946)HALLMARK COAGULATION; (M5902)HALLMARK APOPTOSIS; (M5893)HALLMARK MITOTIC SPINDLE	0	1	1	0	0	0	1	1	1	1	0	1	1	0	0	1	0	0	0	1
P08758	308	uniprot	H. sapiens	308	H. sapiens	ANXA5	annexin A5	GO:0002576 platelet degranulation;GO:0070588 calcium ion transmembrane transport;GO:0007596 blood coagulation	Transporters/Transporter channels and pores	Nuclear membrane(Approved)	L-Alpha-Glycerophosphorylserine (Phospholipid binding);L-thioproline (Phospholipid binding);K201 (Phospholipid binding);L-Alpha-Glycerophosphorylethanolamine (Phospholipid binding);1,4-Dideoxy-O2-Sulfo-Glucuronic Acid (Phospholipid binding);N,O6-Disulfo-Glucosamine (Phospholipid binding);1,4-Dideoxy-5-Dehydro-O2-Sulfo-Glucuronic Acid (Phospholipid binding)	(M5880)NABA ECM AFFILIATED; (M5885)NABA MATRISOME ASSOCIATED; (M5889)NABA MATRISOME	(M5892)HALLMARK CHOLESTEROL HOMEOSTASIS; (M5921)HALLMARK COMPLEMENT	0	1	0	0	0	0	0	0	0	0	0	0	0	0	0	1	0	0	0	0
P16989	8531	uniprot	H. sapiens	8531	H. sapiens	YBX3	Y-box binding protein 3	GO:1902219 negative regulation of intrinsic apoptotic signaling pathway in response to osmotic stress;GO:0070935 3'-UTR-mediated mRNA stabilization;GO:1902218 regulation of intrinsic apoptotic signaling pathway in response to osmotic stress	Transcription factors	Cytosol(Supported)				1	0	0	0	1	0	0	0	0	1	0	1	0	1	0	0	0	0	1	0
P61978	3190	uniprot	H. sapiens	3190	H. sapiens	HNRNPK	heterogeneous nuclear ribonucleoprotein K	GO:0045716 positive regulation of low-density lipoprotein particle receptor biosynthetic process;GO:1902165 regulation of intrinsic apoptotic signaling pathway in response to DNA damage by p53 class mediator;GO:0045714 regulation of low-density lipoprotein particle receptor biosynthetic process		Nucleoplasm(Enhanced)				1	0	0	0	0	0	0	1	0	0	0	1	0	0	1	0	0	0	0	0
P52272	4670	uniprot	H. sapiens	4670	H. sapiens	HNRNPM	heterogeneous nuclear ribonucleoprotein M	GO:2000815 regulation of mRNA stability involved in response to oxidative stress;GO:0010610 regulation of mRNA stability involved in response to stress;GO:0043488 regulation of mRNA stability		Nucleoplasm(Enhanced)				1	0	1	0	0	0	0	0	0	0	0	0	0	0	0	0	0	0	0	0
O60506	10492	uniprot	H. sapiens	10492	H. sapiens	SYNCRIP	synaptotagmin binding cytoplasmic RNA interacting protein	GO:0070934 CRD-mediated mRNA stabilization;GO:0048255 mRNA stabilization;GO:1902373 negative regulation of mRNA catabolic process		Cytosol;Nucleoplasm(Enhanced)			(M5925)HALLMARK E2F TARGETS; (M5901)HALLMARK G2M CHECKPOINT; (M5926)HALLMARK MYC TARGETS V1	1	0	0	0	1	0	0	0	0	0	0	0	0	0	0	0	0	0	0	0
P60660	4637	uniprot	H. sapiens	4637	H. sapiens	MYL6	myosin light chain 6	GO:0030049 muscle filament sliding;GO:0033275 actin-myosin filament sliding;GO:0070252 actin-mediated cell contraction						0	0	1	0	0	0	0	1	1	0	0	0	1	0	0	0	0	0	0	0
Q01518	10487	uniprot	H. sapiens	10487	H. sapiens	CAP1	cyclase associated actin cytoskeleton regulatory protein 1	GO:0043312 neutrophil degranulation;GO:0045761 regulation of adenylate cyclase activity;GO:0002283 neutrophil activation involved in immune response		Cytosol(Supported)		(M7955)SIG INSULIN RECEPTOR PATHWAY IN CARDIAC MYOCYTES	(M5915)HALLMARK APICAL JUNCTION	0	1	1	0	0	0	0	1	1	0	0	0	0	0	0	1	0	0	0	1
P07195	3945	uniprot	H. sapiens	3945	H. sapiens	LDHB	lactate dehydrogenase B	GO:0006090 pyruvate metabolic process;GO:0032787 monocarboxylic acid metabolic process;GO:0019752 carboxylic acid metabolic process	Enzymes/ENZYME proteins/Oxidoreductases	Cytosol(Enhanced)	NADH (Nad binding);4-Hydroxy-1,2,5-Oxadiazole-3-Carboxylic Acid (Nad binding);Oxamic Acid (Nad binding)		(M5936)HALLMARK OXIDATIVE PHOSPHORYLATION; (M5939)HALLMARK P53 PATHWAY	0	0	0	0	0	1	0	0	0	0	0	0	0	0	0	0	0	0	0	0
P46821	4131	uniprot	H. sapiens	4131	H. sapiens	MAP1B	microtubule associated protein 1B	GO:0051915 induction of synaptic plasticity by chemical substance;GO:0051914 positive regulation of synaptic plasticity by chemical substance;GO:0051913 regulation of synaptic plasticity by chemical substance		Cytosol(Enhanced)		(M163)PID LIS1 PATHWAY; (M69)PID REELIN PATHWAY; (M108)PID NETRIN PATHWAY	(M5942)HALLMARK UV RESPONSE DN	0	0	0	0	0	0	1	0	1	0	0	0	0	0	0	1	0	0	0	1
P31942	3189	uniprot	H. sapiens	3189	H. sapiens	HNRNPH3	heterogeneous nuclear ribonucleoprotein H3	GO:0000398 mRNA splicing, via spliceosome;GO:0000377 RNA splicing, via transesterification reactions with bulged adenosine as nucleophile;GO:0000375 RNA splicing, via transesterification reactions		Nucleoplasm(Supported)				0	0	0	0	0	0	0	0	0	0	0	0	0	0	0	0	0	0	0	0
P50990	10694	uniprot	H. sapiens	10694	H. sapiens	CCT8	chaperonin containing TCP1 subunit 8	GO:1904871 positive regulation of protein localization to Cajal body;GO:1904869 regulation of protein localization to Cajal body;GO:1904874 positive regulation of telomerase RNA localization to Cajal body		Intermediate filaments(Supported)Cytosol;Nucleus(Approved)				0	1	1	1	0	0	1	0	0	1	0	0	0	0	0	0	0	0	0	0
P81605	117159	uniprot	H. sapiens	117159	H. sapiens	DCD	dermcidin	GO:0051873 killing by host of symbiont cells;GO:0051852 disruption by host of symbiont cells;GO:0051883 killing of cells in other organism involved in symbiotic interaction	Transporters/Transporter channels and pores					0	0	0	0	0	0	0	0	0	0	0	0	0	0	0	0	0	0	0	0
O75396	9554	uniprot	H. sapiens	9554	H. sapiens	SEC22B	SEC22 homolog B, vesicle trafficking protein (gene/pseudogene)	GO:1990668 vesicle fusion with endoplasmic reticulum-Golgi intermediate compartment (ERGIC) membrane;GO:1902902 negative regulation of autophagosome assembly;GO:0048208 COPII vesicle coating					(M5910)HALLMARK PROTEIN SECRETION	0	0	0	0	0	0	0	1	0	0	0	0	0	0	0	0	0	0	0	1
Q14974	3837	uniprot	H. sapiens	3837	H. sapiens	KPNB1	karyopherin subunit beta 1	GO:0006610 ribosomal protein import into nucleus;GO:0007079 mitotic chromosome movement towards spindle pole;GO:0019054 modulation by virus of host process	Transporters/Transporter channels and pores	Cytosol;Nuclear membrane;Nucleoplasm(Supported)		(M228)PID SMAD2 3PATHWAY; (M91)PID TCPTP PATHWAY; (M113)PID NFAT 3PATHWAY	(M5901)HALLMARK G2M CHECKPOINT; (M5926)HALLMARK MYC TARGETS V1	1	1	1	0	0	0	0	1	1	1	0	0	0	0	0	0	0	0	0	1
P62249	6217	uniprot	H. sapiens	6217	H. sapiens	RPS16	ribosomal protein S16	GO:0006614 SRP-dependent cotranslational protein targeting to membrane;GO:0006613 cotranslational protein targeting to membrane;GO:0000184 nuclear-transcribed mRNA catabolic process, nonsense-mediated decay	Ribosomal proteins	Cytosol;Endoplasmic reticulum(Enhanced)				1	0	1	0	1	0	0	0	0	0	0	0	0	0	0	0	0	0	0	0
O00264	10857	uniprot	H. sapiens	10857	H. sapiens	PGRMC1	progesterone receptor membrane component 1	GO:0043312 neutrophil degranulation;GO:0002283 neutrophil activation involved in immune response;GO:0042119 neutrophil activation		Endoplasmic reticulum;Nucleoli(Approved)	Dextromethorphan (Steroid binding);Nortriptyline (Steroid binding)		(M5934)HALLMARK XENOBIOTIC METABOLISM	0	1	0	0	0	0	0	0	0	0	0	0	0	0	0	0	0	0	0	0
P31943	3187	uniprot	H. sapiens	3187	H. sapiens	HNRNPH1	heterogeneous nuclear ribonucleoprotein H1	GO:0008543 fibroblast growth factor receptor signaling pathway;GO:0044344 cellular response to fibroblast growth factor stimulus;GO:0071774 response to fibroblast growth factor		Nucleoplasm(Supported)Cytosol(Approved)				1	0	0	0	0	0	0	0	0	0	0	0	0	0	0	0	0	0	0	0
P25705	498	uniprot	H. sapiens	498	H. sapiens	ATP5F1A	ATP synthase F1 subunit alpha	GO:0042776 mitochondrial ATP synthesis coupled proton transport;GO:0043536 positive regulation of blood vessel endothelial cell migration;GO:0015986 ATP synthesis coupled proton transport		Mitochondria(Supported)	Quercetin (Transmembrane transporter activity);1-ACETYL-2-CARBOXYPIPERIDINE (Transmembrane transporter activity);AUROVERTIN B (Transmembrane transporter activity);PICEATANNOL (Transmembrane transporter activity);N1-(2-AMINO-4-METHYLPENTYL)OCTAHYDRO-PYRROLO[1,2-A] PYRIMIDINE (Transmembrane transporter activity)		(M5936)HALLMARK OXIDATIVE PHOSPHORYLATION	0	0	0	0	0	1	0	1	0	0	0	0	0	0	0	0	0	0	0	0
P14866	3191	uniprot	H. sapiens	3191	H. sapiens	HNRNPL	heterogeneous nuclear ribonucleoprotein L	GO:1902416 positive regulation of mRNA binding;GO:0048025 negative regulation of mRNA splicing, via spliceosome;GO:1905216 positive regulation of RNA binding		Nucleoplasm(Supported)				1	0	0	0	1	0	0	0	0	0	0	0	0	0	1	0	0	0	0	0
Q14697	23193	uniprot	H. sapiens	23193	H. sapiens	GANAB	glucosidase II alpha subunit	GO:0006491 N-glycan processing;GO:0006457 protein folding;GO:0009100 glycoprotein metabolic process	Enzymes/ENZYME proteins/Hydrolases	Cytosol;Endoplasmic reticulum;Nuclear membrane(Approved)	Miglitol (Poly(a) rna binding)			0	0	0	1	0	1	0	0	0	0	0	0	0	0	0	0	0	0	1	0
Q01844	2130	uniprot	H. sapiens	2130	H. sapiens	EWSR1	EWS RNA binding protein 1	GO:0006355 regulation of transcription, DNA-templated;GO:1903506 regulation of nucleic acid-templated transcription;GO:0006351 transcription, DNA-templated		Nucleus(Enhanced)Nucleoli(Supported)		(M258)PID BARD1 PATHWAY	(M5901)HALLMARK G2M CHECKPOINT	0	0	0	0	0	0	0	0	0	0	0	0	0	0	0	0	0	0	0	0
P62269	6222	uniprot	H. sapiens	6222	H. sapiens	RPS18	ribosomal protein S18	GO:0006614 SRP-dependent cotranslational protein targeting to membrane;GO:0006613 cotranslational protein targeting to membrane;GO:0000184 nuclear-transcribed mRNA catabolic process, nonsense-mediated decay	Ribosomal proteins	Cytosol(Supported)				1	0	1	0	1	0	0	0	0	0	0	0	0	0	0	0	0	0	0	0
P63244	10399	uniprot	H. sapiens	10399	H. sapiens	RACK1	receptor for activated C kinase 1	GO:1903208 negative regulation of hydrogen peroxide-induced neuron death;GO:0042998 positive regulation of Golgi to plasma membrane protein transport;GO:1903207 regulation of hydrogen peroxide-induced neuron death	Ribosomal proteins	Cytosol;Nucleoplasm(Enhanced)		(M180)PID HIF1A PATHWAY; (M125)PID IGF1 PATHWAY; (M240)PID SYNDECAN 2 PATHWAY	(M5939)HALLMARK P53 PATHWAY; (M5926)HALLMARK MYC TARGETS V1	0	0	1	1	1	0	0	1	0	1	0	1	0	0	0	0	0	1	0	1
Q9P2E9	6238	uniprot	H. sapiens	6238	H. sapiens	RRBP1	ribosome binding protein 1	GO:0001649 osteoblast differentiation;GO:0001503 ossification;GO:0006412 translation		Endoplasmic reticulum(Enhanced)				0	0	0	1	1	0	0	0	0	0	0	0	0	0	0	0	0	0	0	0
Q07065	10970	uniprot	H. sapiens	10970	H. sapiens	CKAP4	cytoskeleton associated protein 4	GO:0043312 neutrophil degranulation;GO:0002283 neutrophil activation involved in immune response;GO:0042119 neutrophil activation		Cytoplasmic bodies;Cytosol;Nuclear speckles(Uncertain)			(M5947)HALLMARK IL2 STAT5 SIGNALING	0	1	0	1	0	0	0	0	0	0	0	0	0	0	0	0	0	0	0	0
Q06830	5052	uniprot	H. sapiens	5052	H. sapiens	PRDX1	peroxiredoxin 1	GO:0019430 removal of superoxide radicals;GO:0071451 cellular response to superoxide;GO:0042267 natural killer cell mediated cytotoxicity	Enzymes/ENZYME proteins/Oxidoreductases	Mitochondria(Supported)		(M3501)ST B CELL ANTIGEN RECEPTOR; (M9526)ST T CELL SIGNAL TRANSDUCTION; (M58)PID AR PATHWAY	(M5938)HALLMARK REACTIVE OXIGEN SPECIES PATHWAY; (M5949)HALLMARK PEROXISOME; (M5924)HALLMARK MTORC1 SIGNALING	0	0	1	0	0	1	0	1	0	1	0	1	0	0	0	0	0	0	0	0
Q15942	7791	uniprot	H. sapiens	7791	H. sapiens	ZYX	zyxin	GO:0043149 stress fiber assembly;GO:0030038 contractile actin filament bundle assembly;GO:0071346 cellular response to interferon-gamma		Focal adhesion sites(Supported)		(M184)PID ECADHERIN KERATINOCYTE PATHWAY; (M232)PID ECADHERIN STABILIZATION PATHWAY; (M238)PID THROMBIN PAR1 PATHWAY	(M5915)HALLMARK APICAL JUNCTION	0	0	0	0	0	0	0	0	1	0	0	0	0	0	0	0	0	0	0	0
P40925	4190	uniprot	H. sapiens	4190	H. sapiens	MDH1	malate dehydrogenase 1	GO:0006734 NADH metabolic process;GO:0006107 oxaloacetate metabolic process;GO:0006108 malate metabolic process	Citric acid cycle related proteins;Enzymes/ENZYME proteins/Oxidoreductases	Cytosol(Supported)Centrosome(Approved)	NADH (Nad binding);2'-Monophosphoadenosine 5'-Diphosphoribose (Nad binding)		(M5935)HALLMARK FATTY ACID METABOLISM; (M5937)HALLMARK GLYCOLYSIS; (M5936)HALLMARK OXIDATIVE PHOSPHORYLATION	0	0	0	0	0	1	0	0	0	0	0	0	0	0	0	0	0	0	0	0
P30050	6136	uniprot	H. sapiens	6136	H. sapiens	RPL12	ribosomal protein L12	GO:0006614 SRP-dependent cotranslational protein targeting to membrane;GO:0006613 cotranslational protein targeting to membrane;GO:0000184 nuclear-transcribed mRNA catabolic process, nonsense-mediated decay	Ribosomal proteins	Golgi apparatus(Approved)				1	0	1	0	1	0	0	0	0	0	0	0	0	0	0	0	0	0	0	0
P01892	3105	uniprot	H. sapiens	3105	H. sapiens	HLA-A	major histocompatibility complex, class I, A	GO:0002485 antigen processing and presentation of endogenous peptide antigen via MHC class I via ER pathway, TAP-dependent;GO:0002419 T cell mediated cytotoxicity directed against tumor cell target;GO:2001187 positive regulation of CD8-positive, alpha-beta T cell activation		Plasma membrane(Supported)Golgi apparatus(Approved)		(M88)PID CD8 TCR PATHWAY; (M54)PID IL12 2PATHWAY; (M272)PID CD8 TCR DOWNSTREAM PATHWAY	(M5950)HALLMARK ALLOGRAFT REJECTION; (M5913)HALLMARK INTERFERON GAMMA RESPONSE	0	1	0	0	0	0	0	1	0	0	0	0	0	1	0	0	0	1	1	0
P29692	1936	uniprot	H. sapiens	1936	H. sapiens	EEF1D	eukaryotic translation elongation factor 1 delta	GO:0071479 cellular response to ionizing radiation;GO:0043123 positive regulation of I-kappaB kinase/NF-kappaB signaling;GO:0043122 regulation of I-kappaB kinase/NF-kappaB signaling		Nucleoli fibrillar center;Nucleus(Supported)				0	0	1	0	1	0	0	0	0	0	0	0	0	0	0	0	0	0	0	0
Q13085	31	uniprot	H. sapiens	31	H. sapiens	ACACA	acetyl-CoA carboxylase alpha	GO:0006853 carnitine shuttle;GO:2001295 malonyl-CoA biosynthetic process;GO:2001293 malonyl-CoA metabolic process	Enzymes/ENZYME proteins/Ligase	Cytosol(Supported)Actin filaments;Nucleoli fibrillar center(Uncertain)	Biotin (Metal ion binding)		(M5923)HALLMARK PI3K AKT MTOR SIGNALING; (M5924)HALLMARK MTORC1 SIGNALING	0	0	0	0	0	1	0	1	0	1	0	0	0	0	0	0	0	0	0	0
P17931	3958	uniprot	H. sapiens	3958	H. sapiens	LGALS3	galectin 3	GO:2001189 negative regulation of T cell activation via T cell receptor contact with antigen bound to MHC molecule on antigen presenting cell;GO:1903614 negative regulation of protein tyrosine phosphatase activity;GO:2000521 negative regulation of immunological synapse formation		Cytosol;Nucleoplasm(Supported)Plasma membrane(Approved)	2,3,5,6-Tetrafluoro-4-Methoxy-Benzamide (Poly(a) rna binding)	(M269)PID RAS PATHWAY; (M219)PID HEDGEHOG GLI PATHWAY; (M5880)NABA ECM AFFILIATED	(M5892)HALLMARK CHOLESTEROL HOMEOSTASIS; (M5902)HALLMARK APOPTOSIS; (M5921)HALLMARK COMPLEMENT	0	1	1	0	0	0	0	1	0	1	0	1	0	0	0	0	0	0	0	1
P61019	5862	uniprot	H. sapiens	5862	H. sapiens	RAB2A	RAB2A, member RAS oncogene family	GO:0032482 Rab protein signal transduction;GO:0043687 post-translational protein modification;GO:0007030 Golgi organization					(M5910)HALLMARK PROTEIN SECRETION	0	0	0	0	0	0	0	0	0	0	0	0	0	0	0	0	0	0	0	0
Q8NC51	26135	uniprot	H. sapiens	26135	H. sapiens	SERBP1	SERPINE1 mRNA binding protein 1	GO:0030578 PML body organization;GO:0030575 nuclear body organization;GO:0043488 regulation of mRNA stability		Cytosol(Enhanced)			(M5926)HALLMARK MYC TARGETS V1	1	0	0	0	0	0	0	0	0	0	0	0	0	0	0	0	0	0	0	0
P47756	832	uniprot	H. sapiens	832	H. sapiens	CAPZB	capping actin protein of muscle Z-line subunit beta	GO:0051016 barbed-end actin filament capping;GO:0051490 negative regulation of filopodium assembly;GO:0051693 actin filament capping		Cytosol;Nucleoplasm;Vesicles(Enhanced)			(M5893)HALLMARK MITOTIC SPINDLE	0	0	1	0	0	0	0	1	1	0	0	0	0	0	0	1	1	0	0	1
P04792	3315	uniprot	H. sapiens	3315	H. sapiens	HSPB1	heat shock protein family B (small) member 1	GO:0038033 positive regulation of endothelial cell chemotaxis by VEGF-activated vascular endothelial growth factor receptor signaling pathway;GO:0099641 anterograde axonal protein transport;GO:2001028 positive regulation of endothelial cell chemotaxis		Cytosol(Enhanced)Plasma membrane(Supported)	OGX-427 (Ubiquitin binding)	(M199)PID P38 MK2 PATHWAY; (M12012)ST P38 MAPK PATHWAY; (M229)PID P38 ALPHA BETA DOWNSTREAM PATHWAY	(M5916)HALLMARK APICAL SURFACE; (M5902)HALLMARK APOPTOSIS	1	0	1	1	1	0	0	1	0	1	0	1	0	1	0	1	0	0	0	0
Q14103	3184	uniprot	H. sapiens	3184	H. sapiens	HNRNPD	heterogeneous nuclear ribonucleoprotein D	GO:1905663 positive regulation of telomerase RNA reverse transcriptase activity;GO:1990828 hepatocyte dedifferentiation;GO:1904586 cellular response to putrescine		Nucleoplasm(Enhanced)			(M5925)HALLMARK E2F TARGETS; (M5901)HALLMARK G2M CHECKPOINT; (M5926)HALLMARK MYC TARGETS V1	1	0	0	0	1	0	1	0	0	1	0	0	0	1	1	0	0	0	0	0
Q15293	5954	uniprot	H. sapiens	5954	H. sapiens	RCN1	reticulocalbin 1	GO:0043687 post-translational protein modification;GO:0006464 cellular protein modification process;GO:0036211 protein modification process		Endoplasmic reticulum(Enhanced)				0	0	0	0	0	0	0	0	0	0	0	0	0	0	0	0	0	0	0	0
Q00341	3069	uniprot	H. sapiens	3069	H. sapiens	HDLBP	high density lipoprotein binding protein	GO:0034384 high-density lipoprotein particle clearance;GO:0034381 plasma lipoprotein particle clearance;GO:0008203 cholesterol metabolic process		Cytosol(Supported)			(M5937)HALLMARK GLYCOLYSIS; (M5891)HALLMARK HYPOXIA	0	0	0	0	0	0	0	0	0	0	0	0	0	0	0	0	0	0	0	0
Q9H0U4	81876	uniprot	H. sapiens	81876	H. sapiens	RAB1B	RAB1B, member RAS oncogene family	GO:0090557 establishment of endothelial intestinal barrier;GO:0048208 COPII vesicle coating;GO:0048207 vesicle targeting, rough ER to cis-Golgi		Endoplasmic reticulum;Golgi apparatus(Supported)				0	0	0	0	0	0	0	1	0	0	0	0	0	0	0	0	0	0	0	1
P22234	10606	uniprot	H. sapiens	10606	H. sapiens	PAICS	phosphoribosylaminoimidazole carboxylase and phosphoribosylaminoimidazolesuccinocarboxamide synthase	GO:0006189 'de novo' IMP biosynthetic process;GO:0006188 IMP biosynthetic process;GO:0046040 IMP metabolic process	Enzymes/ENZYME proteins/Ligase;Enzymes/ENZYME proteins/Lyases	Cytosol(Approved)	L-Aspartic Acid (Phosphoribosylaminoimidazolesuccinocarboxamide synthase activity)		(M5925)HALLMARK E2F TARGETS	0	0	0	0	0	1	0	0	0	0	0	0	0	0	0	0	0	0	0	0
P23396	6188	uniprot	H. sapiens	6188	H. sapiens	RPS3	ribosomal protein S3	GO:2001272 positive regulation of cysteine-type endopeptidase activity involved in execution phase of apoptosis;GO:0050862 positive regulation of T cell receptor signaling pathway;GO:1905053 positive regulation of base-excision repair	Enzymes/ENZYME proteins/Lyases;Ribosomal proteins	Cytosol;Endoplasmic reticulum(Enhanced)			(M5926)HALLMARK MYC TARGETS V1	1	0	1	0	1	0	1	1	1	1	0	1	0	0	0	0	0	0	0	1
P05556	3688	uniprot	H. sapiens	3688	H. sapiens	ITGB1	integrin subunit beta 1	GO:0021943 formation of radial glial scaffolds;GO:0007161 calcium-independent cell-matrix adhesion;GO:0021932 hindbrain radial glia guided cell migration	CD markers;Transporters	Focal adhesion sites;Plasma membrane(Supported)Endoplasmic reticulum(Approved)	Anti-thymocyte Globulin (Rabbit) (Virus receptor activity)	(M11)PID PRL SIGNALING EVENTS PATHWAY; (M118)PID INTEGRIN A9B1 PATHWAY; (M274)PID LYMPH ANGIOGENESIS PATHWAY	(M5909)HALLMARK MYOGENESIS; (M5915)HALLMARK APICAL JUNCTION; (M5930)HALLMARK EPITHELIAL MESENCHYMAL TRANSITION	0	0	1	0	0	0	0	1	1	1	0	0	0	0	1	1	0	1	0	0
P51991	220988	uniprot	H. sapiens	220988	H. sapiens	HNRNPA3	heterogeneous nuclear ribonucleoprotein A3	GO:0000398 mRNA splicing, via spliceosome;GO:0000377 RNA splicing, via transesterification reactions with bulged adenosine as nucleophile;GO:0000375 RNA splicing, via transesterification reactions		Nucleoplasm(Enhanced)			(M5926)HALLMARK MYC TARGETS V1	1	0	0	0	0	0	0	0	0	0	0	0	0	0	0	0	0	0	0	0
Q14847	3927	uniprot	H. sapiens	3927	H. sapiens	LASP1	LIM and SH3 protein 1	GO:0034220 ion transmembrane transport;GO:0009967 positive regulation of signal transduction;GO:0023056 positive regulation of signaling		Cytosol;Plasma membrane(Supported)Focal adhesion sites(Approved)				0	0	0	0	0	0	0	0	0	0	0	0	0	0	0	0	0	0	0	0
P16401	3009	uniprot	H. sapiens	3009	H. sapiens	H1-5	H1.5 linker histone, cluster member	GO:0051574 positive regulation of histone H3-K9 methylation;GO:0051570 regulation of histone H3-K9 methylation;GO:0071169 establishment of protein localization to chromatin		Nucleoplasm(Supported)				0	0	1	0	0	0	1	1	0	1	0	0	0	0	0	0	0	0	0	1
P10809	3329	uniprot	H. sapiens	3329	H. sapiens	HSPD1	heat shock protein family D (Hsp60) member 1	GO:0048291 isotype switching to IgG isotypes;GO:0002842 positive regulation of T cell mediated immune response to tumor cell;GO:0002368 B cell cytokine production	Enzymes/ENZYME proteins/Hydrolases	Mitochondria(Enhanced)		(M264)PID TOLL ENDOGENOUS PATHWAY; (M66)PID MYC ACTIV PATHWAY	(M5928)HALLMARK MYC TARGETS V2; (M5924)HALLMARK MTORC1 SIGNALING; (M5926)HALLMARK MYC TARGETS V1	0	1	1	1	0	0	0	1	0	1	1	0	0	1	0	0	0	0	0	0
P35613	682	uniprot	H. sapiens	682	H. sapiens	BSG	basigin (Ok blood group)	GO:0046697 decidualization;GO:0070593 dendrite self-avoidance;GO:0001893 maternal placenta development	Blood group antigen proteins;CD markers;Transporters/Accessory Factors Involved in Transport	Vesicles(Approved)		(M198)PID SYNDECAN 1 PATHWAY	(M5941)HALLMARK UV RESPONSE UP; (M5945)HALLMARK HEME METABOLISM	0	0	1	0	0	1	0	0	0	1	0	0	0	0	0	1	0	0	1	1
O15173	10424	uniprot	H. sapiens	10424	H. sapiens	PGRMC2	progesterone receptor membrane component 2	GO:0043401 steroid hormone mediated signaling pathway;GO:0071383 cellular response to steroid hormone stimulus;GO:0009755 hormone-mediated signaling pathway		Cytosol;Nuclear bodies;Plasma membrane(Approved)				0	0	0	0	0	0	0	0	0	0	0	0	0	0	0	0	0	0	0	0
P36957	1743	uniprot	H. sapiens	1743	H. sapiens	DLST	dihydrolipoamide S-succinyltransferase	GO:0033512 L-lysine catabolic process to acetyl-CoA via saccharopine;GO:0019474 L-lysine catabolic process to acetyl-CoA;GO:0019477 L-lysine catabolic process	Citric acid cycle related proteins;Enzymes/ENZYME proteins/Transferases				(M5935)HALLMARK FATTY ACID METABOLISM; (M5936)HALLMARK OXIDATIVE PHOSPHORYLATION	0	0	1	0	0	1	0	0	0	0	0	0	0	0	0	0	0	0	0	0
Q9UQ80	5036	uniprot	H. sapiens	5036	H. sapiens	PA2G4	proliferation-associated 2G4	GO:0043312 neutrophil degranulation;GO:0002283 neutrophil activation involved in immune response;GO:0042119 neutrophil activation	Enzymes/Peptidases/Metallopeptidases	Cytosol(Approved)		(M58)PID AR PATHWAY	(M5928)HALLMARK MYC TARGETS V2; (M5908)HALLMARK ANDROGEN RESPONSE; (M5925)HALLMARK E2F TARGETS	0	1	1	0	1	0	0	0	0	0	0	0	0	0	0	0	0	0	0	0
P62913	6135	uniprot	H. sapiens	6135	H. sapiens	RPL11	ribosomal protein L11	GO:1904667 negative regulation of ubiquitin protein ligase activity;GO:1902255 positive regulation of intrinsic apoptotic signaling pathway by p53 class mediator;GO:2000435 negative regulation of protein neddylation	Ribosomal proteins	Vesicles(Approved)	Alpha-Hydroxy-Beta-Phenyl-Propionic Acid (Structural constituent of ribosome);Anisomycin (Structural constituent of ribosome);Puromycin (Structural constituent of ribosome)	(M261)PID P53 REGULATION PATHWAY; (M66)PID MYC ACTIV PATHWAY		1	0	1	0	1	0	0	1	0	1	1	1	0	0	0	0	0	0	0	0
Q13765	4666	uniprot	H. sapiens	4666	H. sapiens	NACA	nascent polypeptide associated complex subunit alpha			Cytosol(Approved)		(M71)PID ILK PATHWAY		0	0	0	0	0	0	0	0	0	0	0	0	0	0	0	0	0	0	0	0
Q6NZI2	284119	uniprot	H. sapiens	284119	H. sapiens	CAVIN1	caveolae associated protein 1	GO:0006363 termination of RNA polymerase I transcription;GO:0006361 transcription initiation from RNA polymerase I promoter;GO:0009303 rRNA transcription		Plasma membrane(Supported)Vesicles(Approved)			(M5905)HALLMARK ADIPOGENESIS; (M5891)HALLMARK HYPOXIA	0	0	1	0	0	0	0	0	0	0	0	0	0	0	0	0	0	0	0	0
P43490	10135	uniprot	H. sapiens	10135	H. sapiens	NAMPT	nicotinamide phosphoribosyltransferase	GO:1905377 response to D-galactose;GO:0034356 NAD biosynthesis via nicotinamide riboside salvage pathway;GO:0014916 regulation of lung blood pressure	Enzymes/ENZYME proteins/Transferases	Cell Junctions;Nuclear speckles(Approved)	GMX1777 (Nicotinate-nucleotide diphosphorylase (carboxylating) activity);N-[4-(1-BENZOYLPIPERIDIN-4-YL)BUTYL]-3-PYRIDIN-3-YLPROPANAMIDE (Nicotinate-nucleotide diphosphorylase (carboxylating) activity)		(M5932)HALLMARK INFLAMMATORY RESPONSE; (M5913)HALLMARK INTERFERON GAMMA RESPONSE; (M5924)HALLMARK MTORC1 SIGNALING	0	1	0	0	0	1	0	0	0	0	0	1	0	0	0	0	0	0	0	0
P27824	821	uniprot	H. sapiens	821	H. sapiens	CANX	calnexin	GO:0070757 interleukin-35-mediated signaling pathway;GO:0070106 interleukin-27-mediated signaling pathway;GO:0019886 antigen processing and presentation of exogenous peptide antigen via MHC class II		Endoplasmic reticulum(Enhanced)	Antihemophilic Factor (Recombinant) (Poly(a) rna binding);Tenecteplase (Poly(a) rna binding)		(M5924)HALLMARK MTORC1 SIGNALING; (M5926)HALLMARK MYC TARGETS V1	0	0	1	1	0	0	0	0	0	0	0	0	0	1	0	0	0	1	1	0
O60814	85236	uniprot	H. sapiens	85236	H. sapiens	H2BC12	H2B clustered histone 12	GO:0002227 innate immune response in mucosa;GO:0019731 antibacterial humoral response;GO:0002385 mucosal immune response		Cytosol;Nucleoplasm(Approved)			(M5901)HALLMARK G2M CHECKPOINT	0	0	1	0	0	0	0	1	0	0	0	0	0	0	0	0	0	0	0	0
P13693	7178	uniprot	H. sapiens	7178	H. sapiens	TPT1	tumor protein, translationally-controlled 1	GO:1902230 negative regulation of intrinsic apoptotic signaling pathway in response to DNA damage;GO:1902229 regulation of intrinsic apoptotic signaling pathway in response to DNA damage;GO:2001243 negative regulation of intrinsic apoptotic signaling pathway		Cytosol(Supported)		(M129)PID PLK1 PATHWAY		0	0	0	0	0	0	0	0	0	0	0	1	0	0	0	0	0	0	0	0
P25786	5682	uniprot	H. sapiens	5682	H. sapiens	PSMA1	proteasome 20S subunit alpha 1	GO:0002223 stimulatory C-type lectin receptor signaling pathway;GO:0002479 antigen processing and presentation of exogenous peptide antigen via MHC class I, TAP-dependent;GO:0002862 negative regulation of inflammatory response to antigenic stimulus	Enzymes/{ENZYME proteins/Hydrolases,Peptidases/Threonine-type peptidases}	Nucleoplasm(Enhanced)	(3AR,6R,6AS)-6-((S)-((S)-CYCLOHEX-2-ENYL)(HYDROXY)METHYL)-6A-METHYL-4-OXO-HEXAHYDRO-2H-FURO[3,2-C]PYRROLE-6-CARBALDEHYDE (Threonine-type endopeptidase activity)		(M5926)HALLMARK MYC TARGETS V1	1	0	1	0	0	0	0	1	0	0	0	0	0	0	0	0	0	1	0	0
P50991	10575	uniprot	H. sapiens	10575	H. sapiens	CCT4	chaperonin containing TCP1 subunit 4	GO:1904871 positive regulation of protein localization to Cajal body;GO:1904869 regulation of protein localization to Cajal body;GO:1904874 positive regulation of telomerase RNA localization to Cajal body		Cytosol(Supported)Nucleoplasm(Approved)			(M5926)HALLMARK MYC TARGETS V1	0	0	1	1	0	0	1	0	0	1	0	0	0	0	0	0	0	0	0	0
P62263	6208	uniprot	H. sapiens	6208	H. sapiens	RPS14	ribosomal protein S14	GO:0006614 SRP-dependent cotranslational protein targeting to membrane;GO:0006613 cotranslational protein targeting to membrane;GO:0000184 nuclear-transcribed mRNA catabolic process, nonsense-mediated decay	Ribosomal proteins	Cytosol;Endoplasmic reticulum(Enhanced)			(M5922)HALLMARK UNFOLDED PROTEIN RESPONSE	1	0	1	0	1	0	0	0	0	0	0	0	0	0	0	0	0	0	0	0
P16949	3925	uniprot	H. sapiens	3925	H. sapiens	STMN1	stathmin 1	GO:0051497 negative regulation of stress fiber assembly;GO:0070495 negative regulation of thrombin-activated receptor signaling pathway;GO:1905098 negative regulation of guanyl-nucleotide exchange factor activity		Cytosol(Supported)		(M209)PID P38 GAMMA DELTA PATHWAY; (M14)PID AURORA B PATHWAY	(M5937)HALLMARK GLYCOLYSIS; (M5925)HALLMARK E2F TARGETS; (M5901)HALLMARK G2M CHECKPOINT	0	0	0	0	0	0	0	0	1	0	1	0	0	0	1	1	0	0	0	1
Q15717	1994	uniprot	H. sapiens	1994	H. sapiens	ELAVL1	ELAV like RNA binding protein 1	GO:0070935 3'-UTR-mediated mRNA stabilization;GO:0060965 negative regulation of gene silencing by miRNA;GO:0048255 mRNA stabilization		Cytosol;Nucleoli;Nucleus(Supported)				1	0	1	0	1	0	0	0	0	1	0	0	0	0	0	0	0	0	0	0
P23246	6421	uniprot	H. sapiens	6421	H. sapiens	SFPQ	splicing factor proline and glutamine rich	GO:0098963 dendritic transport of messenger ribonucleoprotein complex;GO:0098961 dendritic transport of ribonucleoprotein complex;GO:1902177 positive regulation of oxidative stress-induced intrinsic apoptotic signaling pathway	Transcription factors/Yet undefined DNA-binding domains	Nucleoplasm(Enhanced)			(M5901)HALLMARK G2M CHECKPOINT	0	0	0	0	0	0	1	1	0	1	0	1	0	0	0	0	0	0	0	0
P00367	2746	uniprot	H. sapiens	2746	H. sapiens	GLUD1	glutamate dehydrogenase 1	GO:0006538 glutamate catabolic process;GO:0006537 glutamate biosynthetic process;GO:0032024 positive regulation of insulin secretion	Enzymes/ENZYME proteins/Oxidoreductases	Mitochondria(Supported)	L-Glutamic Acid (Nad+ binding);NADH (Nad+ binding);Hexachlorophene (Nad+ binding);Guanosine-5'-Triphosphate (Nad+ binding)		(M5936)HALLMARK OXIDATIVE PHOSPHORYLATION	0	0	1	0	0	1	0	0	0	0	0	0	0	0	1	0	0	0	0	0
Q99729	3182	uniprot	H. sapiens	3182	H. sapiens	HNRNPAB	heterogeneous nuclear ribonucleoprotein A/B	GO:0001837 epithelial to mesenchymal transition;GO:0048762 mesenchymal cell differentiation;GO:0060485 mesenchyme development		Nucleoplasm(Enhanced)				0	0	0	0	0	0	0	0	0	0	0	0	0	0	0	0	0	0	0	0
Q92945	8570	uniprot	H. sapiens	8570	H. sapiens	KHSRP	KH-type splicing regulatory protein	GO:0061158 3'-UTR-mediated mRNA destabilization;GO:0010989 negative regulation of low-density lipoprotein particle clearance;GO:0045019 negative regulation of nitric oxide biosynthetic process		Nucleoplasm(Enhanced)			(M5922)HALLMARK UNFOLDED PROTEIN RESPONSE	1	0	1	1	1	0	0	0	0	0	0	0	0	1	0	0	0	0	0	0
P84157	439921	uniprot	H. sapiens	439921	H. sapiens	MXRA7	matrix remodeling associated 7			Endoplasmic reticulum;Nucleus(Approved)				0	0	0	0	0	0	0	0	0	0	0	0	0	0	0	0	0	0	0	0
O43399	7165	uniprot	H. sapiens	7165	H. sapiens	TPD52L2	TPD52 like 2			Cytosol;Vesicles(Approved)				0	0	0	0	0	0	0	0	0	0	0	0	0	0	0	0	0	0	0	0
Q92597	10397	uniprot	H. sapiens	10397	H. sapiens	NDRG1	N-myc downstream regulated 1	GO:0032287 peripheral nervous system myelin maintenance;GO:0022011 myelination in peripheral nervous system;GO:0043217 myelin maintenance		Cytosol;Microtubules(Supported)		(M254)PID MYC REPRESS PATHWAY; (M255)PID HIF1 TFPATHWAY; (M145)PID P53 DOWNSTREAM PATHWAY	(M5908)HALLMARK ANDROGEN RESPONSE; (M5947)HALLMARK IL2 STAT5 SIGNALING; (M5939)HALLMARK P53 PATHWAY	0	1	0	0	0	1	0	0	0	0	0	0	0	0	0	0	0	0	0	0
P16070	960	uniprot	H. sapiens	960	H. sapiens	CD44	CD44 molecule (Indian blood group)	GO:1900625 positive regulation of monocyte aggregation;GO:1900623 regulation of monocyte aggregation;GO:1902166 negative regulation of intrinsic apoptotic signaling pathway in response to DNA damage by p53 class mediator	Blood group antigen proteins;CD markers	Golgi apparatus;Plasma membrane(Enhanced)	Hyaluronic acid (Hyalurononglucosaminidase activity)	(M11736)SA MMP CYTOKINE CONNECTION; (M63)PID AVB3 OPN PATHWAY	(M5897)HALLMARK IL6 JAK STAT3 SIGNALING; (M5902)HALLMARK APOPTOSIS; (M5947)HALLMARK IL2 STAT5 SIGNALING	0	1	0	0	0	1	0	1	0	0	0	1	0	0	0	1	0	1	0	1
P49368	7203	uniprot	H. sapiens	7203	H. sapiens	CCT3	chaperonin containing TCP1 subunit 3	GO:1904871 positive regulation of protein localization to Cajal body;GO:1904869 regulation of protein localization to Cajal body;GO:1904874 positive regulation of telomerase RNA localization to Cajal body		Cytosol;Plasma membrane(Supported)	Phosphoaminophosphonic Acid-Adenylate Ester (Unfolded protein binding)		(M5926)HALLMARK MYC TARGETS V1	0	0	1	1	0	0	1	0	0	1	0	0	0	0	0	0	0	0	0	0
P13674	5033	uniprot	H. sapiens	5033	H. sapiens	P4HA1	prolyl 4-hydroxylase subunit alpha 1	GO:0018401 peptidyl-proline hydroxylation to 4-hydroxy-L-proline;GO:0019471 4-hydroxyproline metabolic process;GO:0019511 peptidyl-proline hydroxylation	Enzymes/ENZYME proteins/Oxidoreductases	Endoplasmic reticulum(Supported)Mitochondria;Vesicles(Approved)	Vitamin C (Procollagen-proline 4-dioxygenase activity);Succinic acid (Procollagen-proline 4-dioxygenase activity);L-Proline (Procollagen-proline 4-dioxygenase activity);Hydralazine (Procollagen-proline 4-dioxygenase activity)	(M3468)NABA ECM REGULATORS; (M5885)NABA MATRISOME ASSOCIATED; (M5889)NABA MATRISOME	(M5947)HALLMARK IL2 STAT5 SIGNALING; (M5937)HALLMARK GLYCOLYSIS; (M5891)HALLMARK HYPOXIA	0	0	0	0	0	0	0	0	1	0	0	0	0	0	0	0	0	0	0	0
O00299	1192	uniprot	H. sapiens	1192	H. sapiens	CLIC1	chloride intracellular channel 1	GO:0070527 platelet aggregation;GO:0045669 positive regulation of osteoblast differentiation;GO:1902476 chloride transmembrane transport	Transporters/Transporter channels and pores	Cytosol(Supported)				0	0	0	0	0	0	0	0	0	0	0	0	0	0	0	1	0	0	0	0
P28072	5694	uniprot	H. sapiens	5694	H. sapiens	PSMB6	proteasome 20S subunit beta 6	GO:0002223 stimulatory C-type lectin receptor signaling pathway;GO:0002479 antigen processing and presentation of exogenous peptide antigen via MHC class I, TAP-dependent;GO:0002220 innate immune response activating cell surface receptor signaling pathway	Enzymes/{ENZYME proteins/Hydrolases,Peptidases/Threonine-type peptidases}	Cytosol;Nucleoplasm(Supported)	(3AR,6R,6AS)-6-((S)-((S)-CYCLOHEX-2-ENYL)(HYDROXY)METHYL)-6A-METHYL-4-OXO-HEXAHYDRO-2H-FURO[3,2-C]PYRROLE-6-CARBALDEHYDE (Threonine-type endopeptidase activity)			1	0	1	0	0	0	0	1	0	0	0	0	0	0	0	0	0	1	0	0
Q99798	50	uniprot	H. sapiens	50	H. sapiens	ACO2	aconitase 2	GO:0006102 isocitrate metabolic process;GO:0035900 response to isolation stress;GO:0006099 tricarboxylic acid cycle	Citric acid cycle related proteins;Enzymes/ENZYME proteins/Lyases	Mitochondria(Supported)	Isocitric Acid (Iron ion binding);4-Hydroxy-Aconitate Ion (Iron ion binding);Alpha-Methylisocitric Acid (Iron ion binding);Aconitate Ion (Iron ion binding);Tricarballylic Acid (Iron ion binding)		(M5935)HALLMARK FATTY ACID METABOLISM; (M5905)HALLMARK ADIPOGENESIS; (M5936)HALLMARK OXIDATIVE PHOSPHORYLATION	0	0	0	0	0	1	0	0	0	0	0	0	0	0	0	0	0	0	0	0
Q99497	11315	uniprot	H. sapiens	11315	H. sapiens	PARK7	Parkinsonism associated deglycase	GO:1903384 negative regulation of hydrogen peroxide-induced neuron intrinsic apoptotic signaling pathway;GO:1902958 positive regulation of mitochondrial electron transport, NADH to ubiquinone;GO:1903383 regulation of hydrogen peroxide-induced neuron intrinsic apoptotic signaling pathway	Enzymes/{ENZYME proteins/Hydrolases,Peptidases/Cysteine-type peptidases}	Cytosol;Nucleus(Supported)		(M275)PID ALPHA SYNUCLEIN PATHWAY		0	0	0	1	0	1	1	1	1	1	0	1	0	0	0	0	1	0	0	1
P62241	6202	uniprot	H. sapiens	6202	H. sapiens	RPS8	ribosomal protein S8	GO:0006614 SRP-dependent cotranslational protein targeting to membrane;GO:0006613 cotranslational protein targeting to membrane;GO:0000184 nuclear-transcribed mRNA catabolic process, nonsense-mediated decay	Ribosomal proteins	Cytosol;Endoplasmic reticulum(Supported)				1	0	1	0	1	0	0	0	0	0	0	0	0	0	0	0	0	0	0	0
P40926	4191	uniprot	H. sapiens	4191	H. sapiens	MDH2	malate dehydrogenase 2	GO:0006734 NADH metabolic process;GO:0006107 oxaloacetate metabolic process;GO:0006108 malate metabolic process	Citric acid cycle related proteins;Enzymes/ENZYME proteins/Oxidoreductases	Mitochondria(Enhanced)	NADH (Poly(a) rna binding);Citric Acid (Poly(a) rna binding)		(M5935)HALLMARK FATTY ACID METABOLISM; (M5905)HALLMARK ADIPOGENESIS; (M5936)HALLMARK OXIDATIVE PHOSPHORYLATION	0	0	0	0	0	1	0	0	0	0	0	0	0	0	0	0	0	0	0	0
P61204	377	uniprot	H. sapiens	377	H. sapiens	ARF3	ADP ribosylation factor 3	GO:0006661 phosphatidylinositol biosynthetic process;GO:0006890 retrograde vesicle-mediated transport, Golgi to ER;GO:0046474 glycerophospholipid biosynthetic process				(M1529)SA G1 AND S PHASES		0	0	0	0	0	1	0	1	0	0	0	0	0	0	0	0	0	0	0	0
P46940	8826	uniprot	H. sapiens	8826	H. sapiens	IQGAP1	IQ motif containing GTPase activating protein 1	GO:0072015 glomerular visceral epithelial cell development;GO:0072310 glomerular epithelial cell development;GO:0072112 glomerular visceral epithelial cell differentiation		Cell Junctions;Plasma membrane(Supported)		(M163)PID LIS1 PATHWAY; (M72)PID NECTIN PATHWAY; (M156)PID ECADHERIN NASCENT AJ PATHWAY		0	1	0	0	0	0	0	1	0	1	0	0	0	0	1	0	0	0	0	1
P52907	829	uniprot	H. sapiens	829	H. sapiens	CAPZA1	capping actin protein of muscle Z-line subunit alpha 1	GO:0051016 barbed-end actin filament capping;GO:0051693 actin filament capping;GO:0035722 interleukin-12-mediated signaling pathway						0	0	1	0	0	0	0	1	1	0	0	0	0	0	0	1	1	1	0	1
P05387	6181	uniprot	H. sapiens	6181	H. sapiens	RPLP2	ribosomal protein lateral stalk subunit P2	GO:0006614 SRP-dependent cotranslational protein targeting to membrane;GO:0006613 cotranslational protein targeting to membrane;GO:0000184 nuclear-transcribed mRNA catabolic process, nonsense-mediated decay	Ribosomal proteins	Mitochondria(Approved)				1	0	1	0	1	0	0	0	0	0	0	0	0	0	0	0	0	0	0	0
P46063	5965	uniprot	H. sapiens	5965	H. sapiens	RECQL	RecQ like helicase	GO:0000733 DNA strand renaturation;GO:0006268 DNA unwinding involved in DNA replication;GO:0032508 DNA duplex unwinding	Enzymes/ENZYME proteins/Hydrolases	Nucleoplasm(Enhanced)				0	0	0	0	0	0	0	0	0	0	0	0	0	0	0	0	0	0	0	0
Q04446	2632	uniprot	H. sapiens	2632	H. sapiens	GBE1	1,4-alpha-glucan branching enzyme 1	GO:0005978 glycogen biosynthetic process;GO:0009250 glucan biosynthetic process;GO:0005977 glycogen metabolic process	Enzymes/ENZYME proteins/Transferases	Cytosol;Nucleoplasm(Approved)			(M5905)HALLMARK ADIPOGENESIS; (M5891)HALLMARK HYPOXIA; (M5924)HALLMARK MTORC1 SIGNALING	0	0	0	0	0	1	0	0	0	0	0	0	0	0	0	0	0	0	0	0
P31949	6282	uniprot	H. sapiens	6282	H. sapiens	S100A11	S100 calcium binding protein A11	GO:0014911 positive regulation of smooth muscle cell migration;GO:0043312 neutrophil degranulation;GO:0014910 regulation of smooth muscle cell migration			Phosphonothreonine (S100 protein binding)	(M5883)NABA SECRETED FACTORS; (M5885)NABA MATRISOME ASSOCIATED; (M5889)NABA MATRISOME	(M5892)HALLMARK CHOLESTEROL HOMEOSTASIS	0	1	0	0	0	0	0	0	0	1	0	0	0	0	0	0	0	0	0	0
P36578	6124	uniprot	H. sapiens	6124	H. sapiens	RPL4	ribosomal protein L4	GO:0006614 SRP-dependent cotranslational protein targeting to membrane;GO:0006613 cotranslational protein targeting to membrane;GO:0000184 nuclear-transcribed mRNA catabolic process, nonsense-mediated decay	Ribosomal proteins	Cytosol;Endoplasmic reticulum;Nucleoli(Supported)Nuclear bodies(Approved)				1	0	1	0	1	0	0	0	0	0	0	0	0	0	0	0	0	0	0	0
P84098	6143	uniprot	H. sapiens	6143	H. sapiens	RPL19	ribosomal protein L19	GO:0006614 SRP-dependent cotranslational protein targeting to membrane;GO:0006613 cotranslational protein targeting to membrane;GO:0000184 nuclear-transcribed mRNA catabolic process, nonsense-mediated decay	Ribosomal proteins	Cytosol;Endoplasmic reticulum;Nucleoli(Supported)	Alpha-Hydroxy-Beta-Phenyl-Propionic Acid (Structural constituent of ribosome);Anisomycin (Structural constituent of ribosome);Puromycin (Structural constituent of ribosome)			1	0	1	0	1	0	0	0	0	0	0	0	0	0	0	0	0	0	0	0
P31150	2664	uniprot	H. sapiens	2664	H. sapiens	GDI1	GDP dissociation inhibitor 1	GO:0090315 negative regulation of protein targeting to membrane;GO:0045773 positive regulation of axon extension;GO:0050771 negative regulation of axonogenesis		Vesicles(Approved)		(M16801)SIG REGULATION OF THE ACTIN CYTOSKELETON BY RHO GTPASES; (M229)PID P38 ALPHA BETA DOWNSTREAM PATHWAY; (M5193)SIG CHEMOTAXIS		0	0	1	0	0	0	0	1	0	1	0	0	0	0	0	0	0	0	0	1
P61247	6189	uniprot	H. sapiens	6189	H. sapiens	RPS3A	ribosomal protein S3A	GO:0006614 SRP-dependent cotranslational protein targeting to membrane;GO:0006613 cotranslational protein targeting to membrane;GO:0000184 nuclear-transcribed mRNA catabolic process, nonsense-mediated decay	Ribosomal proteins	Cytosol;Endoplasmic reticulum;Nucleoli(Enhanced)			(M5950)HALLMARK ALLOGRAFT REJECTION	1	0	1	0	1	0	0	0	0	0	0	0	0	0	0	0	0	0	0	0
P49023	5829	uniprot	H. sapiens	5829	H. sapiens	PXN	paxillin	GO:0051496 positive regulation of stress fiber assembly;GO:0060396 growth hormone receptor signaling pathway;GO:0071378 cellular response to growth hormone stimulus		Focal adhesion sites(Enhanced)Cytosol(Supported)Centrosome(Approved)		(M118)PID INTEGRIN A9B1 PATHWAY; (M125)PID IGF1 PATHWAY; (M277)PID INTEGRIN A4B1 PATHWAY	(M5893)HALLMARK MITOTIC SPINDLE	0	0	0	0	0	0	1	1	1	0	0	0	1	0	0	0	0	0	0	1
P49257	3998	uniprot	H. sapiens	3998	H. sapiens	LMAN1	lectin, mannose binding 1	GO:1903215 negative regulation of protein targeting to mitochondrion;GO:1903748 negative regulation of establishment of protein localization to mitochondrion;GO:0048208 COPII vesicle coating		Cytosol(Uncertain)	Antihemophilic Factor (Recombinant) (Unfolded protein binding)	(M91)PID TCPTP PATHWAY; (M5880)NABA ECM AFFILIATED; (M5885)NABA MATRISOME ASSOCIATED	(M5910)HALLMARK PROTEIN SECRETION; (M5908)HALLMARK ANDROGEN RESPONSE	0	0	1	1	0	1	1	1	0	1	0	0	0	0	0	1	0	0	0	1
Q96TA1	64855	uniprot	H. sapiens	64855	H. sapiens	NIBAN2	niban apoptosis regulator 2	GO:0044029 hypomethylation of CpG island;GO:0048743 positive regulation of skeletal muscle fiber development;GO:0044028 DNA hypomethylation		Cytosol(Enhanced)Nucleoplasm;Plasma membrane(Approved)				0	0	0	0	0	0	0	0	0	1	0	0	0	0	0	0	0	0	0	0
P36871	5236	uniprot	H. sapiens	5236	H. sapiens	PGM1	phosphoglucomutase 1	GO:0005980 glycogen catabolic process;GO:0019388 galactose catabolic process;GO:0006096 glycolytic process	Enzymes/ENZYME proteins/Isomerase	Actin filaments(Enhanced)	Alpha-D-Glucose 1,6-Bisphosphate (Phosphoglucomutase activity);Alpha-D-Glucose-1-Phosphate-6-Vanadate (Phosphoglucomutase activity)	(M255)PID HIF1 TFPATHWAY	(M5905)HALLMARK ADIPOGENESIS; (M5891)HALLMARK HYPOXIA; (M5924)HALLMARK MTORC1 SIGNALING	1	1	0	0	0	1	0	0	0	0	0	0	0	0	0	0	0	0	0	0
P39687	8125	uniprot	H. sapiens	8125	H. sapiens	ANP32A	acidic nuclear phosphoprotein 32 family member A	GO:0043488 regulation of mRNA stability;GO:0061013 regulation of mRNA catabolic process;GO:0043487 regulation of RNA stability		Nucleoplasm(Enhanced)Centrosome;Cytosol(Supported)		(M200)PID ERA GENOMIC PATHWAY		1	0	0	0	0	0	0	0	0	0	0	0	0	0	0	0	0	0	0	0
P46781	6203	uniprot	H. sapiens	6203	H. sapiens	RPS9	ribosomal protein S9	GO:0045903 positive regulation of translational fidelity;GO:0006614 SRP-dependent cotranslational protein targeting to membrane;GO:0006613 cotranslational protein targeting to membrane	Ribosomal proteins				(M5950)HALLMARK ALLOGRAFT REJECTION	1	0	1	0	1	0	0	0	0	0	0	0	0	0	0	0	0	0	0	0
P62857	6234	uniprot	H. sapiens	6234	H. sapiens	RPS28	ribosomal protein S28	GO:0006614 SRP-dependent cotranslational protein targeting to membrane;GO:0006613 cotranslational protein targeting to membrane;GO:0000184 nuclear-transcribed mRNA catabolic process, nonsense-mediated decay	Ribosomal proteins	Cytosol(Approved)				1	0	1	0	1	0	0	0	0	0	0	0	0	0	0	0	0	0	0	0
P19338	4691	uniprot	H. sapiens	4691	H. sapiens	NCL	nucleolin	GO:1901838 positive regulation of transcription of nucleolar large rRNA by RNA polymerase I;GO:1901836 regulation of transcription of nucleolar large rRNA by RNA polymerase I;GO:0048026 positive regulation of mRNA splicing, via spliceosome		Nucleoli(Enhanced)Nucleus(Supported)		(M14)PID AURORA B PATHWAY; (M174)PID UPA UPAR PATHWAY; (M105)PID TELOMERASE PATHWAY	(M5901)HALLMARK G2M CHECKPOINT	1	0	1	0	1	0	0	0	0	0	1	0	0	1	0	0	0	0	0	0
Q01813	5214	uniprot	H. sapiens	5214	H. sapiens	PFKP	phosphofructokinase, platelet	GO:0061621 canonical glycolysis;GO:0061620 glycolytic process through glucose-6-phosphate;GO:0061615 glycolytic process through fructose-6-phosphate	Enzymes/ENZYME proteins/Transferases	Cytosol(Supported)			(M5938)HALLMARK REACTIVE OXIGEN SPECIES PATHWAY; (M5937)HALLMARK GLYCOLYSIS; (M5913)HALLMARK INTERFERON GAMMA RESPONSE	1	0	0	0	0	1	0	0	0	0	0	0	0	0	0	0	0	0	0	0
Q15637	7536	uniprot	H. sapiens	7536	H. sapiens	SF1	splicing factor 1	GO:0000389 mRNA 3'-splice site recognition;GO:0033327 Leydig cell differentiation;GO:0006376 mRNA splice site selection		Nucleoplasm(Enhanced)				1	0	1	0	0	0	0	0	0	0	0	0	0	0	0	0	0	0	0	0
P52209	5226	uniprot	H. sapiens	5226	H. sapiens	PGD	phosphogluconate dehydrogenase	GO:0046177 D-gluconate catabolic process;GO:0009051 pentose-phosphate shunt, oxidative branch;GO:0046176 aldonic acid catabolic process	Enzymes/ENZYME proteins/Oxidoreductases	Cytosol;Intermediate filaments(Approved)	Gadopentetate dimeglumine (Phosphogluconate dehydrogenase (decarboxylating) activity);Dacarbazine (Phosphogluconate dehydrogenase (decarboxylating) activity);Ketotifen (Phosphogluconate dehydrogenase (decarboxylating) activity);6-Phosphogluconic Acid (Phosphogluconate dehydrogenase (decarboxylating) activity);Nicotinamide 8-Bromo-Adenine Dinucleotide Phosphate (Phosphogluconate dehydrogenase (dec…		(M5934)HALLMARK XENOBIOTIC METABOLISM	0	0	0	0	0	1	0	0	0	0	0	0	0	0	0	0	0	0	0	0
P62826	5901	uniprot	H. sapiens	5901	H. sapiens	RAN	RAN, member RAS oncogene family	GO:0035281 pre-miRNA export from nucleus;GO:0000056 ribosomal small subunit export from nucleus;GO:0000055 ribosomal large subunit export from nucleus	Transporters	Nucleus(Uncertain)	Guanosine-5'-Diphosphate (Transcription coactivator activity)	(M140)PID RANBP2 PATHWAY; (M37)PID NFKAPPAB CANONICAL PATHWAY; (M242)PID AURORA A PATHWAY	(M5925)HALLMARK E2F TARGETS; (M5926)HALLMARK MYC TARGETS V1	1	0	1	0	0	1	0	1	0	1	0	0	0	0	0	0	0	0	0	0
Q9NQC3	57142	uniprot	H. sapiens	57142	H. sapiens	RTN4	reticulon 4	GO:0034165 positive regulation of toll-like receptor 9 signaling pathway;GO:1905580 positive regulation of ERBB3 signaling pathway;GO:0034163 regulation of toll-like receptor 9 signaling pathway		Endoplasmic reticulum(Enhanced)		(M153)PID P75 NTR PATHWAY		0	0	1	0	0	0	0	0	0	1	0	0	0	0	1	0	0	0	0	1
Q9UL46	5721	uniprot	H. sapiens	5721	H. sapiens	PSME2	proteasome activator subunit 2	GO:0002223 stimulatory C-type lectin receptor signaling pathway;GO:0002479 antigen processing and presentation of exogenous peptide antigen via MHC class I, TAP-dependent;GO:0035722 interleukin-12-mediated signaling pathway		Nucleus(Approved)			(M5911)HALLMARK INTERFERON ALPHA RESPONSE; (M5913)HALLMARK INTERFERON GAMMA RESPONSE	1	0	1	0	0	0	0	1	0	0	0	0	0	1	0	0	0	1	0	0
P39019	6223	uniprot	H. sapiens	6223	H. sapiens	RPS19	ribosomal protein S19	GO:0060265 positive regulation of respiratory burst involved in inflammatory response;GO:0060266 negative regulation of respiratory burst involved in inflammatory response;GO:0060264 regulation of respiratory burst involved in inflammatory response	Ribosomal proteins	Nucleoplasm(Supported)			(M5950)HALLMARK ALLOGRAFT REJECTION	1	0	1	0	1	0	0	0	0	0	0	0	0	0	0	0	0	0	0	0
P24534	1933	uniprot	H. sapiens	1933	H. sapiens	EEF1B2	eukaryotic translation elongation factor 1 beta 2	GO:0045471 response to ethanol;GO:0006414 translational elongation;GO:0097305 response to alcohol		Cytosol;Nucleoli fibrillar center(Approved)			(M5926)HALLMARK MYC TARGETS V1	0	0	1	0	1	0	0	0	0	0	0	0	0	0	0	0	0	0	0	0
P05198	1965	uniprot	H. sapiens	1965	H. sapiens	EIF2S1	eukaryotic translation initiation factor 2 subunit alpha	GO:1990737 response to manganese-induced endoplasmic reticulum stress;GO:0032057 negative regulation of translational initiation in response to stress;GO:2000676 positive regulation of type B pancreatic cell apoptotic process		Cytosol(Enhanced)Nucleoplasm(Approved)		(M66)PID MYC ACTIV PATHWAY	(M5922)HALLMARK UNFOLDED PROTEIN RESPONSE; (M5925)HALLMARK E2F TARGETS; (M5926)HALLMARK MYC TARGETS V1	0	0	1	1	1	0	0	1	0	0	1	0	0	1	0	0	0	0	1	0
Q9UI30	51504	uniprot	H. sapiens	51504	H. sapiens	TRMT112	tRNA methyltransferase subunit 11-2	GO:0070476 rRNA (guanine-N7)-methylation;GO:2000234 positive regulation of rRNA processing;GO:0070475 rRNA base methylation		Microtubules;Nucleus(Approved)				1	0	1	0	1	0	0	0	0	0	0	0	0	0	0	0	0	0	0	1
P02786	7037	uniprot	H. sapiens	7037	H. sapiens	TFRC	transferrin receptor	GO:0045830 positive regulation of isotype switching;GO:0045191 regulation of isotype switching;GO:0045190 isotype switching	CD markers;Enzymes/Peptidases/Metallopeptidases	Endosomes;Lysosomes(Supported)		(M106)PID HNF3B PATHWAY; (M255)PID HIF1 TFPATHWAY; (M66)PID MYC ACTIV PATHWAY	(M5941)HALLMARK UV RESPONSE UP; (M5945)HALLMARK HEME METABOLISM; (M5925)HALLMARK E2F TARGETS	0	1	0	0	0	1	0	1	0	1	1	0	0	0	0	0	0	0	0	1
P50395	2665	uniprot	H. sapiens	2665	H. sapiens	GDI2	GDP dissociation inhibitor 2	GO:0043312 neutrophil degranulation;GO:0002283 neutrophil activation involved in immune response;GO:0042119 neutrophil activation				(M16801)SIG REGULATION OF THE ACTIN CYTOSKELETON BY RHO GTPASES; (M5193)SIG CHEMOTAXIS		0	1	0	0	0	0	0	1	0	0	0	0	0	0	0	0	0	0	0	0
P23526	191	uniprot	H. sapiens	191	H. sapiens	AHCY	adenosylhomocysteinase	GO:0019510 S-adenosylhomocysteine catabolic process;GO:0033353 S-adenosylmethionine cycle;GO:0046130 purine ribonucleoside catabolic process	Enzymes/ENZYME proteins/Hydrolases	Cytosol(Supported)	Isopropyl Alcohol (Nad binding);(1'r,2's)-9-(2-Hydroxy-3'-Keto-Cyclopenten-1-Yl)Adenine (Nad binding);3'-Oxo-Adenosine (Nad binding);D-Eritadenine (Nad binding)		(M5947)HALLMARK IL2 STAT5 SIGNALING; (M5934)HALLMARK XENOBIOTIC METABOLISM	1	0	1	0	0	1	0	0	0	0	0	0	0	0	0	0	0	0	0	0
P13010	7520	uniprot	H. sapiens	7520	H. sapiens	XRCC5	X-ray repair cross complementing 5	GO:1904430 negative regulation of t-circle formation;GO:0075713 establishment of integrated proviral latency;GO:1904429 regulation of t-circle formation		Nucleoplasm(Enhanced)		(M42)PID DNA PK PATHWAY; (M258)PID BARD1 PATHWAY; (M58)PID AR PATHWAY	(M5908)HALLMARK ANDROGEN RESPONSE	0	1	0	0	0	0	1	0	0	1	0	0	0	0	1	0	0	0	0	1
P11586	4522	uniprot	H. sapiens	4522	H. sapiens	MTHFD1	methylenetetrahydrofolate dehydrogenase, cyclohydrolase and formyltetrahydrofolate synthetase 1	GO:0009257 10-formyltetrahydrofolate biosynthetic process;GO:0000105 histidine biosynthetic process;GO:0048702 embryonic neurocranium morphogenesis	Enzymes/ENZYME proteins/{Hydrolases,Ligase,Oxidoreductases}	Cytosol(Enhanced)	Tetrahydrofolic acid (Methylenetetrahydrofolate dehydrogenase [nad(p)+] activity);NADH (Methylenetetrahydrofolate dehydrogenase [nad(p)+] activity);LY374571 (Methylenetetrahydrofolate dehydrogenase [nad(p)+] activity);2'-Monophosphoadenosine 5'-Diphosphoribose (Methylenetetrahydrofolate dehydrogenase [nad(p)+] activity);LY249543 (Methylenetetrahydrofolate dehydrogenase [nad(p)+] activity)		(M5934)HALLMARK XENOBIOTIC METABOLISM	0	0	0	0	0	1	0	0	0	0	0	0	0	0	0	0	0	0	0	0
Q16543	11140	uniprot	H. sapiens	11140	H. sapiens	CDC37	cell division cycle 37, HSP90 cochaperone	GO:0098779 positive regulation of mitophagy in response to mitochondrial depolarization;GO:1901526 positive regulation of mitophagy;GO:1904925 positive regulation of autophagy of mitochondrion in response to mitochondrial depolarization		Cytosol(Enhanced)		(M71)PID ILK PATHWAY; (M87)PID LKB1 PATHWAY		0	0	1	1	0	0	1	1	0	1	0	0	0	0	1	0	0	1	0	1
O43852	813	uniprot	H. sapiens	813	H. sapiens	CALU	calumenin	GO:0043687 post-translational protein modification;GO:0006464 cellular protein modification process;GO:0036211 protein modification process		Endoplasmic reticulum(Supported)			(M5930)HALLMARK EPITHELIAL MESENCHYMAL TRANSITION	0	0	0	0	0	0	0	0	0	0	0	0	0	0	0	1	0	0	0	0
O60701	7358	uniprot	H. sapiens	7358	H. sapiens	UGDH	UDP-glucose 6-dehydrogenase	GO:0006065 UDP-glucuronate biosynthetic process;GO:0046398 UDP-glucuronate metabolic process;GO:0030206 chondroitin sulfate biosynthetic process	Enzymes/ENZYME proteins/Oxidoreductases	Nucleoplasm(Enhanced)	NADH (Udp-glucose 6-dehydrogenase activity)		(M5935)HALLMARK FATTY ACID METABOLISM; (M5907)HALLMARK ESTROGEN RESPONSE LATE; (M5934)HALLMARK XENOBIOTIC METABOLISM	0	0	0	0	0	1	0	0	0	0	0	0	0	0	0	0	0	0	0	0
Q96HE7	30001	uniprot	H. sapiens	30001	H. sapiens	ERO1A	endoplasmic reticulum oxidoreductase 1 alpha	GO:0051209 release of sequestered calcium ion into cytosol;GO:0010260 animal organ senescence;GO:0097553 calcium ion transmembrane import into cytosol					(M5922)HALLMARK UNFOLDED PROTEIN RESPONSE; (M5953)HALLMARK KRAS SIGNALING UP; (M5891)HALLMARK HYPOXIA	0	0	1	1	0	0	0	0	0	0	0	1	0	1	0	0	0	0	1	0
P30040	10961	uniprot	H. sapiens	10961	H. sapiens	ERP29	endoplasmic reticulum protein 29	GO:1902235 regulation of endoplasmic reticulum stress-induced intrinsic apoptotic signaling pathway;GO:0043335 protein unfolding;GO:0000187 activation of MAPK activity		Microtubules;Nucleoplasm(Uncertain)			(M5935)HALLMARK FATTY ACID METABOLISM	0	0	0	1	0	0	0	0	0	0	0	1	0	0	0	0	0	0	0	0
P13489	6050	uniprot	H. sapiens	6050	H. sapiens	RNH1	ribonuclease/angiogenin inhibitor 1	GO:0045765 regulation of angiogenesis;GO:0001525 angiogenesis;GO:0006402 mRNA catabolic process		Cytosol(Enhanced)Nucleoplasm(Supported)			(M5947)HALLMARK IL2 STAT5 SIGNALING	1	0	0	0	0	0	0	0	0	0	0	0	0	0	0	0	0	0	0	0
Q15582	7045	uniprot	H. sapiens	7045	H. sapiens	TGFBI	transforming growth factor beta induced	GO:0002062 chondrocyte differentiation;GO:0007601 visual perception;GO:0001525 angiogenesis				(M169)PID INTEGRIN2 PATHWAY; (M53)PID INTEGRIN3 PATHWAY; (M18)PID INTEGRIN1 PATHWAY	(M5937)HALLMARK GLYCOLYSIS; (M5891)HALLMARK HYPOXIA; (M5915)HALLMARK APICAL JUNCTION	0	0	0	0	0	0	0	0	0	0	0	0	0	0	0	0	0	0	0	0
P07858	1508	uniprot	H. sapiens	1508	H. sapiens	CTSB	cathepsin B	GO:0046697 decidualization;GO:0046718 viral entry into host cell;GO:0002224 toll-like receptor signaling pathway	Enzymes/{ENZYME proteins/Hydrolases,Peptidases/Cysteine-type peptidases}	Nucleoli;Vesicles(Supported)	2-Aminoethanimidic Acid (Proteoglycan binding);3-Amino-4-Oxybenzyl-2-Butanone (Proteoglycan binding);3-Methylphenylalanine (Proteoglycan binding);N-(3-Propylcarbamoyloxirane-2-Carbonyl)-Isoleucyl-Proline (Proteoglycan binding);2-Pyridinethiol (Proteoglycan binding);Diphenylacetic Acid (Proteoglycan binding);N-[1-Hydroxycarboxyethyl-Carbonyl]Leucylamino-2-Methyl-Butane (Proteoglycan binding);N-{[(…	(M3468)NABA ECM REGULATORS; (M5885)NABA MATRISOME ASSOCIATED; (M5889)NABA MATRISOME	(M5946)HALLMARK COAGULATION; (M5921)HALLMARK COMPLEMENT; (M5945)HALLMARK HEME METABOLISM	0	1	0	0	0	0	0	0	0	0	0	0	0	1	0	0	0	0	0	0
Q96AE4	8880	uniprot	H. sapiens	8880	H. sapiens	FUBP1	far upstream element binding protein 1	GO:0006366 transcription by RNA polymerase II;GO:0010628 positive regulation of gene expression;GO:0006355 regulation of transcription, DNA-templated		Nucleoplasm(Enhanced)	MGI-114 (Transcriptional activator activity, rna polymerase ii distal enhancer sequence-specific binding)			0	0	0	0	0	0	0	0	0	0	0	0	0	0	0	0	0	0	0	0
P40939	3030	uniprot	H. sapiens	3030	H. sapiens	HADHA	hydroxyacyl-CoA dehydrogenase trifunctional multienzyme complex subunit alpha	GO:0035965 cardiolipin acyl-chain remodeling;GO:0032048 cardiolipin metabolic process;GO:0006635 fatty acid beta-oxidation	Enzymes/ENZYME proteins/{Lyases,Oxidoreductases}	Mitochondria(Enhanced)	NADH (Nad binding)		(M5936)HALLMARK OXIDATIVE PHOSPHORYLATION	0	0	0	0	0	1	0	0	0	0	0	0	0	0	0	0	0	0	0	0
P34932	3308	uniprot	H. sapiens	3308	H. sapiens	HSPA4	heat shock protein family A (Hsp70) member 4	GO:0045040 protein import into mitochondrial outer membrane;GO:0090151 establishment of protein localization to mitochondrial membrane;GO:0007008 outer mitochondrial membrane organization		Cytosol;Nucleoplasm(Supported)		(M66)PID MYC ACTIV PATHWAY	(M5924)HALLMARK MTORC1 SIGNALING	0	0	1	1	0	0	0	1	0	0	1	0	0	1	0	0	0	0	0	0
P40121	822	uniprot	H. sapiens	822	H. sapiens	CAPG	capping actin protein, gelsolin like	GO:0051016 barbed-end actin filament capping;GO:0051693 actin filament capping;GO:0071803 positive regulation of podosome assembly		Nucleus(Enhanced)			(M5947)HALLMARK IL2 STAT5 SIGNALING; (M5950)HALLMARK ALLOGRAFT REJECTION; (M5930)HALLMARK EPITHELIAL MESENCHYMAL TRANSITION	0	0	0	0	0	0	1	0	1	0	0	0	0	0	0	0	0	0	0	1
P16403	3006	uniprot	H. sapiens	3006	H. sapiens	H1-2	H1.2 linker histone, cluster member	GO:0098532 histone H3-K27 trimethylation;GO:0080182 histone H3-K4 trimethylation;GO:0031936 negative regulation of chromatin silencing		Nucleoli;Nucleus(Supported)			(M5939)HALLMARK P53 PATHWAY	0	0	1	0	0	0	0	1	0	1	0	0	0	0	0	0	0	0	0	1
P26599	5725	uniprot	H. sapiens	5725	H. sapiens	PTBP1	polypyrimidine tract binding protein 1	GO:0070886 positive regulation of calcineurin-NFAT signaling cascade;GO:0075522 IRES-dependent viral translational initiation;GO:0106058 positive regulation of calcineurin-mediated signaling		Nucleoplasm(Supported)				1	0	1	0	1	0	0	0	0	0	0	0	0	0	0	0	0	0	0	0
P05388	6175	uniprot	H. sapiens	6175	H. sapiens	RPLP0	ribosomal protein lateral stalk subunit P0	GO:0035722 interleukin-12-mediated signaling pathway;GO:0006614 SRP-dependent cotranslational protein targeting to membrane;GO:0071349 cellular response to interleukin-12	Ribosomal proteins	Cytosol;Endoplasmic reticulum(Supported)			(M5926)HALLMARK MYC TARGETS V1	1	0	1	0	1	0	0	0	0	0	0	0	0	0	0	0	0	1	0	0
P20042	8894	uniprot	H. sapiens	8894	H. sapiens	EIF2S2	eukaryotic translation initiation factor 2 subunit beta	GO:0002176 male germ cell proliferation;GO:0001731 formation of translation preinitiation complex;GO:0001732 formation of cytoplasmic translation initiation complex		Endoplasmic reticulum(Supported)Nucleoli(Approved)			(M5924)HALLMARK MTORC1 SIGNALING; (M5926)HALLMARK MYC TARGETS V1	0	0	1	1	1	0	0	0	0	0	0	0	0	0	0	0	0	0	0	0
P61604	3336	uniprot	H. sapiens	3336	H. sapiens	HSPE1	heat shock protein family E (Hsp10) member 1	GO:0006919 activation of cysteine-type endopeptidase activity involved in apoptotic process;GO:0043280 positive regulation of cysteine-type endopeptidase activity involved in apoptotic process;GO:2001056 positive regulation of cysteine-type endopeptidase activity					(M5928)HALLMARK MYC TARGETS V2; (M5924)HALLMARK MTORC1 SIGNALING; (M5926)HALLMARK MYC TARGETS V1	0	0	0	1	0	0	0	1	0	0	0	0	0	1	0	0	0	0	0	0
P61254	6154	uniprot	H. sapiens	6154	H. sapiens	RPL26	ribosomal protein L26	GO:1902167 positive regulation of intrinsic apoptotic signaling pathway in response to DNA damage by p53 class mediator;GO:1902164 positive regulation of DNA damage response, signal transduction by p53 class mediator resulting in transcription of p21 class mediator;GO:0006977 DNA damage response, signal transduction by p53 class mediator resulting in cell cycle arrest	Ribosomal proteins	Cytosol;Endoplasmic reticulum(Supported)Nucleoli(Approved)				1	0	1	0	1	0	0	1	0	0	0	1	0	0	0	0	0	0	0	0
P62873	2782	uniprot	H. sapiens	2782	H. sapiens	GNB1	G protein subunit beta 1	GO:0007213 G protein-coupled acetylcholine receptor signaling pathway;GO:0016056 rhodopsin mediated signaling pathway;GO:0071380 cellular response to prostaglandin E stimulus	RAS pathway related proteins	Golgi apparatus;Plasma membrane(Approved)		(M138)PID THROMBIN PAR4 PATHWAY; (M204)PID RHODOPSIN PATHWAY; (M252)PID IL8 CXCR1 PATHWAY		0	0	0	1	0	0	0	1	0	1	0	0	0	0	0	1	0	0	0	0
P09382	3956	uniprot	H. sapiens	3956	H. sapiens	LGALS1	galectin 1	GO:0002317 plasma cell differentiation;GO:0034120 positive regulation of erythrocyte aggregation;GO:0046598 positive regulation of viral entry into host cell		Cytosol;Nucleoplasm(Approved)	Beta-Mercaptoethanol (Signal transducer activity);Thiodigalactoside (Signal transducer activity);1,4-Dithiothreitol (Signal transducer activity)	(M269)PID RAS PATHWAY; (M254)PID MYC REPRESS PATHWAY; (M5880)NABA ECM AFFILIATED	(M5935)HALLMARK FATTY ACID METABOLISM; (M5930)HALLMARK EPITHELIAL MESENCHYMAL TRANSITION	0	1	0	0	0	0	0	0	0	0	0	0	0	0	0	1	0	0	0	1
P49588	16	uniprot	H. sapiens	16	H. sapiens	AARS1	alanyl-tRNA synthetase 1	GO:0070143 mitochondrial alanyl-tRNA aminoacylation;GO:0140018 regulation of cytoplasmic translational fidelity;GO:0006419 alanyl-tRNA aminoacylation	Enzymes/ENZYME proteins/Ligase	Cytosol(Enhanced)	L-Alanine (Trna binding)		(M5950)HALLMARK ALLOGRAFT REJECTION	0	0	1	0	1	0	0	0	0	0	0	0	0	0	1	0	0	0	0	0
P08133	309	uniprot	H. sapiens	309	H. sapiens	ANXA6	annexin A6	GO:0003418 growth plate cartilage chondrocyte differentiation;GO:0003413 chondrocyte differentiation involved in endochondral bone morphogenesis;GO:0003417 growth plate cartilage development	Transporters/Transporter channels and pores			(M5880)NABA ECM AFFILIATED; (M5885)NABA MATRISOME ASSOCIATED; (M5889)NABA MATRISOME		0	0	0	0	0	0	0	0	0	0	0	1	1	0	0	1	0	0	0	0
P62070	22800	uniprot	H. sapiens	22800	H. sapiens	RRAS2	RAS related 2	GO:0001649 osteoblast differentiation;GO:0030335 positive regulation of cell migration;GO:1901214 regulation of neuron death	RAS pathway related proteins	Cytosol;Nucleus(Approved)				0	0	0	0	0	0	0	0	0	0	0	0	0	0	0	0	0	0	0	0
Q9H299	83442	uniprot	H. sapiens	83442	H. sapiens	SH3BGRL3	SH3 domain binding glutamate rich protein like 3	GO:0045454 cell redox homeostasis;GO:0022900 electron transport chain;GO:0006091 generation of precursor metabolites and energy		Nuclear bodies(Approved)				0	0	0	0	0	1	0	0	0	0	0	0	0	0	0	0	0	0	0	0
Q14204	1778	uniprot	H. sapiens	1778	H. sapiens	DYNC1H1	dynein cytoplasmic 1 heavy chain 1	GO:0072382 minus-end-directed vesicle transport along microtubule;GO:1905832 positive regulation of spindle assembly;GO:0072385 minus-end-directed organelle transport along microtubule		Centrosome;Cytosol(Supported)		(M163)PID LIS1 PATHWAY	(M5893)HALLMARK MITOTIC SPINDLE	0	1	1	0	0	0	1	1	1	0	0	0	0	0	0	0	1	0	0	1
P61160	10097	uniprot	H. sapiens	10097	H. sapiens	ACTR2	actin related protein 2	GO:0061003 positive regulation of dendritic spine morphogenesis;GO:0016344 meiotic chromosome movement towards spindle pole;GO:1905168 positive regulation of double-strand break repair via homologous recombination		Cytosol(Approved)	N-[2-(2-methyl-1H-indol-3-yl)ethyl]thiophene-2-carboxamide (Structural constituent of cytoskeleton);(2S)-2-(3-bromophenyl)-3-(5-chloro-2-hydroxyphenyl)-1,3-thiazolidin-4-one (Structural constituent of cytoskeleton)	(M16801)SIG REGULATION OF THE ACTIN CYTOSKELETON BY RHO GTPASES; (M5193)SIG CHEMOTAXIS; (M278)PID RAC1 PATHWAY	(M5923)HALLMARK PI3K AKT MTOR SIGNALING; (M5924)HALLMARK MTORC1 SIGNALING	0	1	1	0	0	0	1	1	1	1	0	1	0	0	0	0	0	0	0	1
Q12797	444	uniprot	H. sapiens	444	H. sapiens	ASPH	aspartate beta-hydroxylase	GO:0097202 activation of cysteine-type endopeptidase activity;GO:0042264 peptidyl-aspartic acid hydroxylation;GO:1903779 regulation of cardiac conduction	Enzymes/ENZYME proteins/Oxidoreductases;Transporters/Accessory Factors Involved in Transport	Endoplasmic reticulum(Supported)	L-Aspartic Acid (Structural molecule activity);Succinic acid (Structural molecule activity)			0	0	0	0	0	1	0	0	0	1	0	0	1	0	1	0	0	0	0	1
O43237	1783	uniprot	H. sapiens	1783	H. sapiens	DYNC1LI2	dynein cytoplasmic 1 light intermediate chain 2	GO:0019886 antigen processing and presentation of exogenous peptide antigen via MHC class II;GO:0002495 antigen processing and presentation of peptide antigen via MHC class II;GO:1990090 cellular response to nerve growth factor stimulus		Centrosome;Cytosol(Approved)				0	0	1	0	0	0	0	1	0	0	0	0	0	0	0	0	1	0	0	0
P26006	3675	uniprot	H. sapiens	3675	H. sapiens	ITGA3	integrin subunit alpha 3	GO:0035024 negative regulation of Rho protein signal transduction;GO:0097062 dendritic spine maintenance;GO:0048333 mesodermal cell differentiation	CD markers	Plasma membrane(Supported)		(M47)PID INTEGRIN CS PATHWAY; (M69)PID REELIN PATHWAY; (M196)PID IL23 PATHWAY	(M5915)HALLMARK APICAL JUNCTION	0	0	1	0	0	0	0	1	0	1	0	0	0	0	0	1	0	0	0	1
P04844	6185	uniprot	H. sapiens	6185	H. sapiens	RPN2	ribophorin II	GO:0018279 protein N-linked glycosylation via asparagine;GO:0018196 peptidyl-asparagine modification;GO:0006487 protein N-linked glycosylation		Endoplasmic reticulum(Supported)				0	0	1	1	0	1	0	0	0	0	0	0	0	0	0	0	0	0	0	0
P06703	6277	uniprot	H. sapiens	6277	H. sapiens	S100A6	S100 calcium binding protein A6	GO:0048146 positive regulation of fibroblast proliferation;GO:0048145 regulation of fibroblast proliferation;GO:0007409 axonogenesis		Cytosol;Plasma membrane(Enhanced)		(M5883)NABA SECRETED FACTORS; (M5885)NABA MATRISOME ASSOCIATED; (M5889)NABA MATRISOME		0	0	0	0	0	0	0	0	0	0	0	0	0	0	0	0	0	0	0	0
P28838	51056	uniprot	H. sapiens	51056	H. sapiens	LAP3	leucine aminopeptidase 3	GO:0006508 proteolysis;GO:0019538 protein metabolic process;GO:1901564 organonitrogen compound metabolic process	Enzymes/{ENZYME proteins/Hydrolases,Peptidases/Metallopeptidases}	Cytosol(Supported)Midbody;Nucleoplasm(Approved)	Leucine Phosphonic Acid (Metalloexopeptidase activity);(2S)-3-[(R)-[(1S)-1-amino-3-phenylpropyl](hydroxy)phosphoryl]-2-benzylpropanoic acid (Metalloexopeptidase activity);L-PROLINE, 1-[(2S)-3-MERCAPTO-2-METHYL-1-OXOPROPYL]-4-(PHENYLTHIO)-, 4S (Metalloexopeptidase activity)		(M5911)HALLMARK INTERFERON ALPHA RESPONSE; (M5921)HALLMARK COMPLEMENT; (M5913)HALLMARK INTERFERON GAMMA RESPONSE	0	0	0	0	0	0	0	0	0	0	0	0	0	0	0	0	0	0	0	0

## Sheet: Enrichment-sense（238）
GroupID	Category	Term	Description	LogP	Log(q-value)	InTerm_InList	Genes	Symbols
1_Summary	GO Biological Processes	GO:0034655	nucleobase-containing compound catabolic process	-30.165	-25.8459	51/664	191,226,1994,2023,2597,2821,3184,3192,3303,3312,3315,3837,3939,4670,4869,4904,5214,5223,5230,5236,5315,5682,5694,5721,6050,6124,6135,6136,6143,6154,6175,6181,6188,6189,6202,6203,6208,6217,6222,6223,6234,7167,7431,7529,7534,8125,8531,8570,10492,26135,27044,1808,1973,3181,3187,3190,3191,4691,5725,5901,7536,51504,220988	AHCY,ALDOA,ELAVL1,ENO1,GAPDH,GPI,HNRNPD,HNRNPU,HSPA1A,HSPA8,HSPB1,KPNB1,LDHA,HNRNPM,NPM1,YBX1,PFKP,PGAM1,PGK1,PGM1,PKM,PSMA1,PSMB6,PSME2,RNH1,RPL4,RPL11,RPL12,RPL19,RPL26,RPLP0,RPLP2,RPS3,RPS3A,RPS8,RPS9,RPS14,RPS16,RPS18,RPS19,RPS28,TPI1,VIM,YWHAB,YWHAZ,ANP32A,YBX3,KHSRP,SYNCRIP,SERBP1,SND1,DPYSL2,EIF4A1,HNRNPA2B1,HNRNPH1,HNRNPK,HNRNPL,NCL,PTBP1,RAN,SF1,TRMT112,HNRNPA3
1_Member	GO Biological Processes	GO:0034655	nucleobase-containing compound catabolic process	-30.165	-25.8459	51/664	191,226,1994,2023,2597,2821,3184,3192,3303,3312,3315,3837,3939,4670,4869,4904,5214,5223,5230,5236,5315,5682,5694,5721,6050,6124,6135,6136,6143,6154,6175,6181,6188,6189,6202,6203,6208,6217,6222,6223,6234,7167,7431,7529,7534,8125,8531,8570,10492,26135,27044	AHCY,ALDOA,ELAVL1,ENO1,GAPDH,GPI,HNRNPD,HNRNPU,HSPA1A,HSPA8,HSPB1,KPNB1,LDHA,HNRNPM,NPM1,YBX1,PFKP,PGAM1,PGK1,PGM1,PKM,PSMA1,PSMB6,PSME2,RNH1,RPL4,RPL11,RPL12,RPL19,RPL26,RPLP0,RPLP2,RPS3,RPS3A,RPS8,RPS9,RPS14,RPS16,RPS18,RPS19,RPS28,TPI1,VIM,YWHAB,YWHAZ,ANP32A,YBX3,KHSRP,SYNCRIP,SERBP1,SND1
1_Member	GO Biological Processes	GO:0046700	heterocycle catabolic process	-29.5701	-25.6988	52/717	191,226,1808,1994,2023,2597,2821,3184,3192,3303,3312,3315,3837,3939,4670,4869,4904,5214,5223,5230,5236,5315,5682,5694,5721,6050,6124,6135,6136,6143,6154,6175,6181,6188,6189,6202,6203,6208,6217,6222,6223,6234,7167,7431,7529,7534,8125,8531,8570,10492,26135,27044	AHCY,ALDOA,DPYSL2,ELAVL1,ENO1,GAPDH,GPI,HNRNPD,HNRNPU,HSPA1A,HSPA8,HSPB1,KPNB1,LDHA,HNRNPM,NPM1,YBX1,PFKP,PGAM1,PGK1,PGM1,PKM,PSMA1,PSMB6,PSME2,RNH1,RPL4,RPL11,RPL12,RPL19,RPL26,RPLP0,RPLP2,RPS3,RPS3A,RPS8,RPS9,RPS14,RPS16,RPS18,RPS19,RPS28,TPI1,VIM,YWHAB,YWHAZ,ANP32A,YBX3,KHSRP,SYNCRIP,SERBP1,SND1
1_Member	GO Biological Processes	GO:0044270	cellular nitrogen compound catabolic process	-29.5408	-25.6988	52/718	191,226,1808,1994,2023,2597,2821,3184,3192,3303,3312,3315,3837,3939,4670,4869,4904,5214,5223,5230,5236,5315,5682,5694,5721,6050,6124,6135,6136,6143,6154,6175,6181,6188,6189,6202,6203,6208,6217,6222,6223,6234,7167,7431,7529,7534,8125,8531,8570,10492,26135,27044	AHCY,ALDOA,DPYSL2,ELAVL1,ENO1,GAPDH,GPI,HNRNPD,HNRNPU,HSPA1A,HSPA8,HSPB1,KPNB1,LDHA,HNRNPM,NPM1,YBX1,PFKP,PGAM1,PGK1,PGM1,PKM,PSMA1,PSMB6,PSME2,RNH1,RPL4,RPL11,RPL12,RPL19,RPL26,RPLP0,RPLP2,RPS3,RPS3A,RPS8,RPS9,RPS14,RPS16,RPS18,RPS19,RPS28,TPI1,VIM,YWHAB,YWHAZ,ANP32A,YBX3,KHSRP,SYNCRIP,SERBP1,SND1
1_Member	GO Biological Processes	GO:0019439	aromatic compound catabolic process	-28.2092	-24.5135	51/730	191,226,1994,2023,2597,2821,3184,3192,3303,3312,3315,3837,3939,4670,4869,4904,5214,5223,5230,5236,5315,5682,5694,5721,6050,6124,6135,6136,6143,6154,6175,6181,6188,6189,6202,6203,6208,6217,6222,6223,6234,7167,7431,7529,7534,8125,8531,8570,10492,26135,27044	AHCY,ALDOA,ELAVL1,ENO1,GAPDH,GPI,HNRNPD,HNRNPU,HSPA1A,HSPA8,HSPB1,KPNB1,LDHA,HNRNPM,NPM1,YBX1,PFKP,PGAM1,PGK1,PGM1,PKM,PSMA1,PSMB6,PSME2,RNH1,RPL4,RPL11,RPL12,RPL19,RPL26,RPLP0,RPLP2,RPS3,RPS3A,RPS8,RPS9,RPS14,RPS16,RPS18,RPS19,RPS28,TPI1,VIM,YWHAB,YWHAZ,ANP32A,YBX3,KHSRP,SYNCRIP,SERBP1,SND1
1_Member	GO Biological Processes	GO:1901361	organic cyclic compound catabolic process	-28.1337	-24.5135	52/768	191,226,1808,1994,2023,2597,2821,3184,3192,3303,3312,3315,3837,3939,4670,4869,4904,5214,5223,5230,5236,5315,5682,5694,5721,6050,6124,6135,6136,6143,6154,6175,6181,6188,6189,6202,6203,6208,6217,6222,6223,6234,7167,7431,7529,7534,8125,8531,8570,10492,26135,27044	AHCY,ALDOA,DPYSL2,ELAVL1,ENO1,GAPDH,GPI,HNRNPD,HNRNPU,HSPA1A,HSPA8,HSPB1,KPNB1,LDHA,HNRNPM,NPM1,YBX1,PFKP,PGAM1,PGK1,PGM1,PKM,PSMA1,PSMB6,PSME2,RNH1,RPL4,RPL11,RPL12,RPL19,RPL26,RPLP0,RPLP2,RPS3,RPS3A,RPS8,RPS9,RPS14,RPS16,RPS18,RPS19,RPS28,TPI1,VIM,YWHAB,YWHAZ,ANP32A,YBX3,KHSRP,SYNCRIP,SERBP1,SND1
1_Member	GO Biological Processes	GO:0006402	mRNA catabolic process	-25.7479	-22.2069	37/370	1994,3184,3192,3303,3312,3315,4670,4869,4904,5682,5694,5721,6050,6124,6135,6136,6143,6154,6175,6181,6188,6189,6202,6203,6208,6217,6222,6223,6234,7431,7529,7534,8125,8531,8570,10492,26135	ELAVL1,HNRNPD,HNRNPU,HSPA1A,HSPA8,HSPB1,HNRNPM,NPM1,YBX1,PSMA1,PSMB6,PSME2,RNH1,RPL4,RPL11,RPL12,RPL19,RPL26,RPLP0,RPLP2,RPS3,RPS3A,RPS8,RPS9,RPS14,RPS16,RPS18,RPS19,RPS28,VIM,YWHAB,YWHAZ,ANP32A,YBX3,KHSRP,SYNCRIP,SERBP1
1_Member	GO Biological Processes	GO:0006401	RNA catabolic process	-25.1638	-21.6898	38/412	1994,3184,3192,3303,3312,3315,4670,4869,4904,5682,5694,5721,6050,6124,6135,6136,6143,6154,6175,6181,6188,6189,6202,6203,6208,6217,6222,6223,6234,7431,7529,7534,8125,8531,8570,10492,26135,27044	ELAVL1,HNRNPD,HNRNPU,HSPA1A,HSPA8,HSPB1,HNRNPM,NPM1,YBX1,PSMA1,PSMB6,PSME2,RNH1,RPL4,RPL11,RPL12,RPL19,RPL26,RPLP0,RPLP2,RPS3,RPS3A,RPS8,RPS9,RPS14,RPS16,RPS18,RPS19,RPS28,VIM,YWHAB,YWHAZ,ANP32A,YBX3,KHSRP,SYNCRIP,SERBP1,SND1
1_Member	Reactome Gene Sets	R-HSA-8953854	Metabolism of RNA	-21.165	-18.1883	42/675	1973,1994,3181,3184,3187,3190,3191,3192,3303,3312,3315,4670,4691,4904,5682,5694,5721,5725,5901,6124,6135,6136,6143,6154,6175,6181,6188,6189,6202,6203,6208,6217,6222,6223,6234,7529,7534,7536,8125,8570,51504,220988	EIF4A1,ELAVL1,HNRNPA2B1,HNRNPD,HNRNPH1,HNRNPK,HNRNPL,HNRNPU,HSPA1A,HSPA8,HSPB1,HNRNPM,NCL,YBX1,PSMA1,PSMB6,PSME2,PTBP1,RAN,RPL4,RPL11,RPL12,RPL19,RPL26,RPLP0,RPLP2,RPS3,RPS3A,RPS8,RPS9,RPS14,RPS16,RPS18,RPS19,RPS28,YWHAB,YWHAZ,SF1,ANP32A,KHSRP,TRMT112,HNRNPA3
1_Member	GO Biological Processes	GO:0043488	regulation of mRNA stability	-15.0054	-12.3853	20/178	1994,3184,3192,3303,3312,3315,4670,4869,4904,5682,5694,5721,7431,7529,7534,8125,8531,8570,10492,26135	ELAVL1,HNRNPD,HNRNPU,HSPA1A,HSPA8,HSPB1,HNRNPM,NPM1,YBX1,PSMA1,PSMB6,PSME2,VIM,YWHAB,YWHAZ,ANP32A,YBX3,KHSRP,SYNCRIP,SERBP1
1_Member	GO Biological Processes	GO:1903311	regulation of mRNA metabolic process	-14.6351	-12.0719	25/328	1994,3181,3184,3190,3191,3192,3303,3312,3315,4670,4691,4869,4904,5682,5694,5721,5725,7431,7529,7534,8125,8531,8570,10492,26135	ELAVL1,HNRNPA2B1,HNRNPD,HNRNPK,HNRNPL,HNRNPU,HSPA1A,HSPA8,HSPB1,HNRNPM,NCL,NPM1,YBX1,PSMA1,PSMB6,PSME2,PTBP1,VIM,YWHAB,YWHAZ,ANP32A,YBX3,KHSRP,SYNCRIP,SERBP1
1_Member	GO Biological Processes	GO:0043487	regulation of RNA stability	-14.5865	-12.0309	20/187	1994,3184,3192,3303,3312,3315,4670,4869,4904,5682,5694,5721,7431,7529,7534,8125,8531,8570,10492,26135	ELAVL1,HNRNPD,HNRNPU,HSPA1A,HSPA8,HSPB1,HNRNPM,NPM1,YBX1,PSMA1,PSMB6,PSME2,VIM,YWHAB,YWHAZ,ANP32A,YBX3,KHSRP,SYNCRIP,SERBP1
1_Member	GO Biological Processes	GO:0061013	regulation of mRNA catabolic process	-14.0205	-11.5209	20/200	1994,3184,3192,3303,3312,3315,4670,4869,4904,5682,5694,5721,7431,7529,7534,8125,8531,8570,10492,26135	ELAVL1,HNRNPD,HNRNPU,HSPA1A,HSPA8,HSPB1,HNRNPM,NPM1,YBX1,PSMA1,PSMB6,PSME2,VIM,YWHAB,YWHAZ,ANP32A,YBX3,KHSRP,SYNCRIP,SERBP1
1_Member	Reactome Gene Sets	R-HSA-450531	Regulation of mRNA stability by proteins that bind AU-rich elements	-10.2152	-7.95298	12/88	1994,3184,3303,3312,3315,5682,5694,5721,7529,7534,8125,8570	ELAVL1,HNRNPD,HSPA1A,HSPA8,HSPB1,PSMA1,PSMB6,PSME2,YWHAB,YWHAZ,ANP32A,KHSRP
1_Member	Reactome Gene Sets	R-HSA-450408	AUF1 (hnRNP D0) binds and destabilizes mRNA	-5.92142	-4.12695	7/56	3184,3303,3312,3315,5682,5694,5721	HNRNPD,HSPA1A,HSPA8,HSPB1,PSMA1,PSMB6,PSME2
2_Summary	Reactome Gene Sets	R-HSA-6798695	Neutrophil degranulation	-23.7929	-20.3769	39/480	47,226,302,960,1508,1778,1915,1938,2665,2821,2934,3105,3303,3312,3320,3326,3608,3837,3848,3958,5036,5223,5236,5315,5478,6282,7414,7520,8826,9961,10097,10383,10487,10576,10694,10857,10970,203068,388697,81,87,213,308,2316,4627,7094,8407,3329,10135,10397,301,3956,7037	ACLY,ALDOA,ANXA2,CD44,CTSB,DYNC1H1,EEF1A1,EEF2,GDI2,GPI,GSN,HLA-A,HSPA1A,HSPA8,HSP90AA1,HSP90AB1,ILF2,KPNB1,KRT1,LGALS3,PA2G4,PGAM1,PGM1,PKM,PPIA,S100A11,VCL,XRCC5,IQGAP1,MVP,ACTR2,TUBB4B,CAP1,CCT2,CCT8,PGRMC1,CKAP4,TUBB,HRNR,ACTN4,ACTN1,ALB,ANXA5,FLNA,MYH9,TLN1,TAGLN2,HSPD1,NAMPT,NDRG1,ANXA1,LGALS1,TFRC
2_Member	Reactome Gene Sets	R-HSA-6798695	Neutrophil degranulation	-23.7929	-20.3769	39/480	47,226,302,960,1508,1778,1915,1938,2665,2821,2934,3105,3303,3312,3320,3326,3608,3837,3848,3958,5036,5223,5236,5315,5478,6282,7414,7520,8826,9961,10097,10383,10487,10576,10694,10857,10970,203068,388697	ACLY,ALDOA,ANXA2,CD44,CTSB,DYNC1H1,EEF1A1,EEF2,GDI2,GPI,GSN,HLA-A,HSPA1A,HSPA8,HSP90AA1,HSP90AB1,ILF2,KPNB1,KRT1,LGALS3,PA2G4,PGAM1,PGM1,PKM,PPIA,S100A11,VCL,XRCC5,IQGAP1,MVP,ACTR2,TUBB4B,CAP1,CCT2,CCT8,PGRMC1,CKAP4,TUBB,HRNR
2_Member	GO Biological Processes	GO:0043312	neutrophil degranulation	-22.5169	-19.3118	38/488	47,226,302,960,1508,1778,1915,1938,2665,2821,2934,3303,3312,3320,3326,3608,3837,3848,3958,5036,5223,5236,5315,5478,6282,7414,7520,8826,9961,10097,10383,10487,10576,10694,10857,10970,203068,388697	ACLY,ALDOA,ANXA2,CD44,CTSB,DYNC1H1,EEF1A1,EEF2,GDI2,GPI,GSN,HSPA1A,HSPA8,HSP90AA1,HSP90AB1,ILF2,KPNB1,KRT1,LGALS3,PA2G4,PGAM1,PGM1,PKM,PPIA,S100A11,VCL,XRCC5,IQGAP1,MVP,ACTR2,TUBB4B,CAP1,CCT2,CCT8,PGRMC1,CKAP4,TUBB,HRNR
2_Member	GO Biological Processes	GO:0002283	neutrophil activation involved in immune response	-22.4224	-19.2494	38/491	47,226,302,960,1508,1778,1915,1938,2665,2821,2934,3303,3312,3320,3326,3608,3837,3848,3958,5036,5223,5236,5315,5478,6282,7414,7520,8826,9961,10097,10383,10487,10576,10694,10857,10970,203068,388697	ACLY,ALDOA,ANXA2,CD44,CTSB,DYNC1H1,EEF1A1,EEF2,GDI2,GPI,GSN,HSPA1A,HSPA8,HSP90AA1,HSP90AB1,ILF2,KPNB1,KRT1,LGALS3,PA2G4,PGAM1,PGM1,PKM,PPIA,S100A11,VCL,XRCC5,IQGAP1,MVP,ACTR2,TUBB4B,CAP1,CCT2,CCT8,PGRMC1,CKAP4,TUBB,HRNR
2_Member	GO Biological Processes	GO:0042119	neutrophil activation	-22.1121	-18.9971	38/501	47,226,302,960,1508,1778,1915,1938,2665,2821,2934,3303,3312,3320,3326,3608,3837,3848,3958,5036,5223,5236,5315,5478,6282,7414,7520,8826,9961,10097,10383,10487,10576,10694,10857,10970,203068,388697	ACLY,ALDOA,ANXA2,CD44,CTSB,DYNC1H1,EEF1A1,EEF2,GDI2,GPI,GSN,HSPA1A,HSPA8,HSP90AA1,HSP90AB1,ILF2,KPNB1,KRT1,LGALS3,PA2G4,PGAM1,PGM1,PKM,PPIA,S100A11,VCL,XRCC5,IQGAP1,MVP,ACTR2,TUBB4B,CAP1,CCT2,CCT8,PGRMC1,CKAP4,TUBB,HRNR
2_Member	GO Biological Processes	GO:0002446	neutrophil mediated immunity	-22.0814	-18.9928	38/502	47,226,302,960,1508,1778,1915,1938,2665,2821,2934,3303,3312,3320,3326,3608,3837,3848,3958,5036,5223,5236,5315,5478,6282,7414,7520,8826,9961,10097,10383,10487,10576,10694,10857,10970,203068,388697	ACLY,ALDOA,ANXA2,CD44,CTSB,DYNC1H1,EEF1A1,EEF2,GDI2,GPI,GSN,HSPA1A,HSPA8,HSP90AA1,HSP90AB1,ILF2,KPNB1,KRT1,LGALS3,PA2G4,PGAM1,PGM1,PKM,PPIA,S100A11,VCL,XRCC5,IQGAP1,MVP,ACTR2,TUBB4B,CAP1,CCT2,CCT8,PGRMC1,CKAP4,TUBB,HRNR
2_Member	GO Biological Processes	GO:0036230	granulocyte activation	-21.9293	-18.8695	38/507	47,226,302,960,1508,1778,1915,1938,2665,2821,2934,3303,3312,3320,3326,3608,3837,3848,3958,5036,5223,5236,5315,5478,6282,7414,7520,8826,9961,10097,10383,10487,10576,10694,10857,10970,203068,388697	ACLY,ALDOA,ANXA2,CD44,CTSB,DYNC1H1,EEF1A1,EEF2,GDI2,GPI,GSN,HSPA1A,HSPA8,HSP90AA1,HSP90AB1,ILF2,KPNB1,KRT1,LGALS3,PA2G4,PGAM1,PGM1,PKM,PPIA,S100A11,VCL,XRCC5,IQGAP1,MVP,ACTR2,TUBB4B,CAP1,CCT2,CCT8,PGRMC1,CKAP4,TUBB,HRNR
2_Member	GO Biological Processes	GO:0045055	regulated exocytosis	-21.9098	-18.8695	46/796	47,81,87,213,226,302,308,960,1508,1778,1915,1938,2316,2665,2821,2934,3303,3312,3320,3326,3608,3837,3848,3958,4627,5036,5223,5236,5315,5478,6282,7094,7414,7520,8407,8826,9961,10097,10383,10487,10576,10694,10857,10970,203068,388697	ACLY,ACTN4,ACTN1,ALB,ALDOA,ANXA2,ANXA5,CD44,CTSB,DYNC1H1,EEF1A1,EEF2,FLNA,GDI2,GPI,GSN,HSPA1A,HSPA8,HSP90AA1,HSP90AB1,ILF2,KPNB1,KRT1,LGALS3,MYH9,PA2G4,PGAM1,PGM1,PKM,PPIA,S100A11,TLN1,VCL,XRCC5,TAGLN2,IQGAP1,MVP,ACTR2,TUBB4B,CAP1,CCT2,CCT8,PGRMC1,CKAP4,TUBB,HRNR
2_Member	GO Biological Processes	GO:0043299	leukocyte degranulation	-21.0518	-18.0944	38/537	47,226,302,960,1508,1778,1915,1938,2665,2821,2934,3303,3312,3320,3326,3608,3837,3848,3958,5036,5223,5236,5315,5478,6282,7414,7520,8826,9961,10097,10383,10487,10576,10694,10857,10970,203068,388697	ACLY,ALDOA,ANXA2,CD44,CTSB,DYNC1H1,EEF1A1,EEF2,GDI2,GPI,GSN,HSPA1A,HSPA8,HSP90AA1,HSP90AB1,ILF2,KPNB1,KRT1,LGALS3,PA2G4,PGAM1,PGM1,PKM,PPIA,S100A11,VCL,XRCC5,IQGAP1,MVP,ACTR2,TUBB4B,CAP1,CCT2,CCT8,PGRMC1,CKAP4,TUBB,HRNR
2_Member	GO Biological Processes	GO:0002275	myeloid cell activation involved in immune response	-20.7719	-17.833	38/547	47,226,302,960,1508,1778,1915,1938,2665,2821,2934,3303,3312,3320,3326,3608,3837,3848,3958,5036,5223,5236,5315,5478,6282,7414,7520,8826,9961,10097,10383,10487,10576,10694,10857,10970,203068,388697	ACLY,ALDOA,ANXA2,CD44,CTSB,DYNC1H1,EEF1A1,EEF2,GDI2,GPI,GSN,HSPA1A,HSPA8,HSP90AA1,HSP90AB1,ILF2,KPNB1,KRT1,LGALS3,PA2G4,PGAM1,PGM1,PKM,PPIA,S100A11,VCL,XRCC5,IQGAP1,MVP,ACTR2,TUBB4B,CAP1,CCT2,CCT8,PGRMC1,CKAP4,TUBB,HRNR
2_Member	GO Biological Processes	GO:0002274	myeloid leukocyte activation	-20.7228	-17.8187	41/656	47,226,302,960,1508,1778,1915,1938,2665,2821,2934,3303,3312,3320,3326,3329,3608,3837,3848,3958,5036,5223,5236,5315,5478,6282,7414,7520,8826,9961,10097,10135,10383,10397,10487,10576,10694,10857,10970,203068,388697	ACLY,ALDOA,ANXA2,CD44,CTSB,DYNC1H1,EEF1A1,EEF2,GDI2,GPI,GSN,HSPA1A,HSPA8,HSP90AA1,HSP90AB1,HSPD1,ILF2,KPNB1,KRT1,LGALS3,PA2G4,PGAM1,PGM1,PKM,PPIA,S100A11,VCL,XRCC5,IQGAP1,MVP,ACTR2,NAMPT,TUBB4B,NDRG1,CAP1,CCT2,CCT8,PGRMC1,CKAP4,TUBB,HRNR
2_Member	GO Biological Processes	GO:0002444	myeloid leukocyte mediated immunity	-20.5523	-17.6646	38/555	47,226,302,960,1508,1778,1915,1938,2665,2821,2934,3303,3312,3320,3326,3608,3837,3848,3958,5036,5223,5236,5315,5478,6282,7414,7520,8826,9961,10097,10383,10487,10576,10694,10857,10970,203068,388697	ACLY,ALDOA,ANXA2,CD44,CTSB,DYNC1H1,EEF1A1,EEF2,GDI2,GPI,GSN,HSPA1A,HSPA8,HSP90AA1,HSP90AB1,ILF2,KPNB1,KRT1,LGALS3,PA2G4,PGAM1,PGM1,PKM,PPIA,S100A11,VCL,XRCC5,IQGAP1,MVP,ACTR2,TUBB4B,CAP1,CCT2,CCT8,PGRMC1,CKAP4,TUBB,HRNR
2_Member	GO Biological Processes	GO:0002366	leukocyte activation involved in immune response	-20.3144	-17.4425	42/711	47,226,301,302,960,1508,1778,1915,1938,2665,2821,2934,3303,3312,3320,3326,3329,3608,3837,3848,3956,3958,5036,5223,5236,5315,5478,6282,7037,7414,7520,8826,9961,10097,10383,10487,10576,10694,10857,10970,203068,388697	ACLY,ALDOA,ANXA1,ANXA2,CD44,CTSB,DYNC1H1,EEF1A1,EEF2,GDI2,GPI,GSN,HSPA1A,HSPA8,HSP90AA1,HSP90AB1,HSPD1,ILF2,KPNB1,KRT1,LGALS1,LGALS3,PA2G4,PGAM1,PGM1,PKM,PPIA,S100A11,TFRC,VCL,XRCC5,IQGAP1,MVP,ACTR2,TUBB4B,CAP1,CCT2,CCT8,PGRMC1,CKAP4,TUBB,HRNR
2_Member	GO Biological Processes	GO:0002263	cell activation involved in immune response	-20.2231	-17.3664	42/715	47,226,301,302,960,1508,1778,1915,1938,2665,2821,2934,3303,3312,3320,3326,3329,3608,3837,3848,3956,3958,5036,5223,5236,5315,5478,6282,7037,7414,7520,8826,9961,10097,10383,10487,10576,10694,10857,10970,203068,388697	ACLY,ALDOA,ANXA1,ANXA2,CD44,CTSB,DYNC1H1,EEF1A1,EEF2,GDI2,GPI,GSN,HSPA1A,HSPA8,HSP90AA1,HSP90AB1,HSPD1,ILF2,KPNB1,KRT1,LGALS1,LGALS3,PA2G4,PGAM1,PGM1,PKM,PPIA,S100A11,TFRC,VCL,XRCC5,IQGAP1,MVP,ACTR2,TUBB4B,CAP1,CCT2,CCT8,PGRMC1,CKAP4,TUBB,HRNR
3_Summary	Reactome Gene Sets	R-HSA-2262752	Cellular responses to stress	-23.549	-20.1841	42/585	829,832,1778,1783,1915,1965,3006,3009,3303,3308,3309,3312,3313,3320,3326,5034,5052,5682,5694,5721,6124,6135,6136,6143,6154,6175,6181,6188,6189,6202,6203,6208,6217,6222,6223,6234,7531,8894,10383,30001,84790,85236,1938,3192,3608,3609,4670,4691,4869,4904,1933,1936,1937,1994,2316,3329,3837,3998,4000,5901,7203,7529,7532,7534,10575,10576,10694,10971,811,821,16,1973,6185,51504,60,1808,3688,4478,4627,463…	CAPZA1,CAPZB,DYNC1H1,DYNC1LI2,EEF1A1,EIF2S1,H1-2,H1-5,HSPA1A,HSPA4,HSPA5,HSPA8,HSPA9,HSP90AA1,HSP90AB1,P4HB,PRDX1,PSMA1,PSMB6,PSME2,RPL4,RPL11,RPL12,RPL19,RPL26,RPLP0,RPLP2,RPS3,RPS3A,RPS8,RPS9,RPS14,RPS16,RPS18,RPS19,RPS28,YWHAE,EIF2S2,TUBB4B,ERO1A,TUBA1C,H2BC12,EEF2,HNRNPU,ILF2,ILF3,HNRNPM,NCL,NPM1,YBX1,EEF1B2,EEF1D,EEF1G,ELAVL1,FLNA,HSPD1,KPNB1,LMAN1,LMNA,RAN,CCT3,YWHAB,YWHAG,YWHAZ,CCT4,CCT2,C…
3_Member	Reactome Gene Sets	R-HSA-2262752	Cellular responses to stress	-23.549	-20.1841	42/585	829,832,1778,1783,1915,1965,3006,3009,3303,3308,3309,3312,3313,3320,3326,5034,5052,5682,5694,5721,6124,6135,6136,6143,6154,6175,6181,6188,6189,6202,6203,6208,6217,6222,6223,6234,7531,8894,10383,30001,84790,85236	CAPZA1,CAPZB,DYNC1H1,DYNC1LI2,EEF1A1,EIF2S1,H1-2,H1-5,HSPA1A,HSPA4,HSPA5,HSPA8,HSPA9,HSP90AA1,HSP90AB1,P4HB,PRDX1,PSMA1,PSMB6,PSME2,RPL4,RPL11,RPL12,RPL19,RPL26,RPLP0,RPLP2,RPS3,RPS3A,RPS8,RPS9,RPS14,RPS16,RPS18,RPS19,RPS28,YWHAE,EIF2S2,TUBB4B,ERO1A,TUBA1C,H2BC12
3_Member	Reactome Gene Sets	R-HSA-8953897	Cellular responses to external stimuli	-23.1509	-19.8732	42/599	829,832,1778,1783,1915,1965,3006,3009,3303,3308,3309,3312,3313,3320,3326,5034,5052,5682,5694,5721,6124,6135,6136,6143,6154,6175,6181,6188,6189,6202,6203,6208,6217,6222,6223,6234,7531,8894,10383,30001,84790,85236	CAPZA1,CAPZB,DYNC1H1,DYNC1LI2,EEF1A1,EIF2S1,H1-2,H1-5,HSPA1A,HSPA4,HSPA5,HSPA8,HSPA9,HSP90AA1,HSP90AB1,P4HB,PRDX1,PSMA1,PSMB6,PSME2,RPL4,RPL11,RPL12,RPL19,RPL26,RPLP0,RPLP2,RPS3,RPS3A,RPS8,RPS9,RPS14,RPS16,RPS18,RPS19,RPS28,YWHAE,EIF2S2,TUBB4B,ERO1A,TUBA1C,H2BC12
3_Member	CORUM	CORUM:3055	Nop56p-associated pre-rRNA complex	-22.6745	-19.4345	22/104	1915,1938,3192,3608,3609,4670,4691,4869,4904,6124,6135,6136,6143,6154,6175,6181,6189,6202,6203,6208,6217,6222	EEF1A1,EEF2,HNRNPU,ILF2,ILF3,HNRNPM,NCL,NPM1,YBX1,RPL4,RPL11,RPL12,RPL19,RPL26,RPLP0,RPLP2,RPS3A,RPS8,RPS9,RPS14,RPS16,RPS18
3_Member	Reactome Gene Sets	R-HSA-156842	Eukaryotic Translation Elongation	-22.3052	-19.1621	21/93	1915,1933,1936,1937,1938,6124,6135,6136,6143,6154,6175,6181,6188,6189,6202,6203,6208,6217,6222,6223,6234	EEF1A1,EEF1B2,EEF1D,EEF1G,EEF2,RPL4,RPL11,RPL12,RPL19,RPL26,RPLP0,RPLP2,RPS3,RPS3A,RPS8,RPS9,RPS14,RPS16,RPS18,RPS19,RPS28
3_Member	GO Biological Processes	GO:0072594	establishment of protein localization to organelle	-20.7443	-17.8231	38/548	1994,2316,3009,3308,3309,3312,3320,3326,3329,3837,3998,4000,5901,6124,6135,6136,6143,6154,6175,6181,6188,6189,6202,6203,6208,6217,6222,6223,6234,7203,7529,7531,7532,7534,10575,10576,10694,10971	ELAVL1,FLNA,H1-5,HSPA4,HSPA5,HSPA8,HSP90AA1,HSP90AB1,HSPD1,KPNB1,LMAN1,LMNA,RAN,RPL4,RPL11,RPL12,RPL19,RPL26,RPLP0,RPLP2,RPS3,RPS3A,RPS8,RPS9,RPS14,RPS16,RPS18,RPS19,RPS28,CCT3,YWHAB,YWHAE,YWHAG,YWHAZ,CCT4,CCT2,CCT8,YWHAQ
3_Member	Reactome Gene Sets	R-HSA-156902	Peptide chain elongation	-18.2511	-15.4092	18/89	1915,1938,6124,6135,6136,6143,6154,6175,6181,6188,6189,6202,6203,6208,6217,6222,6223,6234	EEF1A1,EEF2,RPL4,RPL11,RPL12,RPL19,RPL26,RPLP0,RPLP2,RPS3,RPS3A,RPS8,RPS9,RPS14,RPS16,RPS18,RPS19,RPS28
3_Member	Reactome Gene Sets	R-HSA-168255	Influenza Infection	-18.0302	-15.2024	22/166	811,821,3303,3320,3837,5901,6124,6135,6136,6143,6154,6175,6181,6188,6189,6202,6203,6208,6217,6222,6223,6234	CALR,CANX,HSPA1A,HSP90AA1,KPNB1,RAN,RPL4,RPL11,RPL12,RPL19,RPL26,RPLP0,RPLP2,RPS3,RPS3A,RPS8,RPS9,RPS14,RPS16,RPS18,RPS19,RPS28
3_Member	Reactome Gene Sets	R-HSA-72766	Translation	-17.9539	-15.14	27/291	16,1915,1933,1936,1937,1938,1965,1973,6124,6135,6136,6143,6154,6175,6181,6185,6188,6189,6202,6203,6208,6217,6222,6223,6234,8894,51504	AARS1,EEF1A1,EEF1B2,EEF1D,EEF1G,EEF2,EIF2S1,EIF4A1,RPL4,RPL11,RPL12,RPL19,RPL26,RPLP0,RPLP2,RPN2,RPS3,RPS3A,RPS8,RPS9,RPS14,RPS16,RPS18,RPS19,RPS28,EIF2S2,TRMT112
3_Member	Reactome Gene Sets	R-HSA-156827	L13a-mediated translational silencing of Ceruloplasmin expression	-17.7884	-14.9878	19/111	1965,1973,6124,6135,6136,6143,6154,6175,6181,6188,6189,6202,6203,6208,6217,6222,6223,6234,8894	EIF2S1,EIF4A1,RPL4,RPL11,RPL12,RPL19,RPL26,RPLP0,RPLP2,RPS3,RPS3A,RPS8,RPS9,RPS14,RPS16,RPS18,RPS19,RPS28,EIF2S2
3_Member	Reactome Gene Sets	R-HSA-72706	GTP hydrolysis and joining of the 60S ribosomal subunit	-17.7114	-14.9238	19/112	1965,1973,6124,6135,6136,6143,6154,6175,6181,6188,6189,6202,6203,6208,6217,6222,6223,6234,8894	EIF2S1,EIF4A1,RPL4,RPL11,RPL12,RPL19,RPL26,RPLP0,RPLP2,RPS3,RPS3A,RPS8,RPS9,RPS14,RPS16,RPS18,RPS19,RPS28,EIF2S2
3_Member	Reactome Gene Sets	R-HSA-9633012	Response of EIF2AK4 (GCN2) to amino acid deficiency	-17.2058	-14.4427	18/101	1965,6124,6135,6136,6143,6154,6175,6181,6188,6189,6202,6203,6208,6217,6222,6223,6234,8894	EIF2S1,RPL4,RPL11,RPL12,RPL19,RPL26,RPLP0,RPLP2,RPS3,RPS3A,RPS8,RPS9,RPS14,RPS16,RPS18,RPS19,RPS28,EIF2S2
3_Member	Reactome Gene Sets	R-HSA-72613	Eukaryotic Translation Initiation	-17.1936	-14.4427	19/119	1965,1973,6124,6135,6136,6143,6154,6175,6181,6188,6189,6202,6203,6208,6217,6222,6223,6234,8894	EIF2S1,EIF4A1,RPL4,RPL11,RPL12,RPL19,RPL26,RPLP0,RPLP2,RPS3,RPS3A,RPS8,RPS9,RPS14,RPS16,RPS18,RPS19,RPS28,EIF2S2
3_Member	Reactome Gene Sets	R-HSA-72737	Cap-dependent Translation Initiation	-17.1936	-14.4427	19/119	1965,1973,6124,6135,6136,6143,6154,6175,6181,6188,6189,6202,6203,6208,6217,6222,6223,6234,8894	EIF2S1,EIF4A1,RPL4,RPL11,RPL12,RPL19,RPL26,RPLP0,RPLP2,RPS3,RPS3A,RPS8,RPS9,RPS14,RPS16,RPS18,RPS19,RPS28,EIF2S2
3_Member	Reactome Gene Sets	R-HSA-422475	Axon guidance	-16.9633	-14.2239	34/552	60,1808,3312,3320,3326,3688,4478,4627,4637,5216,5682,5694,5721,6124,6135,6136,6143,6154,6175,6181,6188,6189,6202,6203,6208,6217,6222,6223,6234,7094,10097,10383,10487,84790	ACTB,DPYSL2,HSPA8,HSP90AA1,HSP90AB1,ITGB1,MSN,MYH9,MYL6,PFN1,PSMA1,PSMB6,PSME2,RPL4,RPL11,RPL12,RPL19,RPL26,RPLP0,RPLP2,RPS3,RPS3A,RPS8,RPS9,RPS14,RPS16,RPS18,RPS19,RPS28,TLN1,ACTR2,TUBB4B,CAP1,TUBA1C
3_Member	Reactome Gene Sets	R-HSA-72764	Eukaryotic Translation Termination	-16.473	-13.756	17/93	6124,6135,6136,6143,6154,6175,6181,6188,6189,6202,6203,6208,6217,6222,6223,6234,51504	RPL4,RPL11,RPL12,RPL19,RPL26,RPLP0,RPLP2,RPS3,RPS3A,RPS8,RPS9,RPS14,RPS16,RPS18,RPS19,RPS28,TRMT112
3_Member	Reactome Gene Sets	R-HSA-9675108	Nervous system development	-16.3796	-13.6733	34/577	60,1808,3312,3320,3326,3688,4478,4627,4637,5216,5682,5694,5721,6124,6135,6136,6143,6154,6175,6181,6188,6189,6202,6203,6208,6217,6222,6223,6234,7094,10097,10383,10487,84790	ACTB,DPYSL2,HSPA8,HSP90AA1,HSP90AB1,ITGB1,MSN,MYH9,MYL6,PFN1,PSMA1,PSMB6,PSME2,RPL4,RPL11,RPL12,RPL19,RPL26,RPLP0,RPLP2,RPS3,RPS3A,RPS8,RPS9,RPS14,RPS16,RPS18,RPS19,RPS28,TLN1,ACTR2,TUBB4B,CAP1,TUBA1C
3_Member	CORUM	CORUM:306	Ribosome, cytoplasmic	-16.1942	-13.5086	16/80	6124,6135,6136,6143,6154,6175,6181,6188,6189,6202,6203,6208,6217,6222,6223,6234	RPL4,RPL11,RPL12,RPL19,RPL26,RPLP0,RPLP2,RPS3,RPS3A,RPS8,RPS9,RPS14,RPS16,RPS18,RPS19,RPS28
3_Member	GO Biological Processes	GO:0090150	establishment of protein localization to membrane	-15.684	-13.0084	26/326	2664,3308,3309,3320,6124,6135,6136,6143,6154,6175,6181,6188,6189,6202,6203,6208,6217,6222,6223,6234,7529,7531,7532,7534,10399,10971	GDI1,HSPA4,HSPA5,HSP90AA1,RPL4,RPL11,RPL12,RPL19,RPL26,RPLP0,RPLP2,RPS3,RPS3A,RPS8,RPS9,RPS14,RPS16,RPS18,RPS19,RPS28,YWHAB,YWHAE,YWHAG,YWHAZ,RACK1,YWHAQ
3_Member	GO Biological Processes	GO:0006605	protein targeting	-15.6245	-12.9586	29/426	2664,3308,3309,3312,3320,3329,3998,6124,6135,6136,6143,6154,6175,6181,6188,6189,6202,6203,6208,6217,6222,6223,6234,7529,7531,7532,7534,10971,11140	GDI1,HSPA4,HSPA5,HSPA8,HSP90AA1,HSPD1,LMAN1,RPL4,RPL11,RPL12,RPL19,RPL26,RPLP0,RPLP2,RPS3,RPS3A,RPS8,RPS9,RPS14,RPS16,RPS18,RPS19,RPS28,YWHAB,YWHAE,YWHAG,YWHAZ,YWHAQ,CDC37
3_Member	GO Biological Processes	GO:0006413	translational initiation	-15.4933	-12.8369	21/192	1965,1973,3315,4869,6124,6135,6136,6143,6154,6175,6181,6188,6189,6202,6203,6208,6217,6222,6223,6234,8894	EIF2S1,EIF4A1,HSPB1,NPM1,RPL4,RPL11,RPL12,RPL19,RPL26,RPLP0,RPLP2,RPS3,RPS3A,RPS8,RPS9,RPS14,RPS16,RPS18,RPS19,RPS28,EIF2S2
3_Member	GO Biological Processes	GO:0045047	protein targeting to ER	-15.256	-12.609	17/109	3309,6124,6135,6136,6143,6154,6175,6181,6188,6189,6202,6203,6208,6217,6222,6223,6234	HSPA5,RPL4,RPL11,RPL12,RPL19,RPL26,RPLP0,RPLP2,RPS3,RPS3A,RPS8,RPS9,RPS14,RPS16,RPS18,RPS19,RPS28
3_Member	Reactome Gene Sets	R-HSA-2408557	Selenocysteine synthesis	-15.0929	-12.455	16/93	6124,6135,6136,6143,6154,6175,6181,6188,6189,6202,6203,6208,6217,6222,6223,6234	RPL4,RPL11,RPL12,RPL19,RPL26,RPLP0,RPLP2,RPS3,RPS3A,RPS8,RPS9,RPS14,RPS16,RPS18,RPS19,RPS28
3_Member	Reactome Gene Sets	R-HSA-1799339	SRP-dependent cotranslational protein targeting to membrane	-15.0506	-12.4217	17/112	6124,6135,6136,6143,6154,6175,6181,6185,6188,6189,6202,6203,6208,6217,6222,6223,6234	RPL4,RPL11,RPL12,RPL19,RPL26,RPLP0,RPLP2,RPN2,RPS3,RPS3A,RPS8,RPS9,RPS14,RPS16,RPS18,RPS19,RPS28
3_Member	GO Biological Processes	GO:0072599	establishment of protein localization to endoplasmic reticulum	-14.9835	-12.372	17/113	3309,6124,6135,6136,6143,6154,6175,6181,6188,6189,6202,6203,6208,6217,6222,6223,6234	HSPA5,RPL4,RPL11,RPL12,RPL19,RPL26,RPLP0,RPLP2,RPS3,RPS3A,RPS8,RPS9,RPS14,RPS16,RPS18,RPS19,RPS28
3_Member	GO Biological Processes	GO:0006614	SRP-dependent cotranslational protein targeting to membrane	-14.9393	-12.3444	16/95	6124,6135,6136,6143,6154,6175,6181,6188,6189,6202,6203,6208,6217,6222,6223,6234	RPL4,RPL11,RPL12,RPL19,RPL26,RPLP0,RPLP2,RPS3,RPS3A,RPS8,RPS9,RPS14,RPS16,RPS18,RPS19,RPS28
3_Member	Reactome Gene Sets	R-HSA-975956	Nonsense Mediated Decay (NMD) independent of the Exon Junction Complex (EJC)	-14.9393	-12.3444	16/95	6124,6135,6136,6143,6154,6175,6181,6188,6189,6202,6203,6208,6217,6222,6223,6234	RPL4,RPL11,RPL12,RPL19,RPL26,RPLP0,RPLP2,RPS3,RPS3A,RPS8,RPS9,RPS14,RPS16,RPS18,RPS19,RPS28
3_Member	Reactome Gene Sets	R-HSA-2408522	Selenoamino acid metabolism	-14.6581	-12.0725	17/118	191,6124,6135,6136,6143,6154,6175,6181,6188,6189,6202,6203,6208,6217,6222,6223,6234	AHCY,RPL4,RPL11,RPL12,RPL19,RPL26,RPLP0,RPLP2,RPS3,RPS3A,RPS8,RPS9,RPS14,RPS16,RPS18,RPS19,RPS28
3_Member	GO Biological Processes	GO:0070972	protein localization to endoplasmic reticulum	-14.6513	-12.0725	18/139	3309,6124,6135,6136,6143,6154,6175,6181,6188,6189,6202,6203,6208,6217,6222,6223,6234,57142	HSPA5,RPL4,RPL11,RPL12,RPL19,RPL26,RPLP0,RPLP2,RPS3,RPS3A,RPS8,RPS9,RPS14,RPS16,RPS18,RPS19,RPS28,RTN4
3_Member	GO Biological Processes	GO:0006613	cotranslational protein targeting to membrane	-14.6428	-12.0719	16/99	6124,6135,6136,6143,6154,6175,6181,6188,6189,6202,6203,6208,6217,6222,6223,6234	RPL4,RPL11,RPL12,RPL19,RPL26,RPLP0,RPLP2,RPS3,RPS3A,RPS8,RPS9,RPS14,RPS16,RPS18,RPS19,RPS28
3_Member	Reactome Gene Sets	R-HSA-192823	Viral mRNA Translation	-14.5708	-12.0226	16/100	6124,6135,6136,6143,6154,6175,6181,6188,6189,6202,6203,6208,6217,6222,6223,6234	RPL4,RPL11,RPL12,RPL19,RPL26,RPLP0,RPLP2,RPS3,RPS3A,RPS8,RPS9,RPS14,RPS16,RPS18,RPS19,RPS28
3_Member	GO Biological Processes	GO:0072657	protein localization to membrane	-14.5178	-11.9769	33/625	60,682,2316,2664,2934,3308,3309,3320,3675,3688,3958,6124,6135,6136,6143,6154,6175,6181,6188,6189,6202,6203,6208,6217,6222,6223,6234,7529,7531,7532,7534,10399,10971	ACTB,BSG,FLNA,GDI1,GSN,HSPA4,HSPA5,HSP90AA1,ITGA3,ITGB1,LGALS3,RPL4,RPL11,RPL12,RPL19,RPL26,RPLP0,RPLP2,RPS3,RPS3A,RPS8,RPS9,RPS14,RPS16,RPS18,RPS19,RPS28,YWHAB,YWHAE,YWHAG,YWHAZ,RACK1,YWHAQ
3_Member	Reactome Gene Sets	R-HSA-72689	Formation of a pool of free 40S subunits	-14.4997	-11.9659	16/101	6124,6135,6136,6143,6154,6175,6181,6188,6189,6202,6203,6208,6217,6222,6223,6234	RPL4,RPL11,RPL12,RPL19,RPL26,RPLP0,RPLP2,RPS3,RPS3A,RPS8,RPS9,RPS14,RPS16,RPS18,RPS19,RPS28
3_Member	Reactome Gene Sets	R-HSA-376176	Signaling by ROBO receptors	-14.3711	-11.8444	21/218	5216,5682,5694,5721,6124,6135,6136,6143,6154,6175,6181,6188,6189,6202,6203,6208,6217,6222,6223,6234,10487	PFN1,PSMA1,PSMB6,PSME2,RPL4,RPL11,RPL12,RPL19,RPL26,RPLP0,RPLP2,RPS3,RPS3A,RPS8,RPS9,RPS14,RPS16,RPS18,RPS19,RPS28,CAP1
3_Member	Reactome Gene Sets	R-HSA-9010553	Regulation of expression of SLITs and ROBOs	-14.1879	-11.675	19/171	5682,5694,5721,6124,6135,6136,6143,6154,6175,6181,6188,6189,6202,6203,6208,6217,6222,6223,6234	PSMA1,PSMB6,PSME2,RPL4,RPL11,RPL12,RPL19,RPL26,RPLP0,RPLP2,RPS3,RPS3A,RPS8,RPS9,RPS14,RPS16,RPS18,RPS19,RPS28
3_Member	Reactome Gene Sets	R-HSA-927802	Nonsense-Mediated Decay (NMD)	-13.5805	-11.1002	16/115	6124,6135,6136,6143,6154,6175,6181,6188,6189,6202,6203,6208,6217,6222,6223,6234	RPL4,RPL11,RPL12,RPL19,RPL26,RPLP0,RPLP2,RPS3,RPS3A,RPS8,RPS9,RPS14,RPS16,RPS18,RPS19,RPS28
3_Member	Reactome Gene Sets	R-HSA-975957	Nonsense Mediated Decay (NMD) enhanced by the Exon Junction Complex (EJC)	-13.5805	-11.1002	16/115	6124,6135,6136,6143,6154,6175,6181,6188,6189,6202,6203,6208,6217,6222,6223,6234	RPL4,RPL11,RPL12,RPL19,RPL26,RPLP0,RPLP2,RPS3,RPS3A,RPS8,RPS9,RPS14,RPS16,RPS18,RPS19,RPS28
3_Member	GO Biological Processes	GO:0000184	nuclear-transcribed mRNA catabolic process, nonsense-mediated decay	-13.2827	-10.8087	16/120	6124,6135,6136,6143,6154,6175,6181,6188,6189,6202,6203,6208,6217,6222,6223,6234	RPL4,RPL11,RPL12,RPL19,RPL26,RPLP0,RPLP2,RPS3,RPS3A,RPS8,RPS9,RPS14,RPS16,RPS18,RPS19,RPS28
3_Member	Reactome Gene Sets	R-HSA-168273	Influenza Viral RNA Transcription and Replication	-13.1359	-10.6742	17/145	3320,6124,6135,6136,6143,6154,6175,6181,6188,6189,6202,6203,6208,6217,6222,6223,6234	HSP90AA1,RPL4,RPL11,RPL12,RPL19,RPL26,RPLP0,RPLP2,RPS3,RPS3A,RPS8,RPS9,RPS14,RPS16,RPS18,RPS19,RPS28
3_Member	Reactome Gene Sets	R-HSA-72649	Translation initiation complex formation	-12.4655	-10.0331	12/58	1965,1973,6188,6189,6202,6203,6208,6217,6222,6223,6234,8894	EIF2S1,EIF4A1,RPS3,RPS3A,RPS8,RPS9,RPS14,RPS16,RPS18,RPS19,RPS28,EIF2S2
3_Member	Reactome Gene Sets	R-HSA-72702	Ribosomal scanning and start codon recognition	-12.4655	-10.0331	12/58	1965,1973,6188,6189,6202,6203,6208,6217,6222,6223,6234,8894	EIF2S1,EIF4A1,RPS3,RPS3A,RPS8,RPS9,RPS14,RPS16,RPS18,RPS19,RPS28,EIF2S2
3_Member	Reactome Gene Sets	R-HSA-72662	Activation of the mRNA upon binding of the cap-binding complex and eIFs, and subsequent binding to 4	-12.3705	-9.94898	12/59	1965,1973,6188,6189,6202,6203,6208,6217,6222,6223,6234,8894	EIF2S1,EIF4A1,RPS3,RPS3A,RPS8,RPS9,RPS14,RPS16,RPS18,RPS19,RPS28,EIF2S2
3_Member	GO Biological Processes	GO:0006612	protein targeting to membrane	-12.1047	-9.69655	18/194	2664,3309,6124,6135,6136,6143,6154,6175,6181,6188,6189,6202,6203,6208,6217,6222,6223,6234	GDI1,HSPA5,RPL4,RPL11,RPL12,RPL19,RPL26,RPLP0,RPLP2,RPS3,RPS3A,RPS8,RPS9,RPS14,RPS16,RPS18,RPS19,RPS28
3_Member	Reactome Gene Sets	R-HSA-8868773	rRNA processing in the nucleus and cytosol	-12.0283	-9.62827	18/196	4691,6124,6135,6136,6143,6154,6175,6181,6188,6189,6202,6203,6208,6217,6222,6223,6234,51504	NCL,RPL4,RPL11,RPL12,RPL19,RPL26,RPLP0,RPLP2,RPS3,RPS3A,RPS8,RPS9,RPS14,RPS16,RPS18,RPS19,RPS28,TRMT112
3_Member	Reactome Gene Sets	R-HSA-72695	Formation of the ternary complex, and subsequently, the 43S complex	-11.6845	-9.2999	11/51	1965,6188,6189,6202,6203,6208,6217,6222,6223,6234,8894	EIF2S1,RPS3,RPS3A,RPS8,RPS9,RPS14,RPS16,RPS18,RPS19,RPS28,EIF2S2
3_Member	Reactome Gene Sets	R-HSA-72312	rRNA processing	-11.6592	-9.28462	18/206	4691,6124,6135,6136,6143,6154,6175,6181,6188,6189,6202,6203,6208,6217,6222,6223,6234,51504	NCL,RPL4,RPL11,RPL12,RPL19,RPL26,RPLP0,RPLP2,RPS3,RPS3A,RPS8,RPS9,RPS14,RPS16,RPS18,RPS19,RPS28,TRMT112
3_Member	KEGG Pathway	hsa03010	Ribosome	-11.6166	-9.25177	16/153	6124,6135,6136,6143,6154,6175,6181,6188,6189,6202,6203,6208,6217,6222,6223,6234	RPL4,RPL11,RPL12,RPL19,RPL26,RPLP0,RPLP2,RPS3,RPS3A,RPS8,RPS9,RPS14,RPS16,RPS18,RPS19,RPS28
3_Member	Reactome Gene Sets	R-HSA-71291	Metabolism of amino acids and derivatives	-11.5449	-9.19894	23/374	191,1743,2746,5682,5694,5721,6124,6135,6136,6143,6154,6175,6181,6188,6189,6202,6203,6208,6217,6222,6223,6234,26227	AHCY,DLST,GLUD1,PSMA1,PSMB6,PSME2,RPL4,RPL11,RPL12,RPL19,RPL26,RPLP0,RPLP2,RPS3,RPS3A,RPS8,RPS9,RPS14,RPS16,RPS18,RPS19,RPS28,PHGDH
3_Member	Reactome Gene Sets	R-HSA-6791226	Major pathway of rRNA processing in the nucleolus and cytosol	-11.3547	-9.02677	17/186	4691,6124,6135,6136,6143,6154,6175,6181,6188,6189,6202,6203,6208,6217,6222,6223,6234	NCL,RPL4,RPL11,RPL12,RPL19,RPL26,RPLP0,RPLP2,RPS3,RPS3A,RPS8,RPS9,RPS14,RPS16,RPS18,RPS19,RPS28
3_Member	GO Biological Processes	GO:0019080	viral gene expression	-11.0598	-8.74501	17/194	5725,6124,6135,6136,6143,6154,6175,6181,6188,6189,6202,6203,6208,6217,6222,6223,6234	PTBP1,RPL4,RPL11,RPL12,RPL19,RPL26,RPLP0,RPLP2,RPS3,RPS3A,RPS8,RPS9,RPS14,RPS16,RPS18,RPS19,RPS28
3_Member	CORUM	CORUM:338	40S ribosomal subunit, cytoplasmic	-10.9345	-8.62402	9/31	6188,6189,6202,6203,6208,6217,6222,6223,6234	RPS3,RPS3A,RPS8,RPS9,RPS14,RPS16,RPS18,RPS19,RPS28
3_Member	CORUM	CORUM:305	40S ribosomal subunit, cytoplasmic	-10.6602	-8.37045	9/33	6188,6189,6202,6203,6208,6217,6222,6223,6234	RPS3,RPS3A,RPS8,RPS9,RPS14,RPS16,RPS18,RPS19,RPS28
3_Member	GO Biological Processes	GO:0019083	viral transcription	-10.6447	-8.35903	16/177	6124,6135,6136,6143,6154,6175,6181,6188,6189,6202,6203,6208,6217,6222,6223,6234	RPL4,RPL11,RPL12,RPL19,RPL26,RPLP0,RPLP2,RPS3,RPS3A,RPS8,RPS9,RPS14,RPS16,RPS18,RPS19,RPS28
3_Member	GO Biological Processes	GO:0000956	nuclear-transcribed mRNA catabolic process	-9.53149	-7.30929	16/210	6124,6135,6136,6143,6154,6175,6181,6188,6189,6202,6203,6208,6217,6222,6223,6234	RPL4,RPL11,RPL12,RPL19,RPL26,RPLP0,RPLP2,RPS3,RPS3A,RPS8,RPS9,RPS14,RPS16,RPS18,RPS19,RPS28
3_Member	GO Biological Processes	GO:0022613	ribonucleoprotein complex biogenesis	-7.4823	-5.48542	20/462	1778,1965,3320,3326,4869,5036,5901,6135,6136,6154,6175,6202,6203,6208,6217,6223,6234,7536,8894,51504	DYNC1H1,EIF2S1,HSP90AA1,HSP90AB1,NPM1,PA2G4,RAN,RPL11,RPL12,RPL26,RPLP0,RPS8,RPS9,RPS14,RPS16,RPS19,RPS28,SF1,EIF2S2,TRMT112
3_Member	CORUM	CORUM:308	60S ribosomal subunit, cytoplasmic	-6.45574	-4.58996	7/47	6124,6135,6136,6143,6154,6175,6181	RPL4,RPL11,RPL12,RPL19,RPL26,RPLP0,RPLP2
3_Member	GO Biological Processes	GO:0022618	ribonucleoprotein complex assembly	-6.20247	-4.36624	13/236	1778,1965,3320,3326,4869,6135,6136,6175,6208,6223,6234,7536,8894	DYNC1H1,EIF2S1,HSP90AA1,HSP90AB1,NPM1,RPL11,RPL12,RPLP0,RPS14,RPS19,RPS28,SF1,EIF2S2
3_Member	GO Biological Processes	GO:0071826	ribonucleoprotein complex subunit organization	-5.92101	-4.12695	13/250	1778,1965,3320,3326,4869,6135,6136,6175,6208,6223,6234,7536,8894	DYNC1H1,EIF2S1,HSP90AA1,HSP90AB1,NPM1,RPL11,RPL12,RPLP0,RPS14,RPS19,RPS28,SF1,EIF2S2
3_Member	GO Biological Processes	GO:0042254	ribosome biogenesis	-5.8096	-4.02705	14/298	4869,5036,5901,6135,6136,6154,6175,6202,6203,6208,6217,6223,6234,51504	NPM1,PA2G4,RAN,RPL11,RPL12,RPL26,RPLP0,RPS8,RPS9,RPS14,RPS16,RPS19,RPS28,TRMT112
3_Member	GO Biological Processes	GO:0042255	ribosome assembly	-5.56902	-3.80742	7/63	4869,6135,6136,6175,6208,6223,6234	NPM1,RPL11,RPL12,RPLP0,RPS14,RPS19,RPS28
3_Member	GO Biological Processes	GO:0016072	rRNA metabolic process	-5.04858	-3.36395	12/256	4691,5036,6135,6154,6202,6203,6208,6217,6223,6234,51504,284119	NCL,PA2G4,RPL11,RPL26,RPS8,RPS9,RPS14,RPS16,RPS19,RPS28,TRMT112,CAVIN1
3_Member	GO Biological Processes	GO:0034660	ncRNA metabolic process	-4.3594	-2.77749	17/564	16,3181,4691,5036,5901,6135,6154,6202,6203,6208,6217,6223,6234,8570,27044,51504,284119	AARS1,HNRNPA2B1,NCL,PA2G4,RAN,RPL11,RPL26,RPS8,RPS9,RPS14,RPS16,RPS19,RPS28,KHSRP,SND1,TRMT112,CAVIN1
3_Member	GO Biological Processes	GO:0006364	rRNA processing	-4.23627	-2.67456	10/217	5036,6135,6154,6202,6203,6208,6217,6223,6234,51504	PA2G4,RPL11,RPL26,RPS8,RPS9,RPS14,RPS16,RPS19,RPS28,TRMT112
3_Member	CORUM	CORUM:5380	TRBP containing complex (DICER, RPL7A, EIF6, MOV10 and subunits of the 60S ribosomal particle)	-4.01985	-2.48678	4/25	6135,6136,6143,6181	RPL11,RPL12,RPL19,RPLP2
3_Member	GO Biological Processes	GO:0034470	ncRNA processing	-3.38184	-1.92067	12/383	16,3181,5036,6135,6154,6202,6203,6208,6217,6223,6234,51504	AARS1,HNRNPA2B1,PA2G4,RPL11,RPL26,RPS8,RPS9,RPS14,RPS16,RPS19,RPS28,TRMT112
3_Member	GO Biological Processes	GO:0042273	ribosomal large subunit biogenesis	-3.10037	-1.67138	5/74	4869,6135,6136,6154,6175	NPM1,RPL11,RPL12,RPL26,RPLP0
3_Member	GO Biological Processes	GO:0000027	ribosomal large subunit assembly	-2.55485	-1.18854	3/29	6135,6136,6175	RPL11,RPL12,RPLP0
4_Summary	GO Biological Processes	GO:0006457	protein folding	-23.1584	-19.8732	29/228	811,821,2782,2923,3303,3309,3312,3313,3315,3320,3326,3329,3336,3998,5034,5478,5479,5589,7184,7203,9601,10130,10575,10576,10694,10961,11140,23193,30001,1965,6185,6238,10970,3308,4000,7094,10399,1938,11315,8570,8894	CALR,CANX,GNB1,PDIA3,HSPA1A,HSPA5,HSPA8,HSPA9,HSPB1,HSP90AA1,HSP90AB1,HSPD1,HSPE1,LMAN1,P4HB,PPIA,PPIB,PRKCSH,HSP90B1,CCT3,PDIA4,PDIA6,CCT4,CCT2,CCT8,ERP29,CDC37,GANAB,ERO1A,EIF2S1,RPN2,RRBP1,CKAP4,HSPA4,LMNA,TLN1,RACK1,EEF2,PARK7,KHSRP,EIF2S2
4_Member	GO Biological Processes	GO:0006457	protein folding	-23.1584	-19.8732	29/228	811,821,2782,2923,3303,3309,3312,3313,3315,3320,3326,3329,3336,3998,5034,5478,5479,5589,7184,7203,9601,10130,10575,10576,10694,10961,11140,23193,30001	CALR,CANX,GNB1,PDIA3,HSPA1A,HSPA5,HSPA8,HSPA9,HSPB1,HSP90AA1,HSP90AB1,HSPD1,HSPE1,LMAN1,P4HB,PPIA,PPIB,PRKCSH,HSP90B1,CCT3,PDIA4,PDIA6,CCT4,CCT2,CCT8,ERP29,CDC37,GANAB,ERO1A
4_Member	KEGG Pathway	hsa04141	Protein processing in endoplasmic reticulum	-16.8042	-14.0761	21/166	811,821,1965,2923,3303,3309,3312,3320,3326,3998,5034,5589,6185,6238,7184,9601,10130,10961,10970,23193,30001	CALR,CANX,EIF2S1,PDIA3,HSPA1A,HSPA5,HSPA8,HSP90AA1,HSP90AB1,LMAN1,P4HB,PRKCSH,RPN2,RRBP1,HSP90B1,PDIA4,PDIA6,ERP29,CKAP4,GANAB,ERO1A
4_Member	GO Biological Processes	GO:0006986	response to unfolded protein	-13.6863	-11.1933	19/182	811,821,1965,3303,3308,3309,3312,3313,3315,3320,3326,3329,3336,4000,7094,7184,10130,10399,30001	CALR,CANX,EIF2S1,HSPA1A,HSPA4,HSPA5,HSPA8,HSPA9,HSPB1,HSP90AA1,HSP90AB1,HSPD1,HSPE1,LMNA,TLN1,HSP90B1,PDIA6,RACK1,ERO1A
4_Member	GO Biological Processes	GO:0035966	response to topologically incorrect protein	-12.7799	-10.33	19/204	811,821,1965,3303,3308,3309,3312,3313,3315,3320,3326,3329,3336,4000,7094,7184,10130,10399,30001	CALR,CANX,EIF2S1,HSPA1A,HSPA4,HSPA5,HSPA8,HSPA9,HSPB1,HSP90AA1,HSP90AB1,HSPD1,HSPE1,LMNA,TLN1,HSP90B1,PDIA6,RACK1,ERO1A
4_Member	GO Biological Processes	GO:0034620	cellular response to unfolded protein	-8.70721	-6.55542	13/145	811,821,1965,3303,3309,3312,3313,4000,7094,7184,10130,10399,30001	CALR,CANX,EIF2S1,HSPA1A,HSPA5,HSPA8,HSPA9,LMNA,TLN1,HSP90B1,PDIA6,RACK1,ERO1A
4_Member	GO Biological Processes	GO:0034976	response to endoplasmic reticulum stress	-8.27857	-6.16378	17/293	811,821,1938,1965,2923,3303,3309,4000,5034,7094,7184,9601,10130,10399,10961,11315,30001	CALR,CANX,EEF2,EIF2S1,PDIA3,HSPA1A,HSPA5,LMNA,P4HB,TLN1,HSP90B1,PDIA4,PDIA6,RACK1,ERP29,PARK7,ERO1A
4_Member	GO Biological Processes	GO:0035967	cellular response to topologically incorrect protein	-8.05439	-5.96317	13/164	811,821,1965,3303,3309,3312,3313,4000,7094,7184,10130,10399,30001	CALR,CANX,EIF2S1,HSPA1A,HSPA5,HSPA8,HSPA9,LMNA,TLN1,HSP90B1,PDIA6,RACK1,ERO1A
4_Member	Reactome Gene Sets	R-HSA-381119	Unfolded Protein Response (UPR)	-6.44405	-4.57978	9/94	811,1965,3309,4000,7094,7184,8570,8894,10130	CALR,EIF2S1,HSPA5,LMNA,TLN1,HSP90B1,KHSRP,EIF2S2,PDIA6
4_Member	GO Biological Processes	GO:0030968	endoplasmic reticulum unfolded protein response	-6.36171	-4.5065	10/125	811,821,1965,3309,4000,7094,7184,10130,10399,30001	CALR,CANX,EIF2S1,HSPA5,LMNA,TLN1,HSP90B1,PDIA6,RACK1,ERO1A
4_Member	Reactome Gene Sets	R-HSA-381042	PERK regulates gene expression	-3.5894	-2.10216	4/32	1965,3309,8570,8894	EIF2S1,HSPA5,KHSRP,EIF2S2
4_Member	Reactome Gene Sets	R-HSA-381070	IRE1alpha activates chaperones	-2.77893	-1.38514	4/52	3309,4000,7094,10130	HSPA5,LMNA,TLN1,PDIA6
4_Member	GO Biological Processes	GO:0036498	IRE1-mediated unfolded protein response	-2.42368	-1.0882	4/65	3309,4000,7094,10130	HSPA5,LMNA,TLN1,PDIA6
5_Summary	GO Biological Processes	GO:0006412	translation	-21.8152	-18.7971	44/723	16,811,1915,1933,1936,1937,1938,1965,1973,1994,2597,3184,3191,3315,3609,4691,4869,4904,5036,5725,6124,6135,6136,6143,6154,6175,6181,6188,6189,6202,6203,6208,6217,6222,6223,6234,6238,7431,8531,8570,8894,10399,10492,51504,5223	AARS1,CALR,EEF1A1,EEF1B2,EEF1D,EEF1G,EEF2,EIF2S1,EIF4A1,ELAVL1,GAPDH,HNRNPD,HNRNPL,HSPB1,ILF3,NCL,NPM1,YBX1,PA2G4,PTBP1,RPL4,RPL11,RPL12,RPL19,RPL26,RPLP0,RPLP2,RPS3,RPS3A,RPS8,RPS9,RPS14,RPS16,RPS18,RPS19,RPS28,RRBP1,VIM,YBX3,KHSRP,EIF2S2,RACK1,SYNCRIP,TRMT112,PGAM1
5_Member	GO Biological Processes	GO:0006412	translation	-21.8152	-18.7971	44/723	16,811,1915,1933,1936,1937,1938,1965,1973,1994,2597,3184,3191,3315,3609,4691,4869,4904,5036,5725,6124,6135,6136,6143,6154,6175,6181,6188,6189,6202,6203,6208,6217,6222,6223,6234,6238,7431,8531,8570,8894,10399,10492,51504	AARS1,CALR,EEF1A1,EEF1B2,EEF1D,EEF1G,EEF2,EIF2S1,EIF4A1,ELAVL1,GAPDH,HNRNPD,HNRNPL,HSPB1,ILF3,NCL,NPM1,YBX1,PA2G4,PTBP1,RPL4,RPL11,RPL12,RPL19,RPL26,RPLP0,RPLP2,RPS3,RPS3A,RPS8,RPS9,RPS14,RPS16,RPS18,RPS19,RPS28,RRBP1,VIM,YBX3,KHSRP,EIF2S2,RACK1,SYNCRIP,TRMT112
5_Member	GO Biological Processes	GO:0043043	peptide biosynthetic process	-21.2102	-18.2133	44/749	16,811,1915,1933,1936,1937,1938,1965,1973,1994,2597,3184,3191,3315,3609,4691,4869,4904,5036,5725,6124,6135,6136,6143,6154,6175,6181,6188,6189,6202,6203,6208,6217,6222,6223,6234,6238,7431,8531,8570,8894,10399,10492,51504	AARS1,CALR,EEF1A1,EEF1B2,EEF1D,EEF1G,EEF2,EIF2S1,EIF4A1,ELAVL1,GAPDH,HNRNPD,HNRNPL,HSPB1,ILF3,NCL,NPM1,YBX1,PA2G4,PTBP1,RPL4,RPL11,RPL12,RPL19,RPL26,RPLP0,RPLP2,RPS3,RPS3A,RPS8,RPS9,RPS14,RPS16,RPS18,RPS19,RPS28,RRBP1,VIM,YBX3,KHSRP,EIF2S2,RACK1,SYNCRIP,TRMT112
5_Member	GO Biological Processes	GO:0034248	regulation of cellular amide metabolic process	-11.224	-8.90493	26/506	16,811,1915,1938,1965,1994,2597,3184,3191,3315,3609,4691,4869,4904,5036,5223,5725,6154,6188,6203,6208,7431,8531,8570,10399,10492	AARS1,CALR,EEF1A1,EEF2,EIF2S1,ELAVL1,GAPDH,HNRNPD,HNRNPL,HSPB1,ILF3,NCL,NPM1,YBX1,PA2G4,PGAM1,PTBP1,RPL26,RPS3,RPS9,RPS14,VIM,YBX3,KHSRP,RACK1,SYNCRIP
5_Member	GO Biological Processes	GO:0006417	regulation of translation	-10.8458	-8.54375	24/444	16,811,1938,1965,1994,2597,3184,3191,3315,3609,4691,4869,4904,5036,5725,6154,6188,6203,6208,7431,8531,8570,10399,10492	AARS1,CALR,EEF2,EIF2S1,ELAVL1,GAPDH,HNRNPD,HNRNPL,HSPB1,ILF3,NCL,NPM1,YBX1,PA2G4,PTBP1,RPL26,RPS3,RPS9,RPS14,VIM,YBX3,KHSRP,RACK1,SYNCRIP
5_Member	GO Biological Processes	GO:0034250	positive regulation of cellular amide metabolic process	-5.38299	-3.65717	10/160	1938,1994,3184,3191,4869,6154,6203,7431,8531,10399	EEF2,ELAVL1,HNRNPD,HNRNPL,NPM1,RPL26,RPS9,VIM,YBX3,RACK1
5_Member	GO Biological Processes	GO:0045727	positive regulation of translation	-5.20594	-3.50174	9/132	1938,1994,3184,3191,4869,6154,6203,7431,8531	EEF2,ELAVL1,HNRNPD,HNRNPL,NPM1,RPL26,RPS9,VIM,YBX3
5_Member	GO Biological Processes	GO:0017148	negative regulation of translation	-5.00965	-3.33399	11/216	811,1965,2597,3184,3609,4691,4904,6188,8570,10399,10492	CALR,EIF2S1,GAPDH,HNRNPD,ILF3,NCL,YBX1,RPS3,KHSRP,RACK1,SYNCRIP
5_Member	GO Biological Processes	GO:0034249	negative regulation of cellular amide metabolic process	-4.65095	-3.0282	11/236	811,1965,2597,3184,3609,4691,4904,6188,8570,10399,10492	CALR,EIF2S1,GAPDH,HNRNPD,ILF3,NCL,YBX1,RPS3,KHSRP,RACK1,SYNCRIP
6_Summary	KEGG Pathway	hsa01200	Carbon metabolism	-16.2235	-13.5277	18/114	50,226,1743,2023,2597,2746,2821,3030,4190,4191,5214,5223,5226,5230,5315,7086,7167,26227,3939,10135,3945,5236,231,31,47,191,3313,3320,4522,5052,11315,444,498,506,2632,8974,83442,3303,3312,5901,10606,682,960,4869,7037,10397,301,5352,7358,23193,377,3998,6185	ACO2,ALDOA,DLST,ENO1,GAPDH,GLUD1,GPI,HADHA,MDH1,MDH2,PFKP,PGAM1,PGD,PGK1,PKM,TKT,TPI1,PHGDH,LDHA,NAMPT,LDHB,PGM1,AKR1B1,ACACA,ACLY,AHCY,HSPA9,HSP90AA1,MTHFD1,PRDX1,PARK7,ASPH,ATP5F1A,ATP5F1B,GBE1,P4HA2,SH3BGRL3,HSPA1A,HSPA8,RAN,PAICS,BSG,CD44,NPM1,TFRC,NDRG1,ANXA1,PLOD2,UGDH,GANAB,ARF3,LMAN1,RPN2
6_Member	KEGG Pathway	hsa01200	Carbon metabolism	-16.2235	-13.5277	18/114	50,226,1743,2023,2597,2746,2821,3030,4190,4191,5214,5223,5226,5230,5315,7086,7167,26227	ACO2,ALDOA,DLST,ENO1,GAPDH,GLUD1,GPI,HADHA,MDH1,MDH2,PFKP,PGAM1,PGD,PGK1,PKM,TKT,TPI1,PHGDH
6_Member	GO Biological Processes	GO:0006734	NADH metabolic process	-12.6973	-10.2533	11/42	226,2023,2597,2821,4190,4191,5214,5223,5230,5315,7167	ALDOA,ENO1,GAPDH,GPI,MDH1,MDH2,PFKP,PGAM1,PGK1,PKM,TPI1
6_Member	GO Biological Processes	GO:0019674	NAD metabolic process	-12.2516	-9.83561	13/77	226,2023,2597,2821,3939,4190,4191,5214,5223,5230,5315,7167,10135	ALDOA,ENO1,GAPDH,GPI,LDHA,MDH1,MDH2,PFKP,PGAM1,PGK1,PKM,TPI1,NAMPT
6_Member	KEGG Pathway	M00001	Glycolysis (Embden-Meyerhof pathway), glucose => pyruvate	-11.9066	-9.51695	9/25	226,2023,2597,2821,5214,5223,5230,5315,7167	ALDOA,ENO1,GAPDH,GPI,PFKP,PGAM1,PGK1,PKM,TPI1
6_Member	KEGG Pathway	hsa_M00001	Glycolysis (Embden-Meyerhof pathway), glucose => pyruvate	-11.9066	-9.51695	9/25	226,2023,2597,2821,5214,5223,5230,5315,7167	ALDOA,ENO1,GAPDH,GPI,PFKP,PGAM1,PGK1,PKM,TPI1
6_Member	KEGG Pathway	hsa00010	Glycolysis / Gluconeogenesis	-11.6714	-9.29183	12/67	226,2023,2597,2821,3939,3945,5214,5223,5230,5236,5315,7167	ALDOA,ENO1,GAPDH,GPI,LDHA,LDHB,PFKP,PGAM1,PGK1,PGM1,PKM,TPI1
6_Member	GO Biological Processes	GO:0006735	NADH regeneration	-11.5534	-9.20277	9/27	226,2023,2597,2821,5214,5223,5230,5315,7167	ALDOA,ENO1,GAPDH,GPI,PFKP,PGAM1,PGK1,PKM,TPI1
6_Member	GO Biological Processes	GO:0061621	canonical glycolysis	-11.5534	-9.20277	9/27	226,2023,2597,2821,5214,5223,5230,5315,7167	ALDOA,ENO1,GAPDH,GPI,PFKP,PGAM1,PGK1,PKM,TPI1
6_Member	GO Biological Processes	GO:0061718	glucose catabolic process to pyruvate	-11.5534	-9.20277	9/27	226,2023,2597,2821,5214,5223,5230,5315,7167	ALDOA,ENO1,GAPDH,GPI,PFKP,PGAM1,PGK1,PKM,TPI1
6_Member	GO Biological Processes	GO:0061620	glycolytic process through glucose-6-phosphate	-11.3887	-9.05184	9/28	226,2023,2597,2821,5214,5223,5230,5315,7167	ALDOA,ENO1,GAPDH,GPI,PFKP,PGAM1,PGK1,PKM,TPI1
6_Member	GO Biological Processes	GO:0061615	glycolytic process through fructose-6-phosphate	-11.231	-8.90752	9/29	226,2023,2597,2821,5214,5223,5230,5315,7167	ALDOA,ENO1,GAPDH,GPI,PFKP,PGAM1,PGK1,PKM,TPI1
6_Member	GO Biological Processes	GO:0046364	monosaccharide biosynthetic process	-10.75	-8.45615	13/100	226,231,2023,2597,2821,4190,4191,5223,5226,5230,5236,7086,7167	ALDOA,AKR1B1,ENO1,GAPDH,GPI,MDH1,MDH2,PGAM1,PGD,PGK1,PGM1,TKT,TPI1
6_Member	Reactome Gene Sets	R-HSA-70263	Gluconeogenesis	-10.5303	-8.24864	9/34	226,2023,2597,2821,4190,4191,5223,5230,7167	ALDOA,ENO1,GAPDH,GPI,MDH1,MDH2,PGAM1,PGK1,TPI1
6_Member	GO Biological Processes	GO:0006007	glucose catabolic process	-10.2837	-8.01377	9/36	226,2023,2597,2821,5214,5223,5230,5315,7167	ALDOA,ENO1,GAPDH,GPI,PFKP,PGAM1,PGK1,PKM,TPI1
6_Member	GO Biological Processes	GO:0019362	pyridine nucleotide metabolic process	-10.1113	-7.85663	16/192	226,2023,2597,2821,3939,4190,4191,5214,5223,5226,5230,5236,5315,7086,7167,10135	ALDOA,ENO1,GAPDH,GPI,LDHA,MDH1,MDH2,PFKP,PGAM1,PGD,PGK1,PGM1,PKM,TKT,TPI1,NAMPT
6_Member	GO Biological Processes	GO:0046496	nicotinamide nucleotide metabolic process	-10.1113	-7.85663	16/192	226,2023,2597,2821,3939,4190,4191,5214,5223,5226,5230,5236,5315,7086,7167,10135	ALDOA,ENO1,GAPDH,GPI,LDHA,MDH1,MDH2,PFKP,PGAM1,PGD,PGK1,PGM1,PKM,TKT,TPI1,NAMPT
6_Member	GO Biological Processes	GO:0072524	pyridine-containing compound metabolic process	-9.87859	-7.63503	16/199	226,2023,2597,2821,3939,4190,4191,5214,5223,5226,5230,5236,5315,7086,7167,10135	ALDOA,ENO1,GAPDH,GPI,LDHA,MDH1,MDH2,PFKP,PGAM1,PGD,PGK1,PGM1,PKM,TKT,TPI1,NAMPT
6_Member	GO Biological Processes	GO:0009435	NAD biosynthetic process	-9.80374	-7.56381	10/56	226,2023,2597,2821,5214,5223,5230,5315,7167,10135	ALDOA,ENO1,GAPDH,GPI,PFKP,PGAM1,PGK1,PKM,TPI1,NAMPT
6_Member	KEGG Pathway	hsa01230	Biosynthesis of amino acids	-9.76163	-7.52531	11/75	50,226,2023,2597,5214,5223,5230,5315,7086,7167,26227	ACO2,ALDOA,ENO1,GAPDH,PFKP,PGAM1,PGK1,PKM,TKT,TPI1,PHGDH
6_Member	GO Biological Processes	GO:0019320	hexose catabolic process	-9.72367	-7.49447	10/57	226,2023,2597,2821,5214,5223,5230,5236,5315,7167	ALDOA,ENO1,GAPDH,GPI,PFKP,PGAM1,PGK1,PGM1,PKM,TPI1
6_Member	GO Biological Processes	GO:0006733	oxidoreduction coenzyme metabolic process	-9.50098	-7.28225	16/211	226,2023,2597,2821,3939,4190,4191,5214,5223,5226,5230,5236,5315,7086,7167,10135	ALDOA,ENO1,GAPDH,GPI,LDHA,MDH1,MDH2,PFKP,PGAM1,PGD,PGK1,PGM1,PKM,TKT,TPI1,NAMPT
6_Member	GO Biological Processes	GO:0051186	cofactor metabolic process	-9.46518	-7.25666	26/609	31,47,191,226,231,1743,2023,2597,2821,3313,3320,3939,4190,4191,4522,5052,5214,5223,5226,5230,5236,5315,7086,7167,10135,11315	ACACA,ACLY,AHCY,ALDOA,AKR1B1,DLST,ENO1,GAPDH,GPI,HSPA9,HSP90AA1,LDHA,MDH1,MDH2,MTHFD1,PRDX1,PFKP,PGAM1,PGD,PGK1,PGM1,PKM,TKT,TPI1,NAMPT,PARK7
6_Member	GO Biological Processes	GO:0006091	generation of precursor metabolites and energy	-9.40742	-7.20558	24/522	50,226,231,444,498,506,1743,2023,2597,2632,2821,3939,4190,4191,5214,5223,5230,5236,5315,7167,8974,11315,26227,83442	ACO2,ALDOA,AKR1B1,ASPH,ATP5F1A,ATP5F1B,DLST,ENO1,GAPDH,GBE1,GPI,LDHA,MDH1,MDH2,PFKP,PGAM1,PGK1,PGM1,PKM,TPI1,P4HA2,PARK7,PHGDH,SH3BGRL3
6_Member	GO Biological Processes	GO:0006732	coenzyme metabolic process	-9.17829	-6.98952	21/407	31,47,191,226,1743,2023,2597,2821,3939,4190,4191,4522,5214,5223,5226,5230,5236,5315,7086,7167,10135	ACACA,ACLY,AHCY,ALDOA,DLST,ENO1,GAPDH,GPI,LDHA,MDH1,MDH2,MTHFD1,PFKP,PGAM1,PGD,PGK1,PGM1,PKM,TKT,TPI1,NAMPT
6_Member	KEGG Pathway	M00002	Glycolysis, core module involving three-carbon compounds	-9.14435	-6.96826	6/12	2023,2597,5223,5230,5315,7167	ENO1,GAPDH,PGAM1,PGK1,PKM,TPI1
6_Member	KEGG Pathway	hsa_M00002	Glycolysis, core module involving three-carbon compounds	-9.14435	-6.96826	6/12	2023,2597,5223,5230,5315,7167	ENO1,GAPDH,PGAM1,PGK1,PKM,TPI1
6_Member	GO Biological Processes	GO:0046365	monosaccharide catabolic process	-9.00158	-6.8286	10/67	226,2023,2597,2821,5214,5223,5230,5236,5315,7167	ALDOA,ENO1,GAPDH,GPI,PFKP,PGAM1,PGK1,PGM1,PKM,TPI1
6_Member	Reactome Gene Sets	R-HSA-70326	Glucose metabolism	-8.83609	-6.67835	11/91	226,2023,2597,2821,4190,4191,5214,5223,5230,5315,7167	ALDOA,ENO1,GAPDH,GPI,MDH1,MDH2,PFKP,PGAM1,PGK1,PKM,TPI1
6_Member	GO Biological Processes	GO:0009117	nucleotide metabolic process	-8.71926	-6.56451	27/710	31,47,226,498,506,1743,2023,2597,2821,3303,3312,3939,4190,4191,4522,5214,5223,5226,5230,5236,5315,5901,7086,7167,10135,10606,11315	ACACA,ACLY,ALDOA,ATP5F1A,ATP5F1B,DLST,ENO1,GAPDH,GPI,HSPA1A,HSPA8,LDHA,MDH1,MDH2,MTHFD1,PFKP,PGAM1,PGD,PGK1,PGM1,PKM,RAN,TKT,TPI1,NAMPT,PAICS,PARK7
6_Member	GO Biological Processes	GO:0019319	hexose biosynthetic process	-8.68322	-6.53438	11/94	226,231,2023,2597,2821,4190,4191,5223,5230,5236,7167	ALDOA,AKR1B1,ENO1,GAPDH,GPI,MDH1,MDH2,PGAM1,PGK1,PGM1,TPI1
6_Member	GO Biological Processes	GO:0006753	nucleoside phosphate metabolic process	-8.62805	-6.48289	27/717	31,47,226,498,506,1743,2023,2597,2821,3303,3312,3939,4190,4191,4522,5214,5223,5226,5230,5236,5315,5901,7086,7167,10135,10606,11315	ACACA,ACLY,ALDOA,ATP5F1A,ATP5F1B,DLST,ENO1,GAPDH,GPI,HSPA1A,HSPA8,LDHA,MDH1,MDH2,MTHFD1,PFKP,PGAM1,PGD,PGK1,PGM1,PKM,RAN,TKT,TPI1,NAMPT,PAICS,PARK7
6_Member	GO Biological Processes	GO:0009127	purine nucleoside monophosphate biosynthetic process	-8.43105	-6.29947	14/183	226,498,506,2023,2597,2821,3939,5214,5223,5230,5236,5315,7167,10606	ALDOA,ATP5F1A,ATP5F1B,ENO1,GAPDH,GPI,LDHA,PFKP,PGAM1,PGK1,PGM1,PKM,TPI1,PAICS
6_Member	GO Biological Processes	GO:0009168	purine ribonucleoside monophosphate biosynthetic process	-8.43105	-6.29947	14/183	226,498,506,2023,2597,2821,3939,5214,5223,5230,5236,5315,7167,10606	ALDOA,ATP5F1A,ATP5F1B,ENO1,GAPDH,GPI,LDHA,PFKP,PGAM1,PGK1,PGM1,PKM,TPI1,PAICS
6_Member	GO Biological Processes	GO:0006090	pyruvate metabolic process	-8.35208	-6.22887	13/155	226,682,2023,2597,2821,3939,3945,5214,5223,5230,5236,5315,7167	ALDOA,BSG,ENO1,GAPDH,GPI,LDHA,LDHB,PFKP,PGAM1,PGK1,PGM1,PKM,TPI1
6_Member	Reactome Gene Sets	R-HSA-71387	Metabolism of carbohydrates	-8.23442	-6.1275	17/295	226,231,960,2023,2597,2632,2821,4190,4191,5214,5223,5226,5230,5236,5315,7086,7167	ALDOA,AKR1B1,CD44,ENO1,GAPDH,GBE1,GPI,MDH1,MDH2,PFKP,PGAM1,PGD,PGK1,PGM1,PKM,TKT,TPI1
6_Member	GO Biological Processes	GO:0006754	ATP biosynthetic process	-8.1843	-6.08004	13/160	226,498,506,2023,2597,2821,3939,5214,5223,5230,5236,5315,7167	ALDOA,ATP5F1A,ATP5F1B,ENO1,GAPDH,GPI,LDHA,PFKP,PGAM1,PGK1,PGM1,PKM,TPI1
6_Member	GO Biological Processes	GO:0006164	purine nucleotide biosynthetic process	-8.1256	-6.02398	17/300	31,47,226,498,506,2023,2597,2821,3939,4522,5214,5223,5230,5236,5315,7167,10606	ACACA,ACLY,ALDOA,ATP5F1A,ATP5F1B,ENO1,GAPDH,GPI,LDHA,MTHFD1,PFKP,PGAM1,PGK1,PGM1,PKM,TPI1,PAICS
6_Member	KEGG Pathway	M00003	Gluconeogenesis, oxaloacetate => fructose-6P	-8.03522	-5.94911	6/17	226,2023,2597,5223,5230,7167	ALDOA,ENO1,GAPDH,PGAM1,PGK1,TPI1
6_Member	KEGG Pathway	hsa_M00003	Gluconeogenesis, oxaloacetate => fructose-6P	-8.03522	-5.94911	6/17	226,2023,2597,5223,5230,7167	ALDOA,ENO1,GAPDH,PGAM1,PGK1,TPI1
6_Member	GO Biological Processes	GO:0009156	ribonucleoside monophosphate biosynthetic process	-8.01911	-5.93684	14/197	226,498,506,2023,2597,2821,3939,5214,5223,5230,5236,5315,7167,10606	ALDOA,ATP5F1A,ATP5F1B,ENO1,GAPDH,GPI,LDHA,PFKP,PGAM1,PGK1,PGM1,PKM,TPI1,PAICS
6_Member	GO Biological Processes	GO:0072522	purine-containing compound biosynthetic process	-7.85264	-5.79121	17/313	31,47,226,498,506,2023,2597,2821,3939,4522,5214,5223,5230,5236,5315,7167,10606	ACACA,ACLY,ALDOA,ATP5F1A,ATP5F1B,ENO1,GAPDH,GPI,LDHA,MTHFD1,PFKP,PGAM1,PGK1,PGM1,PKM,TPI1,PAICS
6_Member	GO Biological Processes	GO:0019693	ribose phosphate metabolic process	-7.8499	-5.79086	23/578	31,47,226,498,506,1743,2023,2597,2821,3303,3312,3939,5214,5223,5226,5230,5236,5315,5901,7086,7167,10606,11315	ACACA,ACLY,ALDOA,ATP5F1A,ATP5F1B,DLST,ENO1,GAPDH,GPI,HSPA1A,HSPA8,LDHA,PFKP,PGAM1,PGD,PGK1,PGM1,PKM,RAN,TKT,TPI1,PAICS,PARK7
6_Member	GO Biological Processes	GO:0009206	purine ribonucleoside triphosphate biosynthetic process	-7.83566	-5.779	13/171	226,498,506,2023,2597,2821,3939,5214,5223,5230,5236,5315,7167	ALDOA,ATP5F1A,ATP5F1B,ENO1,GAPDH,GPI,LDHA,PFKP,PGAM1,PGK1,PGM1,PKM,TPI1
6_Member	GO Biological Processes	GO:0009145	purine nucleoside triphosphate biosynthetic process	-7.80526	-5.75098	13/172	226,498,506,2023,2597,2821,3939,5214,5223,5230,5236,5315,7167	ALDOA,ATP5F1A,ATP5F1B,ENO1,GAPDH,GPI,LDHA,PFKP,PGAM1,PGK1,PGM1,PKM,TPI1
6_Member	Canonical Pathways	M255	PID HIF1 TFPATHWAY	-7.79955	-5.74762	9/66	226,2023,3939,4869,5230,5236,5315,7037,10397	ALDOA,ENO1,LDHA,NPM1,PGK1,PGM1,PKM,TFRC,NDRG1
6_Member	GO Biological Processes	GO:0009152	purine ribonucleotide biosynthetic process	-7.7517	-5.70443	16/279	31,47,226,498,506,2023,2597,2821,3939,5214,5223,5230,5236,5315,7167,10606	ACACA,ACLY,ALDOA,ATP5F1A,ATP5F1B,ENO1,GAPDH,GPI,LDHA,PFKP,PGAM1,PGK1,PGM1,PKM,TPI1,PAICS
6_Member	GO Biological Processes	GO:0006096	glycolytic process	-7.74821	-5.70326	11/115	226,2023,2597,2821,3939,5214,5223,5230,5236,5315,7167	ALDOA,ENO1,GAPDH,GPI,LDHA,PFKP,PGAM1,PGK1,PGM1,PKM,TPI1
6_Member	GO Biological Processes	GO:0009124	nucleoside monophosphate biosynthetic process	-7.7188	-5.67844	14/208	226,498,506,2023,2597,2821,3939,5214,5223,5230,5236,5315,7167,10606	ALDOA,ATP5F1A,ATP5F1B,ENO1,GAPDH,GPI,LDHA,PFKP,PGAM1,PGK1,PGM1,PKM,TPI1,PAICS
6_Member	GO Biological Processes	GO:0006757	ATP generation from ADP	-7.70866	-5.67058	11/116	226,2023,2597,2821,3939,5214,5223,5230,5236,5315,7167	ALDOA,ENO1,GAPDH,GPI,LDHA,PFKP,PGAM1,PGK1,PGM1,PKM,TPI1
6_Member	GO Biological Processes	GO:0006094	gluconeogenesis	-7.67687	-5.64332	10/91	226,2023,2597,2821,4190,4191,5223,5230,5236,7167	ALDOA,ENO1,GAPDH,GPI,MDH1,MDH2,PGAM1,PGK1,PGM1,TPI1
6_Member	GO Biological Processes	GO:0009201	ribonucleoside triphosphate biosynthetic process	-7.65631	-5.62724	13/177	226,498,506,2023,2597,2821,3939,5214,5223,5230,5236,5315,7167	ALDOA,ATP5F1A,ATP5F1B,ENO1,GAPDH,GPI,LDHA,PFKP,PGAM1,PGK1,PGM1,PKM,TPI1
6_Member	GO Biological Processes	GO:0019359	nicotinamide nucleotide biosynthetic process	-7.62057	-5.59813	12/147	226,2023,2597,2821,3939,5214,5223,5230,5236,5315,7167,10135	ALDOA,ENO1,GAPDH,GPI,LDHA,PFKP,PGAM1,PGK1,PGM1,PKM,TPI1,NAMPT
6_Member	GO Biological Processes	GO:0019363	pyridine nucleotide biosynthetic process	-7.62057	-5.59813	12/147	226,2023,2597,2821,3939,5214,5223,5230,5236,5315,7167,10135	ALDOA,ENO1,GAPDH,GPI,LDHA,PFKP,PGAM1,PGK1,PGM1,PKM,TPI1,NAMPT
6_Member	GO Biological Processes	GO:0042866	pyruvate biosynthetic process	-7.5923	-5.57423	11/119	226,2023,2597,2821,3939,5214,5223,5230,5236,5315,7167	ALDOA,ENO1,GAPDH,GPI,LDHA,PFKP,PGAM1,PGK1,PGM1,PKM,TPI1
6_Member	GO Biological Processes	GO:0016051	carbohydrate biosynthetic process	-7.56277	-5.54686	14/214	226,231,2023,2597,2632,2821,4190,4191,5223,5226,5230,5236,7086,7167	ALDOA,AKR1B1,ENO1,GAPDH,GBE1,GPI,MDH1,MDH2,PGAM1,PGD,PGK1,PGM1,TKT,TPI1
6_Member	GO Biological Processes	GO:0072525	pyridine-containing compound biosynthetic process	-7.52235	-5.51711	12/150	226,2023,2597,2821,3939,5214,5223,5230,5236,5315,7167,10135	ALDOA,ENO1,GAPDH,GPI,LDHA,PFKP,PGAM1,PGK1,PGM1,PKM,TPI1,NAMPT
6_Member	Reactome Gene Sets	R-HSA-70171	Glycolysis	-7.51431	-5.51117	9/71	226,2023,2597,2821,5214,5223,5230,5315,7167	ALDOA,ENO1,GAPDH,GPI,PFKP,PGAM1,PGK1,PKM,TPI1
6_Member	GO Biological Processes	GO:0046394	carboxylic acid biosynthetic process	-7.4823	-5.48542	20/462	31,47,226,301,2023,2597,2746,2821,3939,4522,5214,5223,5230,5236,5315,5352,7167,7358,11315,26227	ACACA,ACLY,ALDOA,ANXA1,ENO1,GAPDH,GLUD1,GPI,LDHA,MTHFD1,PFKP,PGAM1,PGK1,PGM1,PKM,PLOD2,TPI1,UGDH,PARK7,PHGDH
6_Member	GO Biological Processes	GO:0009260	ribonucleotide biosynthetic process	-7.47532	-5.48049	16/292	31,47,226,498,506,2023,2597,2821,3939,5214,5223,5230,5236,5315,7167,10606	ACACA,ACLY,ALDOA,ATP5F1A,ATP5F1B,ENO1,GAPDH,GPI,LDHA,PFKP,PGAM1,PGK1,PGM1,PKM,TPI1,PAICS
6_Member	GO Biological Processes	GO:0016053	organic acid biosynthetic process	-7.46687	-5.4741	20/463	31,47,226,301,2023,2597,2746,2821,3939,4522,5214,5223,5230,5236,5315,5352,7167,7358,11315,26227	ACACA,ACLY,ALDOA,ANXA1,ENO1,GAPDH,GLUD1,GPI,LDHA,MTHFD1,PFKP,PGAM1,PGK1,PGM1,PKM,PLOD2,TPI1,UGDH,PARK7,PHGDH
6_Member	GO Biological Processes	GO:0009205	purine ribonucleoside triphosphate metabolic process	-7.42075	-5.43408	17/335	226,498,506,2023,2597,2821,3303,3312,3939,5214,5223,5230,5236,5315,5901,7167,11315	ALDOA,ATP5F1A,ATP5F1B,ENO1,GAPDH,GPI,HSPA1A,HSPA8,LDHA,PFKP,PGAM1,PGK1,PGM1,PKM,RAN,TPI1,PARK7
6_Member	GO Biological Processes	GO:0072521	purine-containing compound metabolic process	-7.38227	-5.40162	23/613	31,47,191,226,498,506,1743,2023,2597,2821,3303,3312,3939,4522,5214,5223,5230,5236,5315,5901,7167,10606,11315	ACACA,ACLY,AHCY,ALDOA,ATP5F1A,ATP5F1B,DLST,ENO1,GAPDH,GPI,HSPA1A,HSPA8,LDHA,MTHFD1,PFKP,PGAM1,PGK1,PGM1,PKM,RAN,TPI1,PAICS,PARK7
6_Member	GO Biological Processes	GO:0009142	nucleoside triphosphate biosynthetic process	-7.34526	-5.3666	13/188	226,498,506,2023,2597,2821,3939,5214,5223,5230,5236,5315,7167	ALDOA,ATP5F1A,ATP5F1B,ENO1,GAPDH,GPI,LDHA,PFKP,PGAM1,PGK1,PGM1,PKM,TPI1
6_Member	GO Biological Processes	GO:0009108	coenzyme biosynthetic process	-7.33535	-5.35866	15/260	31,47,226,2023,2597,2821,3939,4522,5214,5223,5230,5236,5315,7167,10135	ACACA,ACLY,ALDOA,ENO1,GAPDH,GPI,LDHA,MTHFD1,PFKP,PGAM1,PGK1,PGM1,PKM,TPI1,NAMPT
6_Member	GO Biological Processes	GO:0046390	ribose phosphate biosynthetic process	-7.3326	-5.35789	16/299	31,47,226,498,506,2023,2597,2821,3939,5214,5223,5230,5236,5315,7167,10606	ACACA,ACLY,ALDOA,ATP5F1A,ATP5F1B,ENO1,GAPDH,GPI,LDHA,PFKP,PGAM1,PGK1,PGM1,PKM,TPI1,PAICS
6_Member	GO Biological Processes	GO:0009199	ribonucleoside triphosphate metabolic process	-7.30897	-5.33622	17/341	226,498,506,2023,2597,2821,3303,3312,3939,5214,5223,5230,5236,5315,5901,7167,11315	ALDOA,ATP5F1A,ATP5F1B,ENO1,GAPDH,GPI,HSPA1A,HSPA8,LDHA,PFKP,PGAM1,PGK1,PGM1,PKM,RAN,TPI1,PARK7
6_Member	GO Biological Processes	GO:0046031	ADP metabolic process	-7.29779	-5.32698	11/127	226,2023,2597,2821,3939,5214,5223,5230,5236,5315,7167	ALDOA,ENO1,GAPDH,GPI,LDHA,PFKP,PGAM1,PGK1,PGM1,PKM,TPI1
6_Member	GO Biological Processes	GO:0009144	purine nucleoside triphosphate metabolic process	-7.29057	-5.32558	17/342	226,498,506,2023,2597,2821,3303,3312,3939,5214,5223,5230,5236,5315,5901,7167,11315	ALDOA,ATP5F1A,ATP5F1B,ENO1,GAPDH,GPI,HSPA1A,HSPA8,LDHA,PFKP,PGAM1,PGK1,PGM1,PKM,RAN,TPI1,PARK7
6_Member	GO Biological Processes	GO:0009167	purine ribonucleoside monophosphate metabolic process	-7.29057	-5.32558	17/342	226,498,506,2023,2597,2821,3303,3312,3939,5214,5223,5230,5236,5315,7167,10606,11315	ALDOA,ATP5F1A,ATP5F1B,ENO1,GAPDH,GPI,HSPA1A,HSPA8,LDHA,PFKP,PGAM1,PGK1,PGM1,PKM,TPI1,PAICS,PARK7
6_Member	GO Biological Processes	GO:0009165	nucleotide biosynthetic process	-7.28416	-5.32108	18/385	31,47,226,498,506,2023,2597,2821,3939,4522,5214,5223,5230,5236,5315,7167,10135,10606	ACACA,ACLY,ALDOA,ATP5F1A,ATP5F1B,ENO1,GAPDH,GPI,LDHA,MTHFD1,PFKP,PGAM1,PGK1,PGM1,PKM,TPI1,NAMPT,PAICS
6_Member	GO Biological Processes	GO:0009126	purine nucleoside monophosphate metabolic process	-7.27225	-5.31107	17/343	226,498,506,2023,2597,2821,3303,3312,3939,5214,5223,5230,5236,5315,7167,10606,11315	ALDOA,ATP5F1A,ATP5F1B,ENO1,GAPDH,GPI,HSPA1A,HSPA8,LDHA,PFKP,PGAM1,PGK1,PGM1,PKM,TPI1,PAICS,PARK7
6_Member	GO Biological Processes	GO:1901293	nucleoside phosphate biosynthetic process	-7.21652	-5.26598	18/389	31,47,226,498,506,2023,2597,2821,3939,4522,5214,5223,5230,5236,5315,7167,10135,10606	ACACA,ACLY,ALDOA,ATP5F1A,ATP5F1B,ENO1,GAPDH,GPI,LDHA,MTHFD1,PFKP,PGAM1,PGK1,PGM1,PKM,TPI1,NAMPT,PAICS
6_Member	GO Biological Processes	GO:0006163	purine nucleotide metabolic process	-7.20273	-5.25888	22/577	31,47,226,498,506,1743,2023,2597,2821,3303,3312,3939,4522,5214,5223,5230,5236,5315,5901,7167,10606,11315	ACACA,ACLY,ALDOA,ATP5F1A,ATP5F1B,DLST,ENO1,GAPDH,GPI,HSPA1A,HSPA8,LDHA,MTHFD1,PFKP,PGAM1,PGK1,PGM1,PKM,RAN,TPI1,PAICS,PARK7
6_Member	GO Biological Processes	GO:0046034	ATP metabolic process	-7.19389	-5.2568	16/306	226,498,506,2023,2597,2821,3303,3312,3939,5214,5223,5230,5236,5315,7167,11315	ALDOA,ATP5F1A,ATP5F1B,ENO1,GAPDH,GPI,HSPA1A,HSPA8,LDHA,PFKP,PGAM1,PGK1,PGM1,PKM,TPI1,PARK7
6_Member	GO Biological Processes	GO:0006165	nucleoside diphosphate phosphorylation	-7.05709	-5.13199	11/134	226,2023,2597,2821,3939,5214,5223,5230,5236,5315,7167	ALDOA,ENO1,GAPDH,GPI,LDHA,PFKP,PGAM1,PGK1,PGM1,PKM,TPI1
6_Member	GO Biological Processes	GO:0009161	ribonucleoside monophosphate metabolic process	-7.03982	-5.11692	17/356	226,498,506,2023,2597,2821,3303,3312,3939,5214,5223,5230,5236,5315,7167,10606,11315	ALDOA,ATP5F1A,ATP5F1B,ENO1,GAPDH,GPI,HSPA1A,HSPA8,LDHA,PFKP,PGAM1,PGK1,PGM1,PKM,TPI1,PAICS,PARK7
6_Member	GO Biological Processes	GO:0009150	purine ribonucleotide metabolic process	-6.99991	-5.08221	21/543	31,47,226,498,506,1743,2023,2597,2821,3303,3312,3939,5214,5223,5230,5236,5315,5901,7167,10606,11315	ACACA,ACLY,ALDOA,ATP5F1A,ATP5F1B,DLST,ENO1,GAPDH,GPI,HSPA1A,HSPA8,LDHA,PFKP,PGAM1,PGK1,PGM1,PKM,RAN,TPI1,PAICS,PARK7
6_Member	GO Biological Processes	GO:0046939	nucleotide phosphorylation	-6.99097	-5.07499	11/136	226,2023,2597,2821,3939,5214,5223,5230,5236,5315,7167	ALDOA,ENO1,GAPDH,GPI,LDHA,PFKP,PGAM1,PGK1,PGM1,PKM,TPI1
6_Member	GO Biological Processes	GO:0009141	nucleoside triphosphate metabolic process	-6.93608	-5.02521	17/362	226,498,506,2023,2597,2821,3303,3312,3939,5214,5223,5230,5236,5315,5901,7167,11315	ALDOA,ATP5F1A,ATP5F1B,ENO1,GAPDH,GPI,HSPA1A,HSPA8,LDHA,PFKP,PGAM1,PGK1,PGM1,PKM,RAN,TPI1,PARK7
6_Member	GO Biological Processes	GO:0009135	purine nucleoside diphosphate metabolic process	-6.89388	-4.98975	11/139	226,2023,2597,2821,3939,5214,5223,5230,5236,5315,7167	ALDOA,ENO1,GAPDH,GPI,LDHA,PFKP,PGAM1,PGK1,PGM1,PKM,TPI1
6_Member	GO Biological Processes	GO:0009179	purine ribonucleoside diphosphate metabolic process	-6.89388	-4.98975	11/139	226,2023,2597,2821,3939,5214,5223,5230,5236,5315,7167	ALDOA,ENO1,GAPDH,GPI,LDHA,PFKP,PGAM1,PGK1,PGM1,PKM,TPI1
6_Member	GO Biological Processes	GO:0009185	ribonucleoside diphosphate metabolic process	-6.83049	-4.93299	11/141	226,2023,2597,2821,3939,5214,5223,5230,5236,5315,7167	ALDOA,ENO1,GAPDH,GPI,LDHA,PFKP,PGAM1,PGK1,PGM1,PKM,TPI1
6_Member	GO Biological Processes	GO:0009259	ribonucleotide metabolic process	-6.80293	-4.90973	21/558	31,47,226,498,506,1743,2023,2597,2821,3303,3312,3939,5214,5223,5230,5236,5315,5901,7167,10606,11315	ACACA,ACLY,ALDOA,ATP5F1A,ATP5F1B,DLST,ENO1,GAPDH,GPI,HSPA1A,HSPA8,LDHA,PFKP,PGAM1,PGK1,PGM1,PKM,RAN,TPI1,PAICS,PARK7
6_Member	GO Biological Processes	GO:0009123	nucleoside monophosphate metabolic process	-6.68585	-4.80131	17/377	226,498,506,2023,2597,2821,3303,3312,3939,5214,5223,5230,5236,5315,7167,10606,11315	ALDOA,ATP5F1A,ATP5F1B,ENO1,GAPDH,GPI,HSPA1A,HSPA8,LDHA,PFKP,PGAM1,PGK1,PGM1,PKM,TPI1,PAICS,PARK7
6_Member	GO Biological Processes	GO:0005996	monosaccharide metabolic process	-6.62209	-4.74232	15/295	226,231,2023,2597,2821,4190,4191,5214,5223,5226,5230,5236,5315,7086,7167	ALDOA,AKR1B1,ENO1,GAPDH,GPI,MDH1,MDH2,PFKP,PGAM1,PGD,PGK1,PGM1,PKM,TKT,TPI1
6_Member	GO Biological Processes	GO:0009132	nucleoside diphosphate metabolic process	-6.30322	-4.45246	11/159	226,2023,2597,2821,3939,5214,5223,5230,5236,5315,7167	ALDOA,ENO1,GAPDH,GPI,LDHA,PFKP,PGAM1,PGK1,PGM1,PKM,TPI1
6_Member	GO Biological Processes	GO:0016052	carbohydrate catabolic process	-6.15929	-4.33014	12/200	226,2023,2597,2821,3939,5214,5223,5226,5230,5236,5315,7167	ALDOA,ENO1,GAPDH,GPI,LDHA,PFKP,PGAM1,PGD,PGK1,PGM1,PKM,TPI1
6_Member	GO Biological Processes	GO:0051188	cofactor biosynthetic process	-6.10551	-4.28195	15/324	31,47,226,2023,2597,2821,3939,4522,5214,5223,5230,5236,5315,7167,10135	ACACA,ACLY,ALDOA,ENO1,GAPDH,GPI,LDHA,MTHFD1,PFKP,PGAM1,PGK1,PGM1,PKM,TPI1,NAMPT
6_Member	GO Biological Processes	GO:0006006	glucose metabolic process	-5.87039	-4.08148	12/213	226,2023,2597,2821,4190,4191,5214,5223,5230,5236,5315,7167	ALDOA,ENO1,GAPDH,GPI,MDH1,MDH2,PFKP,PGAM1,PGK1,PGM1,PKM,TPI1
6_Member	GO Biological Processes	GO:0019318	hexose metabolic process	-5.8632	-4.07557	13/253	226,231,2023,2597,2821,4190,4191,5214,5223,5230,5236,5315,7167	ALDOA,AKR1B1,ENO1,GAPDH,GPI,MDH1,MDH2,PFKP,PGAM1,PGK1,PGM1,PKM,TPI1
6_Member	GO Biological Processes	GO:0072330	monocarboxylic acid biosynthetic process	-5.82876	-4.04368	15/341	31,47,226,301,2023,2597,2821,3939,5214,5223,5230,5236,5315,7167,11315	ACACA,ACLY,ALDOA,ANXA1,ENO1,GAPDH,GPI,LDHA,PFKP,PGAM1,PGK1,PGM1,PKM,TPI1,PARK7
6_Member	GO Biological Processes	GO:0009166	nucleotide catabolic process	-5.67703	-3.90937	11/184	226,2023,2597,2821,3939,5214,5223,5230,5236,5315,7167	ALDOA,ENO1,GAPDH,GPI,LDHA,PFKP,PGAM1,PGK1,PGM1,PKM,TPI1
6_Member	GO Biological Processes	GO:1901292	nucleoside phosphate catabolic process	-5.54171	-3.78727	11/190	226,2023,2597,2821,3939,5214,5223,5230,5236,5315,7167	ALDOA,ENO1,GAPDH,GPI,LDHA,PFKP,PGAM1,PGK1,PGM1,PKM,TPI1
6_Member	GO Biological Processes	GO:0005975	carbohydrate metabolic process	-5.37939	-3.65468	20/629	226,231,2023,2597,2632,2821,3939,3945,4190,4191,5214,5223,5226,5230,5236,5315,7086,7167,7358,23193	ALDOA,AKR1B1,ENO1,GAPDH,GBE1,GPI,LDHA,LDHB,MDH1,MDH2,PFKP,PGAM1,PGD,PGK1,PGM1,PKM,TKT,TPI1,UGDH,GANAB
6_Member	GO Biological Processes	GO:0032787	monocarboxylic acid metabolic process	-5.15876	-3.46187	20/651	31,47,226,301,682,2023,2597,2821,3030,3939,3945,5214,5223,5226,5230,5236,5315,7167,11315,26227	ACACA,ACLY,ALDOA,ANXA1,BSG,ENO1,GAPDH,GPI,HADHA,LDHA,LDHB,PFKP,PGAM1,PGD,PGK1,PGM1,PKM,TPI1,PARK7,PHGDH
6_Member	GO Biological Processes	GO:0044282	small molecule catabolic process	-5.05756	-3.37073	16/445	191,226,960,1743,2023,2597,2746,2821,3030,5214,5223,5226,5230,5236,5315,7167	AHCY,ALDOA,CD44,DLST,ENO1,GAPDH,GLUD1,GPI,HADHA,PFKP,PGAM1,PGD,PGK1,PGM1,PKM,TPI1
6_Member	GO Biological Processes	GO:0034404	nucleobase-containing small molecule biosynthetic process	-4.80754	-3.16159	11/227	226,2023,2597,2821,3939,5214,5223,5230,5236,5315,7167	ALDOA,ENO1,GAPDH,GPI,LDHA,PFKP,PGAM1,PGK1,PGM1,PKM,TPI1
6_Member	GO Biological Processes	GO:0090407	organophosphate biosynthetic process	-4.70316	-3.07337	20/700	31,47,226,377,498,506,2023,2597,2821,3939,4522,5214,5223,5230,5236,5315,7086,7167,10135,10606	ACACA,ACLY,ALDOA,ARF3,ATP5F1A,ATP5F1B,ENO1,GAPDH,GPI,LDHA,MTHFD1,PFKP,PGAM1,PGK1,PGM1,PKM,TKT,TPI1,NAMPT,PAICS
6_Member	GO Biological Processes	GO:1901137	carbohydrate derivative biosynthetic process	-4.58179	-2.96512	21/774	31,47,226,498,506,2023,2597,2821,3939,3998,5214,5223,5230,5236,5315,5352,6185,7086,7167,7358,10606	ACACA,ACLY,ALDOA,ATP5F1A,ATP5F1B,ENO1,GAPDH,GPI,LDHA,LMAN1,PFKP,PGAM1,PGK1,PGM1,PKM,PLOD2,RPN2,TKT,TPI1,UGDH,PAICS
6_Member	GO Biological Processes	GO:0046434	organophosphate catabolic process	-4.43743	-2.84423	11/249	226,2023,2597,2821,3939,5214,5223,5230,5236,5315,7167	ALDOA,ENO1,GAPDH,GPI,LDHA,PFKP,PGAM1,PGK1,PGM1,PKM,TPI1
6_Member	KEGG Pathway	hsa04066	HIF-1 signaling pathway	-3.32163	-1.87058	6/101	226,2023,2597,3939,5230,7037	ALDOA,ENO1,GAPDH,LDHA,PGK1,TFRC
6_Member	KEGG Pathway	hsa05230	Central carbon metabolism in cancer	-2.42368	-1.0882	4/65	3939,5214,5223,5315	LDHA,PFKP,PGAM1,PKM
7_Summary	GO Biological Processes	GO:0010638	positive regulation of organelle organization	-14.2042	-11.6844	33/641	301,302,822,1778,2316,2934,3009,3181,3184,3192,3303,3998,4000,4131,4478,5216,5829,6188,6421,7168,7203,7520,7529,7531,7532,7534,10097,10575,10576,10694,10971,11140,11315	ANXA1,ANXA2,CAPG,DYNC1H1,FLNA,GSN,H1-5,HNRNPA2B1,HNRNPD,HNRNPU,HSPA1A,LMAN1,LMNA,MAP1B,MSN,PFN1,PXN,RPS3,SFPQ,TPM1,CCT3,XRCC5,YWHAB,YWHAE,YWHAG,YWHAZ,ACTR2,CCT4,CCT2,CCT8,YWHAQ,CDC37,PARK7
7_Member	GO Biological Processes	GO:0010638	positive regulation of organelle organization	-14.2042	-11.6844	33/641	301,302,822,1778,2316,2934,3009,3181,3184,3192,3303,3998,4000,4131,4478,5216,5829,6188,6421,7168,7203,7520,7529,7531,7532,7534,10097,10575,10576,10694,10971,11140,11315	ANXA1,ANXA2,CAPG,DYNC1H1,FLNA,GSN,H1-5,HNRNPA2B1,HNRNPD,HNRNPU,HSPA1A,LMAN1,LMNA,MAP1B,MSN,PFN1,PXN,RPS3,SFPQ,TPM1,CCT3,XRCC5,YWHAB,YWHAE,YWHAG,YWHAZ,ACTR2,CCT4,CCT2,CCT8,YWHAQ,CDC37,PARK7
8_Summary	CORUM	CORUM:5199	Kinase maturation complex 1	-14.1253	-11.6191	9/16	3308,3320,3326,7529,7531,7532,7534,10971,11140,60,213,377,811,829,832,1778,1783,2664,2665,3312,3998,4627,7037,7184,9554,10097,10226,10383,81876,84790,2934,3006,3009,3837,4000,5682,5694,5721,7431,2316,3688,4637,5216,8826,85236,396,960,3105,3303,3315,5757,5901,27044,81,87,3190,5315,5829,2923,6135,6154,6188,6421,10399,11315,1938,1973,3675,3958,498,506,31,3329,10487,301,1965,2597,3336,3939,2821,5052,…	HSPA4,HSP90AA1,HSP90AB1,YWHAB,YWHAE,YWHAG,YWHAZ,YWHAQ,CDC37,ACTB,ALB,ARF3,CALR,CAPZA1,CAPZB,DYNC1H1,DYNC1LI2,GDI1,GDI2,HSPA8,LMAN1,MYH9,TFRC,HSP90B1,SEC22B,ACTR2,PLIN3,TUBB4B,RAB1B,TUBA1C,GSN,H1-2,H1-5,KPNB1,LMNA,PSMA1,PSMB6,PSME2,VIM,FLNA,ITGB1,MYL6,PFN1,IQGAP1,H2BC12,ARHGDIA,CD44,HLA-A,HSPA1A,HSPB1,PTMA,RAN,SND1,ACTN4,ACTN1,HNRNPK,PKM,PXN,PDIA3,RPL11,RPL26,RPS3,SFPQ,RACK1,PARK7,EEF2,EIF4A1,ITGA…
8_Member	CORUM	CORUM:5199	Kinase maturation complex 1	-14.1253	-11.6191	9/16	3308,3320,3326,7529,7531,7532,7534,10971,11140	HSPA4,HSP90AA1,HSP90AB1,YWHAB,YWHAE,YWHAG,YWHAZ,YWHAQ,CDC37
8_Member	Reactome Gene Sets	R-HSA-5653656	Vesicle-mediated transport	-9.22167	-7.02967	27/673	60,213,377,811,829,832,1778,1783,2664,2665,3312,3320,3998,4627,7037,7184,7529,7531,7532,7534,9554,10097,10226,10383,10971,81876,84790	ACTB,ALB,ARF3,CALR,CAPZA1,CAPZB,DYNC1H1,DYNC1LI2,GDI1,GDI2,HSPA8,HSP90AA1,LMAN1,MYH9,TFRC,HSP90B1,YWHAB,YWHAE,YWHAG,YWHAZ,SEC22B,ACTR2,PLIN3,TUBB4B,YWHAQ,RAB1B,TUBA1C
8_Member	Reactome Gene Sets	R-HSA-109581	Apoptosis	-8.52412	-6.38685	14/180	2934,3006,3009,3837,4000,5682,5694,5721,7431,7529,7531,7532,7534,10971	GSN,H1-2,H1-5,KPNB1,LMNA,PSMA1,PSMB6,PSME2,VIM,YWHAB,YWHAE,YWHAG,YWHAZ,YWHAQ
8_Member	Reactome Gene Sets	R-HSA-195258	RHO GTPase Effectors	-8.37492	-6.24614	18/327	60,1778,1783,2316,3688,4627,4637,5216,7529,7531,7532,7534,8826,10097,10383,10971,84790,85236	ACTB,DYNC1H1,DYNC1LI2,FLNA,ITGB1,MYH9,MYL6,PFN1,YWHAB,YWHAE,YWHAG,YWHAZ,IQGAP1,ACTR2,TUBB4B,YWHAQ,TUBA1C,H2BC12
8_Member	Reactome Gene Sets	R-HSA-5357801	Programmed Cell Death	-8.36999	-6.24401	14/185	2934,3006,3009,3837,4000,5682,5694,5721,7431,7529,7531,7532,7534,10971	GSN,H1-2,H1-5,KPNB1,LMNA,PSMA1,PSMB6,PSME2,VIM,YWHAB,YWHAE,YWHAG,YWHAZ,YWHAQ
8_Member	Reactome Gene Sets	R-HSA-194315	Signaling by Rho GTPases	-8.31657	-6.19886	21/455	60,396,1778,1783,2316,2664,2665,3688,4627,4637,5216,7529,7531,7532,7534,8826,10097,10383,10971,84790,85236	ACTB,ARHGDIA,DYNC1H1,DYNC1LI2,FLNA,GDI1,GDI2,ITGB1,MYH9,MYL6,PFN1,YWHAB,YWHAE,YWHAG,YWHAZ,IQGAP1,ACTR2,TUBB4B,YWHAQ,TUBA1C,H2BC12
8_Member	KEGG Pathway	hsa05169	Epstein-Barr virus infection	-7.90767	-5.83834	14/201	960,3105,3303,3312,3315,5757,5901,7431,7529,7531,7532,7534,10971,27044	CD44,HLA-A,HSPA1A,HSPA8,HSPB1,PTMA,RAN,VIM,YWHAB,YWHAE,YWHAG,YWHAZ,YWHAQ,SND1
8_Member	KEGG Pathway	hsa05203	Viral carcinogenesis	-7.90767	-5.83834	14/201	81,87,2934,3105,3190,5315,5829,7529,7531,7532,7534,10971,27044,85236	ACTN4,ACTN1,GSN,HLA-A,HNRNPK,PKM,PXN,YWHAB,YWHAE,YWHAG,YWHAZ,YWHAQ,SND1,H2BC12
8_Member	GO Biological Processes	GO:2001235	positive regulation of apoptotic signaling pathway	-7.5981	-5.57785	13/179	2923,2934,6135,6154,6188,6421,7529,7531,7532,7534,10399,10971,11315	PDIA3,GSN,RPL11,RPL26,RPS3,SFPQ,YWHAB,YWHAE,YWHAG,YWHAZ,RACK1,YWHAQ,PARK7
8_Member	Reactome Gene Sets	R-HSA-1445148	Translocation of SLC2A4 (GLUT4) to the plasma membrane	-7.45999	-5.46927	9/72	60,4627,7529,7531,7532,7534,10383,10971,84790	ACTB,MYH9,YWHAB,YWHAE,YWHAG,YWHAZ,TUBB4B,YWHAQ,TUBA1C
8_Member	Canonical Pathways	M199	PID P38 MK2 PATHWAY	-7.4075	-5.42285	6/21	3315,7529,7531,7532,7534,10971	HSPB1,YWHAB,YWHAE,YWHAG,YWHAZ,YWHAQ
8_Member	Reactome Gene Sets	R-HSA-199991	Membrane Trafficking	-7.11821	-5.18827	23/634	60,377,829,832,1778,1783,2664,2665,3312,3998,4627,7037,7529,7531,7532,7534,9554,10097,10226,10383,10971,81876,84790	ACTB,ARF3,CAPZA1,CAPZB,DYNC1H1,DYNC1LI2,GDI1,GDI2,HSPA8,LMAN1,MYH9,TFRC,YWHAB,YWHAE,YWHAG,YWHAZ,SEC22B,ACTR2,PLIN3,TUBB4B,YWHAQ,RAB1B,TUBA1C
8_Member	Reactome Gene Sets	R-HSA-75035	Chk1/Chk2(Cds1) mediated inactivation of Cyclin B:Cdk1 complex	-6.98752	-5.07324	5/13	7529,7531,7532,7534,10971	YWHAB,YWHAE,YWHAG,YWHAZ,YWHAQ
8_Member	Reactome Gene Sets	R-HSA-111447	Activation of BAD and translocation to mitochondria	-6.62648	-4.74512	5/15	7529,7531,7532,7534,10971	YWHAB,YWHAE,YWHAG,YWHAZ,YWHAQ
8_Member	Canonical Pathways	M87	PID LKB1 PATHWAY	-6.45574	-4.58996	7/47	3320,7529,7531,7532,7534,10971,11140	HSP90AA1,YWHAB,YWHAE,YWHAG,YWHAZ,YWHAQ,CDC37
8_Member	Canonical Pathways	M121	PID MTOR 4PATHWAY	-6.43346	-4.57072	8/69	1938,1973,5829,7529,7531,7532,7534,10971	EEF2,EIF4A1,PXN,YWHAB,YWHAE,YWHAG,YWHAZ,YWHAQ
8_Member	GO Biological Processes	GO:1905475	regulation of protein localization to membrane	-6.42184	-4.56213	12/189	60,2664,2934,3675,3688,3958,7529,7531,7532,7534,10399,10971	ACTB,GDI1,GSN,ITGA3,ITGB1,LGALS3,YWHAB,YWHAE,YWHAG,YWHAZ,RACK1,YWHAQ
8_Member	GO Biological Processes	GO:0007006	mitochondrial membrane organization	-6.08196	-4.26255	10/134	498,506,3303,3308,3320,7529,7531,7532,7534,10971	ATP5F1A,ATP5F1B,HSPA1A,HSPA4,HSP90AA1,YWHAB,YWHAE,YWHAG,YWHAZ,YWHAQ
8_Member	Canonical Pathways	M113	PID NFAT 3PATHWAY	-6.03134	-4.22009	7/54	3837,5901,7529,7531,7532,7534,10971	KPNB1,RAN,YWHAB,YWHAE,YWHAG,YWHAZ,YWHAQ
8_Member	Canonical Pathways	M249	PID PI3KCI AKT PATHWAY	-5.98134	-4.1781	6/35	3320,7529,7531,7532,7534,10971	HSP90AA1,YWHAB,YWHAE,YWHAG,YWHAZ,YWHAQ
8_Member	GO Biological Processes	GO:0006839	mitochondrial transport	-5.62203	-3.8568	13/266	31,498,506,3303,3308,3320,3329,3998,7529,7531,7532,7534,10971	ACACA,ATP5F1A,ATP5F1B,HSPA1A,HSPA4,HSP90AA1,HSPD1,LMAN1,YWHAB,YWHAE,YWHAG,YWHAZ,YWHAQ
8_Member	Reactome Gene Sets	R-HSA-9614399	Regulation of localization of FOXO transcription factors	-5.55671	-3.7999	4/11	7529,7532,7534,10971	YWHAB,YWHAG,YWHAZ,YWHAQ
8_Member	GO Biological Processes	GO:1905477	positive regulation of protein localization to membrane	-5.45805	-3.71297	9/123	3675,3688,3958,7529,7531,7532,7534,10399,10971	ITGA3,ITGB1,LGALS3,YWHAB,YWHAE,YWHAG,YWHAZ,RACK1,YWHAQ
8_Member	Reactome Gene Sets	R-HSA-5625740	RHO GTPases activate PKNs	-5.36563	-3.64421	8/95	4627,4637,7529,7531,7532,7534,10971,85236	MYH9,MYL6,YWHAB,YWHAE,YWHAG,YWHAZ,YWHAQ,H2BC12
8_Member	GO Biological Processes	GO:1900739	regulation of protein insertion into mitochondrial membrane involved in apoptotic signaling pathway	-5.32405	-3.60809	5/26	7529,7531,7532,7534,10971	YWHAB,YWHAE,YWHAG,YWHAZ,YWHAQ
8_Member	GO Biological Processes	GO:1900740	positive regulation of protein insertion into mitochondrial membrane involved in apoptotic signaling	-5.32405	-3.60809	5/26	7529,7531,7532,7534,10971	YWHAB,YWHAE,YWHAG,YWHAZ,YWHAQ
8_Member	Canonical Pathways	M247	PID INSULIN GLUCOSE PATHWAY	-5.32405	-3.60809	5/26	7529,7531,7532,7534,10971	YWHAB,YWHAE,YWHAG,YWHAZ,YWHAQ
8_Member	GO Biological Processes	GO:1901028	regulation of mitochondrial outer membrane permeabilization involved in apoptotic signaling pathway	-5.31623	-3.60163	6/45	3303,7529,7531,7532,7534,10971	HSPA1A,YWHAB,YWHAE,YWHAG,YWHAZ,YWHAQ
8_Member	Canonical Pathways	M186	PID PDGFRB PATHWAY	-5.28769	-3.57711	9/129	81,396,7529,7531,7532,7534,8826,10097,10971	ACTN4,ARHGDIA,YWHAB,YWHAE,YWHAG,YWHAZ,IQGAP1,ACTR2,YWHAQ
8_Member	Canonical Pathways	M239	PID A6B1 A6B4 INTEGRIN PATHWAY	-5.25907	-3.55381	6/46	3688,7529,7531,7532,7534,10971	ITGB1,YWHAB,YWHAE,YWHAG,YWHAZ,YWHAQ
8_Member	Canonical Pathways	M136	PID FOXO PATHWAY	-5.09566	-3.40289	6/49	5901,7529,7531,7532,7534,10971	RAN,YWHAB,YWHAE,YWHAG,YWHAZ,YWHAQ
8_Member	GO Biological Processes	GO:0072655	establishment of protein localization to mitochondrion	-5.0488	-3.36395	9/138	3308,3320,3329,3998,7529,7531,7532,7534,10971	HSPA4,HSP90AA1,HSPD1,LMAN1,YWHAB,YWHAE,YWHAG,YWHAZ,YWHAQ
8_Member	GO Biological Processes	GO:0001844	protein insertion into mitochondrial membrane involved in apoptotic signaling pathway	-5.00215	-3.32945	5/30	7529,7531,7532,7534,10971	YWHAB,YWHAE,YWHAG,YWHAZ,YWHAQ
8_Member	Reactome Gene Sets	R-HSA-114452	Activation of BH3-only proteins	-5.00215	-3.32945	5/30	7529,7531,7532,7534,10971	YWHAB,YWHAE,YWHAG,YWHAZ,YWHAQ
8_Member	Canonical Pathways	M7955	SIG INSULIN RECEPTOR PATHWAY IN CARDIAC MYOCYTES	-4.99286	-3.32211	6/51	7529,7531,7532,7534,10487,10971	YWHAB,YWHAE,YWHAG,YWHAZ,CAP1,YWHAQ
8_Member	GO Biological Processes	GO:0070585	protein localization to mitochondrion	-4.94844	-3.2902	9/142	3308,3320,3329,3998,7529,7531,7532,7534,10971	HSPA4,HSP90AA1,HSPD1,LMAN1,YWHAB,YWHAE,YWHAG,YWHAZ,YWHAQ
8_Member	GO Biological Processes	GO:0043065	positive regulation of apoptotic process	-4.89267	-3.24009	20/679	301,1965,2597,2923,2934,3329,3336,3688,3939,6135,6154,6188,6421,7529,7531,7532,7534,10399,10971,11315	ANXA1,EIF2S1,GAPDH,PDIA3,GSN,HSPD1,HSPE1,ITGB1,LDHA,RPL11,RPL26,RPS3,SFPQ,YWHAB,YWHAE,YWHAG,YWHAZ,RACK1,YWHAQ,PARK7
8_Member	GO Biological Processes	GO:0043068	positive regulation of programmed cell death	-4.81044	-3.16343	20/688	301,1965,2597,2923,2934,3329,3336,3688,3939,6135,6154,6188,6421,7529,7531,7532,7534,10399,10971,11315	ANXA1,EIF2S1,GAPDH,PDIA3,GSN,HSPD1,HSPE1,ITGB1,LDHA,RPL11,RPL26,RPS3,SFPQ,YWHAB,YWHAE,YWHAG,YWHAZ,RACK1,YWHAQ,PARK7
8_Member	GO Biological Processes	GO:0097345	mitochondrial outer membrane permeabilization	-4.80026	-3.15967	6/55	3303,7529,7531,7532,7534,10971	HSPA1A,YWHAB,YWHAE,YWHAG,YWHAZ,YWHAQ
8_Member	GO Biological Processes	GO:0051204	protein insertion into mitochondrial membrane	-4.79099	-3.15131	5/33	7529,7531,7532,7534,10971	YWHAB,YWHAE,YWHAG,YWHAZ,YWHAQ
8_Member	GO Biological Processes	GO:0010821	regulation of mitochondrion organization	-4.7272	-3.09473	10/190	3303,3998,4000,7529,7531,7532,7534,10971,11140,11315	HSPA1A,LMAN1,LMNA,YWHAB,YWHAE,YWHAG,YWHAZ,YWHAQ,CDC37,PARK7
8_Member	GO Biological Processes	GO:1901030	positive regulation of mitochondrial outer membrane permeabilization involved in apoptotic signaling	-4.66188	-3.03737	5/35	7529,7531,7532,7534,10971	YWHAB,YWHAE,YWHAG,YWHAZ,YWHAQ
8_Member	Reactome Gene Sets	R-HSA-5628897	TP53 Regulates Metabolic Genes	-4.63152	-3.00965	7/87	2821,5052,7529,7531,7532,7534,10971	GPI,PRDX1,YWHAB,YWHAE,YWHAG,YWHAZ,YWHAQ
8_Member	Canonical Pathways	M271	PID PI3K PLC TRK PATHWAY	-4.60039	-2.98199	5/36	7529,7531,7532,7534,10971	YWHAB,YWHAE,YWHAG,YWHAZ,YWHAQ
8_Member	Canonical Pathways	M14532	ST PHOSPHOINOSITIDE 3 KINASE PATHWAY	-4.54079	-2.93022	5/37	7529,7531,7532,7534,10971	YWHAB,YWHAE,YWHAG,YWHAZ,YWHAQ
8_Member	GO Biological Processes	GO:1902110	positive regulation of mitochondrial membrane permeability involved in apoptotic process	-4.53921	-2.93022	6/61	3303,7529,7531,7532,7534,10971	HSPA1A,YWHAB,YWHAE,YWHAG,YWHAZ,YWHAQ
8_Member	GO Biological Processes	GO:0008637	apoptotic mitochondrial changes	-4.51395	-2.91212	8/124	3303,3329,4000,7529,7531,7532,7534,10971	HSPA1A,HSPD1,LMNA,YWHAB,YWHAE,YWHAG,YWHAZ,YWHAQ
8_Member	GO Biological Processes	GO:1902686	mitochondrial outer membrane permeabilization involved in programmed cell death	-4.4586	-2.86295	6/63	3303,7529,7531,7532,7534,10971	HSPA1A,YWHAB,YWHAE,YWHAG,YWHAZ,YWHAQ
8_Member	GO Biological Processes	GO:0035794	positive regulation of mitochondrial membrane permeability	-4.38085	-2.79574	6/65	3303,7529,7531,7532,7534,10971	HSPA1A,YWHAB,YWHAE,YWHAG,YWHAZ,YWHAQ
8_Member	GO Biological Processes	GO:0010942	positive regulation of cell death	-4.3722	-2.78869	20/739	301,1965,2597,2923,2934,3329,3336,3688,3939,6135,6154,6188,6421,7529,7531,7532,7534,10399,10971,11315	ANXA1,EIF2S1,GAPDH,PDIA3,GSN,HSPD1,HSPE1,ITGB1,LDHA,RPL11,RPL26,RPS3,SFPQ,YWHAB,YWHAE,YWHAG,YWHAZ,RACK1,YWHAQ,PARK7
8_Member	Reactome Gene Sets	R-HSA-69481	G2/M Checkpoints	-4.36869	-2.78598	9/168	5682,5694,5721,7529,7531,7532,7534,10971,85236	PSMA1,PSMB6,PSME2,YWHAB,YWHAE,YWHAG,YWHAZ,YWHAQ,H2BC12
8_Member	GO Biological Processes	GO:1902108	regulation of mitochondrial membrane permeability involved in apoptotic process	-4.34299	-2.76187	6/66	3303,7529,7531,7532,7534,10971	HSPA1A,YWHAB,YWHAE,YWHAG,YWHAZ,YWHAQ
8_Member	GO Biological Processes	GO:1905710	positive regulation of membrane permeability	-4.30577	-2.73043	6/67	3303,7529,7531,7532,7534,10971	HSPA1A,YWHAB,YWHAE,YWHAG,YWHAZ,YWHAQ
8_Member	GO Biological Processes	GO:1903747	regulation of establishment of protein localization to mitochondrion	-4.12873	-2.58268	6/72	3998,7529,7531,7532,7534,10971	LMAN1,YWHAB,YWHAE,YWHAG,YWHAZ,YWHAQ
8_Member	Canonical Pathways	M164	PID ERBB1 DOWNSTREAM PATHWAY	-4.10552	-2.56239	7/105	7529,7531,7532,7534,8826,10097,10971	YWHAB,YWHAE,YWHAG,YWHAZ,IQGAP1,ACTR2,YWHAQ
8_Member	GO Biological Processes	GO:0046902	regulation of mitochondrial membrane permeability	-3.96522	-2.4371	6/77	3303,7529,7531,7532,7534,10971	HSPA1A,YWHAB,YWHAE,YWHAG,YWHAZ,YWHAQ
8_Member	GO Biological Processes	GO:0051205	protein insertion into membrane	-3.94124	-2.41522	5/49	7529,7531,7532,7534,10971	YWHAB,YWHAE,YWHAG,YWHAZ,YWHAQ
8_Member	Canonical Pathways	M223	PID BETA CATENIN NUC PATHWAY	-3.87286	-2.35309	6/80	3848,7529,7531,7532,7534,10971	KRT1,YWHAB,YWHAE,YWHAG,YWHAZ,YWHAQ
8_Member	KEGG Pathway	hsa04151	PI3K-Akt signaling pathway	-3.82933	-2.313	12/342	2782,3320,3326,3675,3688,7184,7529,7531,7532,7534,10971,11140	GNB1,HSP90AA1,HSP90AB1,ITGA3,ITGB1,HSP90B1,YWHAB,YWHAE,YWHAG,YWHAZ,YWHAQ,CDC37
8_Member	Reactome Gene Sets	R-HSA-69620	Cell Cycle Checkpoints	-3.80779	-2.29487	11/293	1778,1783,5682,5694,5721,7529,7531,7532,7534,10971,85236	DYNC1H1,DYNC1LI2,PSMA1,PSMB6,PSME2,YWHAB,YWHAE,YWHAG,YWHAZ,YWHAQ,H2BC12
8_Member	Reactome Gene Sets	R-HSA-109606	Intrinsic Pathway for Apoptosis	-3.7775	-2.26862	5/53	7529,7531,7532,7534,10971	YWHAB,YWHAE,YWHAG,YWHAZ,YWHAQ
8_Member	GO Biological Processes	GO:0010822	positive regulation of mitochondrion organization	-3.76447	-2.25694	7/119	7529,7531,7532,7534,10971,11140,11315	YWHAB,YWHAE,YWHAG,YWHAZ,YWHAQ,CDC37,PARK7
8_Member	Canonical Pathways	M125	PID IGF1 PATHWAY	-3.70074	-2.2025	4/30	5829,7531,7534,10399	PXN,YWHAE,YWHAZ,RACK1
8_Member	GO Biological Processes	GO:0090559	regulation of membrane permeability	-3.64491	-2.14928	6/88	3303,7529,7531,7532,7534,10971	HSPA1A,YWHAB,YWHAE,YWHAG,YWHAZ,YWHAQ
8_Member	GO Biological Processes	GO:1903749	positive regulation of establishment of protein localization to mitochondrion	-3.59146	-2.10216	5/58	7529,7531,7532,7534,10971	YWHAB,YWHAE,YWHAG,YWHAZ,YWHAQ
8_Member	GO Biological Processes	GO:0007005	mitochondrion organization	-3.53588	-2.05751	15/539	498,506,3303,3308,3320,3329,3998,4000,7529,7531,7532,7534,10971,11140,11315	ATP5F1A,ATP5F1B,HSPA1A,HSPA4,HSP90AA1,HSPD1,LMAN1,LMNA,YWHAB,YWHAE,YWHAG,YWHAZ,YWHAQ,CDC37,PARK7
8_Member	Reactome Gene Sets	R-HSA-69473	G2/M DNA damage checkpoint	-3.46438	-1.99174	6/95	7529,7531,7532,7534,10971,85236	YWHAB,YWHAE,YWHAG,YWHAZ,YWHAQ,H2BC12
8_Member	Canonical Pathways	M295	SIG PIP3 SIGNALING IN CARDIAC MYOCTES	-3.29857	-1.85045	5/67	7529,7531,7532,7534,10971	YWHAB,YWHAE,YWHAG,YWHAZ,YWHAQ
8_Member	Reactome Gene Sets	R-HSA-9614085	FOXO-mediated transcription	-2.42368	-1.0882	4/65	7529,7532,7534,10971	YWHAB,YWHAG,YWHAZ,YWHAQ
8_Member	KEGG Pathway	hsa04390	Hippo signaling pathway	-2.38466	-1.05367	6/154	60,7529,7531,7532,7534,10971	ACTB,YWHAB,YWHAE,YWHAG,YWHAZ,YWHAQ
8_Member	KEGG Pathway	hsa04110	Cell cycle	-2.12522	-0.83183	5/124	7529,7531,7532,7534,10971	YWHAB,YWHAE,YWHAG,YWHAZ,YWHAQ
8_Member	KEGG Pathway	hsa04114	Oocyte meiosis	-2.12522	-0.83183	5/124	7529,7531,7532,7534,10971	YWHAB,YWHAE,YWHAG,YWHAZ,YWHAQ
9_Summary	GO Biological Processes	GO:0097435	supramolecular fiber organization	-13.1605	-10.6926	33/698	70,81,87,226,822,829,832,1778,2316,2934,3303,3312,3326,3688,3837,3849,3857,3861,3925,4082,4131,5033,5216,5829,6188,7168,7171,7184,7431,7791,10097,10487,11315,60,301,396,476,811,2317,4627,4637,7094	ACTC1,ACTN4,ACTN1,ALDOA,CAPG,CAPZA1,CAPZB,DYNC1H1,FLNA,GSN,HSPA1A,HSPA8,HSP90AB1,ITGB1,KPNB1,KRT2,KRT9,KRT14,STMN1,MARCKS,MAP1B,P4HA1,PFN1,PXN,RPS3,TPM1,TPM4,HSP90B1,VIM,ZYX,ACTR2,CAP1,PARK7,ACTB,ANXA1,ARHGDIA,ATP1A1,CALR,FLNB,MYH9,MYL6,TLN1
9_Member	GO Biological Processes	GO:0097435	supramolecular fiber organization	-13.1605	-10.6926	33/698	70,81,87,226,822,829,832,1778,2316,2934,3303,3312,3326,3688,3837,3849,3857,3861,3925,4082,4131,5033,5216,5829,6188,7168,7171,7184,7431,7791,10097,10487,11315	ACTC1,ACTN4,ACTN1,ALDOA,CAPG,CAPZA1,CAPZB,DYNC1H1,FLNA,GSN,HSPA1A,HSPA8,HSP90AB1,ITGB1,KPNB1,KRT2,KRT9,KRT14,STMN1,MARCKS,MAP1B,P4HA1,PFN1,PXN,RPS3,TPM1,TPM4,HSP90B1,VIM,ZYX,ACTR2,CAP1,PARK7
9_Member	GO Biological Processes	GO:0030029	actin filament-based process	-9.70331	-7.47763	30/785	60,70,81,87,226,301,396,476,811,822,829,832,2316,2317,2934,3688,3925,4082,4627,4637,5216,5829,7094,7168,7171,7184,7431,7791,10097,10487	ACTB,ACTC1,ACTN4,ACTN1,ALDOA,ANXA1,ARHGDIA,ATP1A1,CALR,CAPG,CAPZA1,CAPZB,FLNA,FLNB,GSN,ITGB1,STMN1,MARCKS,MYH9,MYL6,PFN1,PXN,TLN1,TPM1,TPM4,HSP90B1,VIM,ZYX,ACTR2,CAP1
9_Member	GO Biological Processes	GO:0030036	actin cytoskeleton organization	-8.9593	-6.79248	27/692	60,70,81,87,226,301,396,811,822,829,832,2316,2317,2934,3688,3925,4082,4627,5216,5829,7094,7168,7171,7184,7791,10097,10487	ACTB,ACTC1,ACTN4,ACTN1,ALDOA,ANXA1,ARHGDIA,CALR,CAPG,CAPZA1,CAPZB,FLNA,FLNB,GSN,ITGB1,STMN1,MARCKS,MYH9,PFN1,PXN,TLN1,TPM1,TPM4,HSP90B1,ZYX,ACTR2,CAP1
9_Member	GO Biological Processes	GO:0007015	actin filament organization	-8.06771	-5.97391	20/426	70,81,87,226,822,829,832,2316,2934,3688,3925,4082,5216,5829,7168,7171,7184,7791,10097,10487	ACTC1,ACTN4,ACTN1,ALDOA,CAPG,CAPZA1,CAPZB,FLNA,GSN,ITGB1,STMN1,MARCKS,PFN1,PXN,TPM1,TPM4,HSP90B1,ZYX,ACTR2,CAP1
9_Member	GO Biological Processes	GO:0051017	actin filament bundle assembly	-6.11675	-4.2918	11/166	81,87,2316,3688,3925,4082,5216,5829,7168,7184,7791	ACTN4,ACTN1,FLNA,ITGB1,STMN1,MARCKS,PFN1,PXN,TPM1,HSP90B1,ZYX
9_Member	GO Biological Processes	GO:0061572	actin filament bundle organization	-6.0143	-4.20708	11/170	81,87,2316,3688,3925,4082,5216,5829,7168,7184,7791	ACTN4,ACTN1,FLNA,ITGB1,STMN1,MARCKS,PFN1,PXN,TPM1,HSP90B1,ZYX
9_Member	GO Biological Processes	GO:0030038	contractile actin filament bundle assembly	-3.18855	-1.75197	6/107	3688,3925,5216,5829,7168,7791	ITGB1,STMN1,PFN1,PXN,TPM1,ZYX
9_Member	GO Biological Processes	GO:0043149	stress fiber assembly	-3.18855	-1.75197	6/107	3688,3925,5216,5829,7168,7791	ITGB1,STMN1,PFN1,PXN,TPM1,ZYX
9_Member	GO Biological Processes	GO:0031032	actomyosin structure organization	-3.07517	-1.6476	8/201	70,3688,3925,4627,5216,5829,7168,7791	ACTC1,ITGB1,STMN1,MYH9,PFN1,PXN,TPM1,ZYX
9_Member	GO Biological Processes	GO:0032233	positive regulation of actin filament bundle assembly	-2.49791	-1.14118	4/62	2316,5216,5829,7168	FLNA,PFN1,PXN,TPM1
9_Member	GO Biological Processes	GO:0032231	regulation of actin filament bundle assembly	-2.44623	-1.10347	5/104	2316,3925,5216,5829,7168	FLNA,STMN1,PFN1,PXN,TPM1
10_Summary	GO Biological Processes	GO:0031647	regulation of protein stability	-12.853	-10.3972	22/291	444,811,2316,2597,2934,3009,3303,3312,3320,3326,3329,4000,5216,5479,6135,7203,10575,10576,10694,11140,11315,57142,60,2664,3675,3688,3958,3998,4478,5901,7037,7529,7531,7532,7534,8826,10399,10971,10383,84790,1994,3192,3837,3181,3184,7520,64855,5478,31,213,226,231,3315,3848,5052,3006,4869,6188,6282,10097,6421,2782,3309,682,8531	ASPH,CALR,FLNA,GAPDH,GSN,H1-5,HSPA1A,HSPA8,HSP90AA1,HSP90AB1,HSPD1,LMNA,PFN1,PPIB,RPL11,CCT3,CCT4,CCT2,CCT8,CDC37,PARK7,RTN4,ACTB,GDI1,ITGA3,ITGB1,LGALS3,LMAN1,MSN,RAN,TFRC,YWHAB,YWHAE,YWHAG,YWHAZ,IQGAP1,RACK1,YWHAQ,TUBB4B,TUBA1C,ELAVL1,HNRNPU,KPNB1,HNRNPA2B1,HNRNPD,XRCC5,NIBAN2,PPIA,ACACA,ALB,ALDOA,AKR1B1,HSPB1,KRT1,PRDX1,H1-2,NPM1,RPS3,S100A11,ACTR2,SFPQ,GNB1,HSPA5,BSG,YBX3
10_Member	GO Biological Processes	GO:0031647	regulation of protein stability	-12.853	-10.3972	22/291	444,811,2316,2597,2934,3009,3303,3312,3320,3326,3329,4000,5216,5479,6135,7203,10575,10576,10694,11140,11315,57142	ASPH,CALR,FLNA,GAPDH,GSN,H1-5,HSPA1A,HSPA8,HSP90AA1,HSP90AB1,HSPD1,LMNA,PFN1,PPIB,RPL11,CCT3,CCT4,CCT2,CCT8,CDC37,PARK7,RTN4
10_Member	GO Biological Processes	GO:0050821	protein stabilization	-12.4601	-10.0331	18/185	811,2316,2597,3009,3303,3320,3326,3329,5216,5479,6135,7203,10575,10576,10694,11140,11315,57142	CALR,FLNA,GAPDH,H1-5,HSPA1A,HSP90AA1,HSP90AB1,HSPD1,PFN1,PPIB,RPL11,CCT3,CCT4,CCT2,CCT8,CDC37,PARK7,RTN4
10_Member	GO Biological Processes	GO:1903827	regulation of cellular protein localization	-11.443	-9.10167	27/536	60,2316,2664,2934,3320,3326,3675,3688,3958,3998,4000,4478,5901,7037,7203,7529,7531,7532,7534,8826,10399,10575,10576,10694,10971,11315,57142	ACTB,FLNA,GDI1,GSN,HSP90AA1,HSP90AB1,ITGA3,ITGB1,LGALS3,LMAN1,LMNA,MSN,RAN,TFRC,CCT3,YWHAB,YWHAE,YWHAG,YWHAZ,IQGAP1,RACK1,CCT4,CCT2,CCT8,YWHAQ,PARK7,RTN4
10_Member	GO Biological Processes	GO:1903829	positive regulation of cellular protein localization	-10.833	-8.53505	21/331	2316,3326,3675,3688,3958,4478,5901,7037,7203,7529,7531,7532,7534,8826,10399,10575,10576,10694,10971,11315,57142	FLNA,HSP90AB1,ITGA3,ITGB1,LGALS3,MSN,RAN,TFRC,CCT3,YWHAB,YWHAE,YWHAG,YWHAZ,IQGAP1,RACK1,CCT4,CCT2,CCT8,YWHAQ,PARK7,RTN4
10_Member	Reactome Gene Sets	R-HSA-389957	Prefoldin mediated transfer of substrate to CCT/TriC	-8.11242	-6.01603	7/28	60,7203,10383,10575,10576,10694,84790	ACTB,CCT3,TUBB4B,CCT4,CCT2,CCT8,TUBA1C
10_Member	GO Biological Processes	GO:0034504	protein localization to nucleus	-7.90703	-5.83834	16/272	811,1994,2316,3192,3326,3837,4000,5901,6135,7037,7203,7531,10575,10576,10694,11315	CALR,ELAVL1,FLNA,HNRNPU,HSP90AB1,KPNB1,LMNA,RAN,RPL11,TFRC,CCT3,YWHAE,CCT4,CCT2,CCT8,PARK7
10_Member	GO Biological Processes	GO:2000278	regulation of DNA biosynthetic process	-7.78816	-5.73857	11/114	3181,3184,3192,3320,3326,7203,7520,10575,10576,10694,64855	HNRNPA2B1,HNRNPD,HNRNPU,HSP90AA1,HSP90AB1,CCT3,XRCC5,CCT4,CCT2,CCT8,NIBAN2
10_Member	Reactome Gene Sets	R-HSA-390450	Folding of actin by CCT/TriC	-7.68528	-5.64947	5/10	60,7203,10575,10576,10694	ACTB,CCT3,CCT4,CCT2,CCT8
10_Member	Reactome Gene Sets	R-HSA-389958	Cooperation of Prefoldin and TriC/CCT in actin and tubulin folding	-7.67314	-5.64183	7/32	60,7203,10383,10575,10576,10694,84790	ACTB,CCT3,TUBB4B,CCT4,CCT2,CCT8,TUBA1C
10_Member	GO Biological Processes	GO:2000573	positive regulation of DNA biosynthetic process	-7.62559	-5.59874	9/69	3181,3184,3320,3326,7203,7520,10575,10576,10694	HNRNPA2B1,HNRNPD,HSP90AA1,HSP90AB1,CCT3,XRCC5,CCT4,CCT2,CCT8
10_Member	GO Biological Processes	GO:0051973	positive regulation of telomerase activity	-7.2931	-5.32558	7/36	3181,3184,3320,3326,7520,10575,10576	HNRNPA2B1,HNRNPD,HSP90AA1,HSP90AB1,XRCC5,CCT4,CCT2
10_Member	GO Biological Processes	GO:0006278	RNA-dependent DNA biosynthetic process	-7.20068	-5.25888	9/77	3192,3320,3326,5478,7203,7520,10575,10576,10694	HNRNPU,HSP90AA1,HSP90AB1,PPIA,CCT3,XRCC5,CCT4,CCT2,CCT8
10_Member	GO Biological Processes	GO:0060249	anatomical structure homeostasis	-7.16265	-5.22736	19/437	31,60,213,226,231,3181,3184,3192,3315,3320,3326,3848,5052,7037,7203,7520,10575,10576,10694	ACACA,ACTB,ALB,ALDOA,AKR1B1,HNRNPA2B1,HNRNPD,HNRNPU,HSPB1,HSP90AA1,HSP90AB1,KRT1,PRDX1,TFRC,CCT3,XRCC5,CCT4,CCT2,CCT8
10_Member	GO Biological Processes	GO:1900182	positive regulation of protein localization to nucleus	-7.15111	-5.21761	9/78	2316,3326,5901,7037,7203,10575,10576,10694,11315	FLNA,HSP90AB1,RAN,TFRC,CCT3,CCT4,CCT2,CCT8,PARK7
10_Member	GO Biological Processes	GO:0010833	telomere maintenance via telomere lengthening	-6.95982	-5.04725	9/82	3181,3192,3320,3326,7203,7520,10575,10576,10694	HNRNPA2B1,HNRNPU,HSP90AA1,HSP90AB1,CCT3,XRCC5,CCT4,CCT2,CCT8
10_Member	Reactome Gene Sets	R-HSA-389960	Formation of tubulin folding intermediates by CCT/TriC	-6.908	-5.00051	6/25	7203,10383,10575,10576,10694,84790	CCT3,TUBB4B,CCT4,CCT2,CCT8,TUBA1C
10_Member	GO Biological Processes	GO:1900180	regulation of protein localization to nucleus	-6.42705	-4.56583	10/123	2316,3326,4000,5901,7037,7203,10575,10576,10694,11315	FLNA,HSP90AB1,LMNA,RAN,TFRC,CCT3,CCT4,CCT2,CCT8,PARK7
10_Member	GO Biological Processes	GO:0007004	telomere maintenance via telomerase	-6.3844	-4.52769	8/70	3192,3320,3326,7203,7520,10575,10576,10694	HNRNPU,HSP90AA1,HSP90AB1,CCT3,XRCC5,CCT4,CCT2,CCT8
10_Member	GO Biological Processes	GO:0051052	regulation of DNA metabolic process	-6.35293	-4.4992	18/445	3006,3009,3181,3184,3192,3320,3326,4869,6188,6282,7037,7203,7520,10097,10575,10576,10694,64855	H1-2,H1-5,HNRNPA2B1,HNRNPD,HNRNPU,HSP90AA1,HSP90AB1,NPM1,RPS3,S100A11,TFRC,CCT3,XRCC5,ACTR2,CCT4,CCT2,CCT8,NIBAN2
10_Member	CORUM	CORUM:126	CCT complex (chaperonin containing TCP1 complex)	-6.22009	-4.37955	4/8	7203,10575,10576,10694	CCT3,CCT4,CCT2,CCT8
10_Member	GO Biological Processes	GO:0032206	positive regulation of telomere maintenance	-6.20513	-4.36747	7/51	3181,3184,7203,7520,10575,10576,10694	HNRNPA2B1,HNRNPD,CCT3,XRCC5,CCT4,CCT2,CCT8
10_Member	GO Biological Processes	GO:0051972	regulation of telomerase activity	-6.20513	-4.36747	7/51	3181,3184,3320,3326,7520,10575,10576	HNRNPA2B1,HNRNPD,HSP90AA1,HSP90AB1,XRCC5,CCT4,CCT2
10_Member	GO Biological Processes	GO:0071897	DNA biosynthetic process	-6.13628	-4.30853	12/201	3181,3184,3192,3320,3326,5478,7203,7520,10575,10576,10694,64855	HNRNPA2B1,HNRNPD,HNRNPU,HSP90AA1,HSP90AB1,PPIA,CCT3,XRCC5,CCT4,CCT2,CCT8,NIBAN2
10_Member	GO Biological Processes	GO:1904869	regulation of protein localization to Cajal body	-5.96817	-4.1702	4/9	7203,10575,10576,10694	CCT3,CCT4,CCT2,CCT8
10_Member	GO Biological Processes	GO:1904871	positive regulation of protein localization to Cajal body	-5.96817	-4.1702	4/9	7203,10575,10576,10694	CCT3,CCT4,CCT2,CCT8
10_Member	GO Biological Processes	GO:0032204	regulation of telomere maintenance	-5.89207	-4.1006	8/81	3181,3184,3192,7203,7520,10575,10576,10694	HNRNPA2B1,HNRNPD,HNRNPU,CCT3,XRCC5,CCT4,CCT2,CCT8
10_Member	GO Biological Processes	GO:1904358	positive regulation of telomere maintenance via telomere lengthening	-5.8324	-4.04605	6/37	3181,7203,7520,10575,10576,10694	HNRNPA2B1,CCT3,XRCC5,CCT4,CCT2,CCT8
10_Member	CORUM	CORUM:6247	BBS-chaperonin complex	-5.74966	-3.97462	4/10	7203,10575,10576,10694	CCT3,CCT4,CCT2,CCT8
10_Member	GO Biological Processes	GO:1903405	protein localization to nuclear body	-5.74966	-3.97462	4/10	7203,10575,10576,10694	CCT3,CCT4,CCT2,CCT8
10_Member	GO Biological Processes	GO:1904851	positive regulation of establishment of protein localization to telomere	-5.74966	-3.97462	4/10	7203,10575,10576,10694	CCT3,CCT4,CCT2,CCT8
10_Member	GO Biological Processes	GO:1904867	protein localization to Cajal body	-5.74966	-3.97462	4/10	7203,10575,10576,10694	CCT3,CCT4,CCT2,CCT8
10_Member	GO Biological Processes	GO:2001252	positive regulation of chromosome organization	-5.67703	-3.90937	11/184	3009,3181,3184,3192,4000,6421,7203,7520,10575,10576,10694	H1-5,HNRNPA2B1,HNRNPD,HNRNPU,LMNA,SFPQ,CCT3,XRCC5,CCT4,CCT2,CCT8
10_Member	GO Biological Processes	GO:1904356	regulation of telomere maintenance via telomere lengthening	-5.61657	-3.85256	7/62	3181,3192,7203,7520,10575,10576,10694	HNRNPA2B1,HNRNPU,CCT3,XRCC5,CCT4,CCT2,CCT8
10_Member	GO Biological Processes	GO:0070203	regulation of establishment of protein localization to telomere	-5.55671	-3.7999	4/11	7203,10575,10576,10694	CCT3,CCT4,CCT2,CCT8
10_Member	GO Biological Processes	GO:0070199	establishment of protein localization to chromosome	-5.41335	-3.67516	5/25	3009,7203,10575,10576,10694	H1-5,CCT3,CCT4,CCT2,CCT8
10_Member	GO Biological Processes	GO:0051054	positive regulation of DNA metabolic process	-5.38912	-3.65717	12/237	3181,3184,3320,3326,6188,7037,7203,7520,10097,10575,10576,10694	HNRNPA2B1,HNRNPD,HSP90AA1,HSP90AB1,RPS3,TFRC,CCT3,XRCC5,ACTR2,CCT4,CCT2,CCT8
10_Member	GO Biological Processes	GO:0070202	regulation of establishment of protein localization to chromosome	-5.38396	-3.65717	4/12	7203,10575,10576,10694	CCT3,CCT4,CCT2,CCT8
10_Member	GO Biological Processes	GO:1904816	positive regulation of protein localization to chromosome, telomeric region	-5.38396	-3.65717	4/12	7203,10575,10576,10694	CCT3,CCT4,CCT2,CCT8
10_Member	GO Biological Processes	GO:1990173	protein localization to nucleoplasm	-5.38396	-3.65717	4/12	7203,10575,10576,10694	CCT3,CCT4,CCT2,CCT8
10_Member	Reactome Gene Sets	R-HSA-390466	Chaperonin-mediated protein folding	-5.36563	-3.64421	8/95	60,2782,7203,10383,10575,10576,10694,84790	ACTB,GNB1,CCT3,TUBB4B,CCT4,CCT2,CCT8,TUBA1C
10_Member	GO Biological Processes	GO:0000723	telomere maintenance	-5.33484	-3.61453	10/162	3181,3184,3192,3320,3326,7203,7520,10575,10576,10694	HNRNPA2B1,HNRNPD,HNRNPU,HSP90AA1,HSP90AB1,CCT3,XRCC5,CCT4,CCT2,CCT8
10_Member	GO Biological Processes	GO:0009988	cell-cell recognition	-5.17608	-3.47503	7/72	226,3958,4478,7203,10575,10576,10694	ALDOA,LGALS3,MSN,CCT3,CCT4,CCT2,CCT8
10_Member	Reactome Gene Sets	R-HSA-391251	Protein folding	-5.16664	-3.46871	8/101	60,2782,7203,10383,10575,10576,10694,84790	ACTB,GNB1,CCT3,TUBB4B,CCT4,CCT2,CCT8,TUBA1C
10_Member	GO Biological Processes	GO:1904814	regulation of protein localization to chromosome, telomeric region	-5.08482	-3.39512	4/14	7203,10575,10576,10694	CCT3,CCT4,CCT2,CCT8
10_Member	GO Biological Processes	GO:0070198	protein localization to chromosome, telomeric region	-5.07787	-3.3892	5/29	7203,7520,10575,10576,10694	CCT3,XRCC5,CCT4,CCT2,CCT8
10_Member	GO Biological Processes	GO:0032200	telomere organization	-5.03823	-3.3606	10/175	3181,3184,3192,3320,3326,7203,7520,10575,10576,10694	HNRNPA2B1,HNRNPD,HNRNPU,HSP90AA1,HSP90AB1,CCT3,XRCC5,CCT4,CCT2,CCT8
10_Member	GO Biological Processes	GO:1904874	positive regulation of telomerase RNA localization to Cajal body	-4.95346	-3.29236	4/15	7203,10575,10576,10694	CCT3,CCT4,CCT2,CCT8
10_Member	GO Biological Processes	GO:0032210	regulation of telomere maintenance via telomerase	-4.84689	-3.19524	6/54	3192,7203,7520,10575,10576,10694	HNRNPU,CCT3,XRCC5,CCT4,CCT2,CCT8
10_Member	GO Biological Processes	GO:0070200	establishment of protein localization to telomere	-4.83186	-3.183	4/16	7203,10575,10576,10694	CCT3,CCT4,CCT2,CCT8
10_Member	GO Biological Processes	GO:0032212	positive regulation of telomere maintenance via telomerase	-4.72537	-3.09468	5/34	7203,7520,10575,10576,10694	CCT3,XRCC5,CCT4,CCT2,CCT8
10_Member	GO Biological Processes	GO:1904872	regulation of telomerase RNA localization to Cajal body	-4.61288	-2.99275	4/18	7203,10575,10576,10694	CCT3,CCT4,CCT2,CCT8
10_Member	GO Biological Processes	GO:0007339	binding of sperm to zona pellucida	-4.54079	-2.93022	5/37	226,7203,10575,10576,10694	ALDOA,CCT3,CCT4,CCT2,CCT8
10_Member	GO Biological Processes	GO:1901998	toxin transport	-4.54079	-2.93022	5/37	3309,7203,10575,10576,10694	HSPA5,CCT3,CCT4,CCT2,CCT8
10_Member	GO Biological Processes	GO:0090670	RNA localization to Cajal body	-4.51356	-2.91212	4/19	7203,10575,10576,10694	CCT3,CCT4,CCT2,CCT8
10_Member	GO Biological Processes	GO:0090671	telomerase RNA localization to Cajal body	-4.51356	-2.91212	4/19	7203,10575,10576,10694	CCT3,CCT4,CCT2,CCT8
10_Member	GO Biological Processes	GO:0090672	telomerase RNA localization	-4.51356	-2.91212	4/19	7203,10575,10576,10694	CCT3,CCT4,CCT2,CCT8
10_Member	GO Biological Processes	GO:0090685	RNA localization to nucleus	-4.51356	-2.91212	4/19	7203,10575,10576,10694	CCT3,CCT4,CCT2,CCT8
10_Member	Reactome Gene Sets	R-HSA-6814122	Cooperation of PDCL (PhLP1) and TRiC/CCT in G-protein beta folding	-4.26767	-2.70061	5/42	2782,7203,10575,10576,10694	GNB1,CCT3,CCT4,CCT2,CCT8
10_Member	GO Biological Processes	GO:0008037	cell recognition	-4.21956	-2.66238	10/218	226,682,3958,4478,7203,7534,10575,10576,10694,57142	ALDOA,BSG,LGALS3,MSN,CCT3,YWHAZ,CCT4,CCT2,CCT8,RTN4
10_Member	Reactome Gene Sets	R-HSA-5620922	BBSome-mediated cargo-targeting to cilium	-4.16809	-2.61762	4/23	7203,10575,10576,10694	CCT3,CCT4,CCT2,CCT8
10_Member	GO Biological Processes	GO:0035036	sperm-egg recognition	-3.85755	-2.33916	5/51	226,7203,10575,10576,10694	ALDOA,CCT3,CCT4,CCT2,CCT8
10_Member	GO Biological Processes	GO:0034502	protein localization to chromosome	-3.78441	-2.27351	6/83	3009,7203,7520,10575,10576,10694	H1-5,CCT3,XRCC5,CCT4,CCT2,CCT8
10_Member	GO Biological Processes	GO:0033044	regulation of chromosome organization	-3.6354	-2.14107	12/359	3006,3009,3181,3184,3192,4000,6421,7203,7520,10575,10576,10694	H1-2,H1-5,HNRNPA2B1,HNRNPD,HNRNPU,LMNA,SFPQ,CCT3,XRCC5,CCT4,CCT2,CCT8
10_Member	Reactome Gene Sets	R-HSA-390471	Association of TriC/CCT with target proteins during biosynthesis	-3.25331	-1.81215	4/39	7203,10575,10576,10694	CCT3,CCT4,CCT2,CCT8
10_Member	GO Biological Processes	GO:0046931	pore complex assembly	-2.9688	-1.55495	3/21	7203,10694,57142	CCT3,CCT8,RTN4
10_Member	Reactome Gene Sets	R-HSA-5620920	Cargo trafficking to the periciliary membrane	-2.81039	-1.41245	4/51	7203,10575,10576,10694	CCT3,CCT4,CCT2,CCT8
10_Member	GO Biological Processes	GO:0009566	fertilization	-2.65631	-1.27372	7/183	226,7203,8531,10575,10576,10694,11315	ALDOA,CCT3,YBX3,CCT4,CCT2,CCT8,PARK7
10_Member	GO Biological Processes	GO:0007338	single fertilization	-2.45474	-1.1106	6/149	226,7203,10575,10576,10694,11315	ALDOA,CCT3,CCT4,CCT2,CCT8,PARK7
11_Summary	Canonical Pathways	M66	PID MYC ACTIV PATHWAY	-12.1018	-9.69655	13/79	1965,1973,2023,2597,3308,3320,3329,3939,4691,4869,5757,6135,7037,60,3925,7431	EIF2S1,EIF4A1,ENO1,GAPDH,HSPA4,HSP90AA1,HSPD1,LDHA,NCL,NPM1,PTMA,RPL11,TFRC,ACTB,STMN1,VIM
11_Member	Canonical Pathways	M66	PID MYC ACTIV PATHWAY	-12.1018	-9.69655	13/79	1965,1973,2023,2597,3308,3320,3329,3939,4691,4869,5757,6135,7037	EIF2S1,EIF4A1,ENO1,GAPDH,HSPA4,HSP90AA1,HSPD1,LDHA,NCL,NPM1,PTMA,RPL11,TFRC
11_Member	CORUM	CORUM:1729	TLE1 corepressor complex (MASH1 promoter-corepressor complex)	-5.74966	-3.97462	4/10	60,3308,4691,4869	ACTB,HSPA4,NCL,NPM1
11_Member	CORUM	CORUM:3135	TLE1 corepressor complex (MASH1 promoter-corepressor complex)	-4.30368	-2.73043	3/8	3308,4691,4869	HSPA4,NCL,NPM1
11_Member	Canonical Pathways	M14	PID AURORA B PATHWAY	-3.25331	-1.81215	4/39	3925,4691,4869,7431	STMN1,NCL,NPM1,VIM
12_Summary	GO Biological Processes	GO:2001233	regulation of apoptotic signaling pathway	-11.6181	-9.25177	24/408	960,2023,2923,2934,3190,3303,3315,3958,4000,5034,6135,6154,6188,6421,7178,7529,7531,7532,7534,8531,10399,10961,10971,11315,309,30001,3309,3312,3320,3326,4869,4904,5052,10097,10135,3192,7345,9961	CD44,ENO1,PDIA3,GSN,HNRNPK,HSPA1A,HSPB1,LGALS3,LMNA,P4HB,RPL11,RPL26,RPS3,SFPQ,TPT1,YWHAB,YWHAE,YWHAG,YWHAZ,YBX3,RACK1,ERP29,YWHAQ,PARK7,ANXA6,ERO1A,HSPA5,HSPA8,HSP90AA1,HSP90AB1,NPM1,YBX1,PRDX1,ACTR2,NAMPT,HNRNPU,UCHL1,MVP
12_Member	GO Biological Processes	GO:2001233	regulation of apoptotic signaling pathway	-11.6181	-9.25177	24/408	960,2023,2923,2934,3190,3303,3315,3958,4000,5034,6135,6154,6188,6421,7178,7529,7531,7532,7534,8531,10399,10961,10971,11315	CD44,ENO1,PDIA3,GSN,HNRNPK,HSPA1A,HSPB1,LGALS3,LMNA,P4HB,RPL11,RPL26,RPS3,SFPQ,TPT1,YWHAB,YWHAE,YWHAG,YWHAZ,YBX3,RACK1,ERP29,YWHAQ,PARK7
12_Member	GO Biological Processes	GO:2001242	regulation of intrinsic apoptotic signaling pathway	-10.0106	-7.75969	15/166	960,2023,3190,3303,3315,5034,6135,6154,6188,6421,7178,8531,10399,10961,11315	CD44,ENO1,HNRNPK,HSPA1A,HSPB1,P4HB,RPL11,RPL26,RPS3,SFPQ,TPT1,YBX3,RACK1,ERP29,PARK7
12_Member	GO Biological Processes	GO:0097190	apoptotic signaling pathway	-9.49568	-7.28086	26/607	309,960,2023,2923,2934,3190,3303,3315,3958,4000,5034,6135,6154,6188,6421,7178,7529,7531,7532,7534,8531,10399,10961,10971,11315,30001	ANXA6,CD44,ENO1,PDIA3,GSN,HNRNPK,HSPA1A,HSPB1,LGALS3,LMNA,P4HB,RPL11,RPL26,RPS3,SFPQ,TPT1,YWHAB,YWHAE,YWHAG,YWHAZ,YBX3,RACK1,ERP29,YWHAQ,PARK7,ERO1A
12_Member	GO Biological Processes	GO:0097193	intrinsic apoptotic signaling pathway	-7.53776	-5.5304	16/289	960,2023,3190,3303,3315,5034,6135,6154,6188,6421,7178,8531,10399,10961,11315,30001	CD44,ENO1,HNRNPK,HSPA1A,HSPB1,P4HB,RPL11,RPL26,RPS3,SFPQ,TPT1,YBX3,RACK1,ERP29,PARK7,ERO1A
12_Member	GO Biological Processes	GO:0080135	regulation of cellular response to stress	-6.25566	-4.41077	24/765	960,2023,3190,3303,3309,3312,3315,3320,3326,4869,4904,5034,5052,6154,6188,6421,7178,7531,8531,10097,10135,10399,10961,11315	CD44,ENO1,HNRNPK,HSPA1A,HSPA5,HSPA8,HSPB1,HSP90AA1,HSP90AB1,NPM1,YBX1,P4HB,PRDX1,RPL26,RPS3,SFPQ,TPT1,YWHAE,YBX3,ACTR2,NAMPT,RACK1,ERP29,PARK7
12_Member	GO Biological Processes	GO:2001244	positive regulation of intrinsic apoptotic signaling pathway	-4.53921	-2.93022	6/61	6135,6154,6188,6421,10399,11315	RPL11,RPL26,RPS3,SFPQ,RACK1,PARK7
12_Member	GO Biological Processes	GO:2001243	negative regulation of intrinsic apoptotic signaling pathway	-4.26841	-2.70061	7/99	960,2023,3303,3315,7178,8531,11315	CD44,ENO1,HSPA1A,HSPB1,TPT1,YBX3,PARK7
12_Member	GO Biological Processes	GO:1902175	regulation of oxidative stress-induced intrinsic apoptotic signaling pathway	-3.88432	-2.36248	4/27	3315,5034,6421,11315	HSPB1,P4HB,SFPQ,PARK7
12_Member	GO Biological Processes	GO:2001234	negative regulation of apoptotic signaling pathway	-3.30054	-1.85066	9/233	960,2023,3303,3315,3958,4000,7178,8531,11315	CD44,ENO1,HSPA1A,HSPB1,LGALS3,LMNA,TPT1,YBX3,PARK7
12_Member	GO Biological Processes	GO:0008631	intrinsic apoptotic signaling pathway in response to oxidative stress	-3.09036	-1.66223	4/43	3315,5034,6421,11315	HSPB1,P4HB,SFPQ,PARK7
12_Member	GO Biological Processes	GO:1903201	regulation of oxidative stress-induced cell death	-3.0477	-1.62567	5/76	3315,5034,6421,10399,11315	HSPB1,P4HB,SFPQ,RACK1,PARK7
12_Member	GO Biological Processes	GO:1900407	regulation of cellular response to oxidative stress	-2.69806	-1.3099	5/91	3315,5034,6421,10399,11315	HSPB1,P4HB,SFPQ,RACK1,PARK7
12_Member	GO Biological Processes	GO:0051348	negative regulation of transferase activity	-2.60853	-1.22994	9/293	3192,3315,4869,6135,7345,7532,9961,10399,11315	HNRNPU,HSPB1,NPM1,RPL11,UCHL1,YWHAG,MVP,RACK1,PARK7
12_Member	GO Biological Processes	GO:0036473	cell death in response to oxidative stress	-2.59639	-1.22176	5/96	3315,5034,6421,10399,11315	HSPB1,P4HB,SFPQ,RACK1,PARK7
12_Member	GO Biological Processes	GO:1902882	regulation of response to oxidative stress	-2.50086	-1.14317	5/101	3315,5034,6421,10399,11315	HSPB1,P4HB,SFPQ,RACK1,PARK7
12_Member	GO Biological Processes	GO:0033673	negative regulation of kinase activity	-2.33911	-1.01256	8/264	3192,3315,4869,7345,7532,9961,10399,11315	HNRNPU,HSPB1,NPM1,UCHL1,YWHAG,MVP,RACK1,PARK7
12_Member	GO Biological Processes	GO:0031400	negative regulation of protein modification process	-2.02286	-0.749859	13/631	3303,3315,3958,4869,6135,6188,7345,7529,7531,7532,9961,10399,11315	HSPA1A,HSPB1,LGALS3,NPM1,RPL11,RPS3,UCHL1,YWHAB,YWHAE,YWHAG,MVP,RACK1,PARK7
12_Member	GO Biological Processes	GO:0006469	negative regulation of protein kinase activity	-2.00253	-0.73303	7/242	3315,4869,7345,7532,9961,10399,11315	HSPB1,NPM1,UCHL1,YWHAG,MVP,RACK1,PARK7
13_Summary	Reactome Gene Sets	R-HSA-445355	Smooth Muscle Contraction	-11.3677	-9.03541	10/40	301,302,309,800,4637,5829,7094,7168,7171,7414,70,444,476,7431,226,1938,2023,2316,2934,4000,81,4627	ANXA1,ANXA2,ANXA6,CALD1,MYL6,PXN,TLN1,TPM1,TPM4,VCL,ACTC1,ASPH,ATP1A1,VIM,ALDOA,EEF2,ENO1,FLNA,GSN,LMNA,ACTN4,MYH9
13_Member	Reactome Gene Sets	R-HSA-445355	Smooth Muscle Contraction	-11.3677	-9.03541	10/40	301,302,309,800,4637,5829,7094,7168,7171,7414	ANXA1,ANXA2,ANXA6,CALD1,MYL6,PXN,TLN1,TPM1,TPM4,VCL
13_Member	Reactome Gene Sets	R-HSA-397014	Muscle contraction	-7.74532	-5.70267	14/207	70,301,302,309,444,476,800,4637,5829,7094,7168,7171,7414,7431	ACTC1,ANXA1,ANXA2,ANXA6,ASPH,ATP1A1,CALD1,MYL6,PXN,TLN1,TPM1,TPM4,VCL,VIM
13_Member	GO Biological Processes	GO:0006936	muscle contraction	-6.25653	-4.41077	16/359	70,226,309,444,476,800,1938,2023,2316,4637,5829,7094,7168,7171,7414,7431	ACTC1,ALDOA,ANXA6,ASPH,ATP1A1,CALD1,EEF2,ENO1,FLNA,MYL6,PXN,TLN1,TPM1,TPM4,VCL,VIM
13_Member	GO Biological Processes	GO:0003012	muscle system process	-6.11794	-4.2918	18/462	70,226,309,444,476,800,1938,2023,2316,2934,4000,4637,5829,7094,7168,7171,7414,7431	ACTC1,ALDOA,ANXA6,ASPH,ATP1A1,CALD1,EEF2,ENO1,FLNA,GSN,LMNA,MYL6,PXN,TLN1,TPM1,TPM4,VCL,VIM
13_Member	GO Biological Processes	GO:0030048	actin filament-based movement	-4.78061	-3.14274	9/149	70,81,476,2316,4627,4637,7168,7171,7431	ACTC1,ACTN4,ATP1A1,FLNA,MYH9,MYL6,TPM1,TPM4,VIM
13_Member	GO Biological Processes	GO:0030049	muscle filament sliding	-4.42684	-2.83676	5/39	70,4637,7168,7171,7431	ACTC1,MYL6,TPM1,TPM4,VIM
13_Member	GO Biological Processes	GO:0033275	actin-myosin filament sliding	-4.42684	-2.83676	5/39	70,4637,7168,7171,7431	ACTC1,MYL6,TPM1,TPM4,VIM
13_Member	GO Biological Processes	GO:0070252	actin-mediated cell contraction	-3.78722	-2.27565	7/118	70,476,2316,4637,7168,7171,7431	ACTC1,ATP1A1,FLNA,MYL6,TPM1,TPM4,VIM
13_Member	Reactome Gene Sets	R-HSA-390522	Striated Muscle Contraction	-3.38835	-1.92658	4/36	70,7168,7171,7431	ACTC1,TPM1,TPM4,VIM
13_Member	KEGG Pathway	hsa04260	Cardiac muscle contraction	-2.14269	-0.845593	4/78	70,476,7168,7171	ACTC1,ATP1A1,TPM1,TPM4
13_Member	GO Biological Processes	GO:0006941	striated muscle contraction	-2.10762	-0.816673	6/176	70,226,476,1938,2316,7168	ACTC1,ALDOA,ATP1A1,EEF2,FLNA,TPM1
14_Summary	KEGG Pathway	hsa04612	Antigen processing and presentation	-10.9214	-8.61516	12/77	811,821,1508,2923,3105,3303,3308,3309,3312,3320,3326,5721,3313,3315,3336,5479,9601,10576,30001,3329,5478,60,81,1915,7531,3184,1965,8531,7184,4691,8570	CALR,CANX,CTSB,PDIA3,HLA-A,HSPA1A,HSPA4,HSPA5,HSPA8,HSP90AA1,HSP90AB1,PSME2,HSPA9,HSPB1,HSPE1,PPIB,PDIA4,CCT2,ERO1A,HSPD1,PPIA,ACTB,ACTN4,EEF1A1,YWHAE,HNRNPD,EIF2S1,YBX3,HSP90B1,NCL,KHSRP
14_Member	KEGG Pathway	hsa04612	Antigen processing and presentation	-10.9214	-8.61516	12/77	811,821,1508,2923,3105,3303,3308,3309,3312,3320,3326,5721	CALR,CANX,CTSB,PDIA3,HLA-A,HSPA1A,HSPA4,HSPA5,HSPA8,HSP90AA1,HSP90AB1,PSME2
14_Member	GO Biological Processes	GO:0061077	chaperone-mediated protein folding	-9.49276	-7.28086	10/60	3303,3309,3312,3313,3315,3336,5479,9601,10576,30001	HSPA1A,HSPA5,HSPA8,HSPA9,HSPB1,HSPE1,PPIB,PDIA4,CCT2,ERO1A
14_Member	GO Biological Processes	GO:0006458	'de novo' protein folding	-8.27337	-6.16378	8/41	3303,3309,3312,3313,3329,3336,10576,30001	HSPA1A,HSPA5,HSPA8,HSPA9,HSPD1,HSPE1,CCT2,ERO1A
14_Member	GO Biological Processes	GO:0042026	protein refolding	-8.27337	-6.16378	8/41	3303,3309,3312,3313,3320,3329,5478,5479	HSPA1A,HSPA5,HSPA8,HSPA9,HSP90AA1,HSPD1,PPIA,PPIB
14_Member	GO Biological Processes	GO:0051131	chaperone-mediated protein complex assembly	-7.55008	-5.53847	6/20	3303,3308,3320,3326,3329,10576	HSPA1A,HSPA4,HSP90AA1,HSP90AB1,HSPD1,CCT2
14_Member	GO Biological Processes	GO:0051084	'de novo' posttranslational protein folding	-7.20563	-5.25888	7/37	3303,3309,3312,3313,3336,10576,30001	HSPA1A,HSPA5,HSPA8,HSPA9,HSPE1,CCT2,ERO1A
14_Member	CORUM	CORUM:725	P2X7 receptor signalling complex	-7.1949	-5.2568	5/12	60,81,3303,3312,3326	ACTB,ACTN4,HSPA1A,HSPA8,HSP90AB1
14_Member	Reactome Gene Sets	R-HSA-3371556	Cellular response to heat stress	-6.64928	-4.76634	9/89	1915,3303,3308,3309,3312,3313,3320,3326,7531	EEF1A1,HSPA1A,HSPA4,HSPA5,HSPA8,HSPA9,HSP90AA1,HSP90AB1,YWHAE
14_Member	GO Biological Processes	GO:0051085	chaperone cofactor-dependent protein refolding	-6.22384	-4.38185	6/32	3303,3309,3312,3313,3336,30001	HSPA1A,HSPA5,HSPA8,HSPA9,HSPE1,ERO1A
14_Member	Reactome Gene Sets	R-HSA-3371568	Attenuation phase	-5.08482	-3.39512	4/14	3303,3312,3320,3326	HSPA1A,HSPA8,HSP90AA1,HSP90AB1
14_Member	CORUM	CORUM:1308	PABPC1-HSPA8-HNRPD-EIF4G1 complex	-5.04242	-3.3638	3/5	3184,3303,3312	HNRNPD,HSPA1A,HSPA8
14_Member	CORUM	CORUM:2721	HCF-1 complex	-4.61288	-2.99275	4/18	3308,3309,3312,3320	HSPA4,HSPA5,HSPA8,HSP90AA1
14_Member	Reactome Gene Sets	R-HSA-3371453	Regulation of HSF1-mediated heat shock response	-4.2332	-2.67225	6/69	3303,3308,3309,3312,3313,7531	HSPA1A,HSPA4,HSPA5,HSPA8,HSPA9,YWHAE
14_Member	Reactome Gene Sets	R-HSA-3371571	HSF1-dependent transactivation	-4.09224	-2.55128	4/24	3303,3312,3320,3326	HSPA1A,HSPA8,HSP90AA1,HSP90AB1
14_Member	GO Biological Processes	GO:0034605	cellular response to heat	-3.4093	-1.9445	7/136	1965,3303,3312,3320,3326,3329,7531	EIF2S1,HSPA1A,HSPA8,HSP90AA1,HSP90AB1,HSPD1,YWHAE
14_Member	GO Biological Processes	GO:0009266	response to temperature stimulus	-3.15712	-1.72451	9/244	1965,3303,3312,3320,3326,3329,7531,8531,30001	EIF2S1,HSPA1A,HSPA8,HSP90AA1,HSP90AB1,HSPD1,YWHAE,YBX3,ERO1A
14_Member	GO Biological Processes	GO:1900034	regulation of cellular response to heat	-2.97164	-1.55725	5/79	3303,3312,3320,3326,7531	HSPA1A,HSPA8,HSP90AA1,HSP90AB1,YWHAE
14_Member	GO Biological Processes	GO:0009408	response to heat	-2.73812	-1.34792	7/177	1965,3303,3312,3320,3326,3329,7531	EIF2S1,HSPA1A,HSPA8,HSP90AA1,HSP90AB1,HSPD1,YWHAE
14_Member	KEGG Pathway	hsa04915	Estrogen signaling pathway	-2.55747	-1.18854	5/98	3303,3312,3320,3326,7184	HSPA1A,HSPA8,HSP90AA1,HSP90AB1,HSP90B1
14_Member	GO Biological Processes	GO:0033120	positive regulation of RNA splicing	-2.25208	-0.936003	3/37	3303,3312,4691	HSPA1A,HSPA8,NCL
14_Member	GO Biological Processes	GO:1903313	positive regulation of mRNA metabolic process	-2.08567	-0.800636	4/81	3184,3312,4691,8570	HNRNPD,HSPA8,NCL,KHSRP
15_Summary	CORUM	CORUM:5615	Emerin complex 52	-10.4973	-8.21963	8/23	60,3190,3191,3192,3609,7531,8826,10971,7529,11140,2746,3309,10409,16,444,1808,2316,3184,3688,3925,7520,26227,57142	ACTB,HNRNPK,HNRNPL,HNRNPU,ILF3,YWHAE,IQGAP1,YWHAQ,YWHAB,CDC37,GLUD1,HSPA5,BASP1,AARS1,ASPH,DPYSL2,FLNA,HNRNPD,ITGB1,STMN1,XRCC5,PHGDH,RTN4
15_Member	CORUM	CORUM:5615	Emerin complex 52	-10.4973	-8.21963	8/23	60,3190,3191,3192,3609,7531,8826,10971	ACTB,HNRNPK,HNRNPL,HNRNPU,ILF3,YWHAE,IQGAP1,YWHAQ
15_Member	CORUM	CORUM:5613	Emerin complex 25	-6.46722	-4.59682	5/16	60,3190,7529,7531,11140	ACTB,HNRNPK,YWHAB,YWHAE,CDC37
15_Member	GO Biological Processes	GO:0021762	substantia nigra development	-5.43497	-3.6945	6/43	60,2746,3309,7531,10409,10971	ACTB,GLUD1,HSPA5,YWHAE,BASP1,YWHAQ
15_Member	GO Biological Processes	GO:0048857	neural nucleus development	-4.49854	-2.89959	6/62	60,2746,3309,7531,10409,10971	ACTB,GLUD1,HSPA5,YWHAE,BASP1,YWHAQ
15_Member	GO Biological Processes	GO:0030901	midbrain development	-3.56556	-2.08151	6/91	60,2746,3309,7531,10409,10971	ACTB,GLUD1,HSPA5,YWHAE,BASP1,YWHAQ
15_Member	GO Biological Processes	GO:0060322	head development	-2.33663	-1.0114	16/784	16,60,444,1808,2316,2746,3184,3309,3688,3925,7520,7531,10409,10971,26227,57142	AARS1,ACTB,ASPH,DPYSL2,FLNA,GLUD1,HNRNPD,HSPA5,ITGB1,STMN1,XRCC5,YWHAE,BASP1,YWHAQ,PHGDH,RTN4
15_Member	GO Biological Processes	GO:0007420	brain development	-2.19039	-0.882004	15/741	16,60,1808,2316,2746,3184,3309,3688,3925,7520,7531,10409,10971,26227,57142	AARS1,ACTB,DPYSL2,FLNA,GLUD1,HNRNPD,HSPA5,ITGB1,STMN1,XRCC5,YWHAE,BASP1,YWHAQ,PHGDH,RTN4
16_Summary	Reactome Gene Sets	R-HSA-114608	Platelet degranulation	-10.4512	-8.1774	14/129	81,87,213,226,308,813,2316,3309,5216,5478,7094,7414,8407,10487,60,302,682,829,832,960,2782,3675,3688,7534,10383,84790,301,309,1192,2934,3315,3848,3998,4627,5315,7168,3956,4131,231,2821,3925,388697	ACTN4,ACTN1,ALB,ALDOA,ANXA5,CALU,FLNA,HSPA5,PFN1,PPIA,TLN1,VCL,TAGLN2,CAP1,ACTB,ANXA2,BSG,CAPZA1,CAPZB,CD44,GNB1,ITGA3,ITGB1,YWHAZ,TUBB4B,TUBA1C,ANXA1,ANXA6,CLIC1,GSN,HSPB1,KRT1,LMAN1,MYH9,PKM,TPM1,LGALS1,MAP1B,AKR1B1,GPI,STMN1,HRNR
16_Member	Reactome Gene Sets	R-HSA-114608	Platelet degranulation	-10.4512	-8.1774	14/129	81,87,213,226,308,813,2316,3309,5216,5478,7094,7414,8407,10487	ACTN4,ACTN1,ALB,ALDOA,ANXA5,CALU,FLNA,HSPA5,PFN1,PPIA,TLN1,VCL,TAGLN2,CAP1
16_Member	Reactome Gene Sets	R-HSA-76005	Response to elevated platelet cytosolic Ca2+	-10.2264	-7.96038	14/134	81,87,213,226,308,813,2316,3309,5216,5478,7094,7414,8407,10487	ACTN4,ACTN1,ALB,ALDOA,ANXA5,CALU,FLNA,HSPA5,PFN1,PPIA,TLN1,VCL,TAGLN2,CAP1
16_Member	Reactome Gene Sets	R-HSA-109582	Hemostasis	-9.26997	-7.07471	26/622	60,81,87,213,226,302,308,682,813,829,832,960,2316,2782,3309,3675,3688,5216,5478,7094,7414,7534,8407,10383,10487,84790	ACTB,ACTN4,ACTN1,ALB,ALDOA,ANXA2,ANXA5,BSG,CALU,CAPZA1,CAPZB,CD44,FLNA,GNB1,HSPA5,ITGA3,ITGB1,PFN1,PPIA,TLN1,VCL,YWHAZ,TAGLN2,TUBB4B,CAP1,TUBA1C
16_Member	Reactome Gene Sets	R-HSA-76002	Platelet activation, signaling and aggregation	-8.11394	-6.01603	16/263	81,87,213,226,308,813,2316,2782,3309,5216,5478,7094,7414,7534,8407,10487	ACTN4,ACTN1,ALB,ALDOA,ANXA5,CALU,FLNA,GNB1,HSPA5,PFN1,PPIA,TLN1,VCL,YWHAZ,TAGLN2,CAP1
16_Member	GO Biological Processes	GO:0042060	wound healing	-7.21587	-5.26598	22/576	60,87,301,308,309,829,832,960,1192,2316,2782,2934,3315,3688,3848,3998,4627,5315,7094,7168,7414,7534	ACTB,ACTN1,ANXA1,ANXA5,ANXA6,CAPZA1,CAPZB,CD44,CLIC1,FLNA,GNB1,GSN,HSPB1,ITGB1,KRT1,LMAN1,MYH9,PKM,TLN1,TPM1,VCL,YWHAZ
16_Member	GO Biological Processes	GO:0009611	response to wounding	-7.05664	-5.13199	24/691	60,87,301,308,309,829,832,960,1192,2316,2782,2934,3315,3688,3848,3956,3998,4131,4627,5315,7094,7168,7414,7534	ACTB,ACTN1,ANXA1,ANXA5,ANXA6,CAPZA1,CAPZB,CD44,CLIC1,FLNA,GNB1,GSN,HSPB1,ITGB1,KRT1,LGALS1,LMAN1,MAP1B,MYH9,PKM,TLN1,TPM1,VCL,YWHAZ
16_Member	GO Biological Processes	GO:0070527	platelet aggregation	-6.91493	-5.00575	8/60	60,87,1192,2316,3315,4627,7094,7414	ACTB,ACTN1,CLIC1,FLNA,HSPB1,MYH9,TLN1,VCL
16_Member	GO Biological Processes	GO:0034109	homotypic cell-cell adhesion	-6.8681	-4.9673	9/84	60,87,1192,2316,3315,3956,4627,7094,7414	ACTB,ACTN1,CLIC1,FLNA,HSPB1,LGALS1,MYH9,TLN1,VCL
16_Member	GO Biological Processes	GO:0050878	regulation of body fluid levels	-6.82725	-4.93139	20/507	60,87,231,302,308,829,832,1192,2316,2782,2821,3315,3848,3925,3998,4627,7094,7414,7534,388697	ACTB,ACTN1,AKR1B1,ANXA2,ANXA5,CAPZA1,CAPZB,CLIC1,FLNA,GNB1,GPI,HSPB1,KRT1,STMN1,LMAN1,MYH9,TLN1,VCL,YWHAZ,HRNR
16_Member	GO Biological Processes	GO:0007599	hemostasis	-6.55443	-4.68093	16/341	60,87,308,829,832,1192,2316,2782,2821,3315,3848,3998,4627,7094,7414,7534	ACTB,ACTN1,ANXA5,CAPZA1,CAPZB,CLIC1,FLNA,GNB1,GPI,HSPB1,KRT1,LMAN1,MYH9,TLN1,VCL,YWHAZ
16_Member	GO Biological Processes	GO:0007596	blood coagulation	-5.90833	-4.11556	15/336	60,87,308,829,832,1192,2316,2782,3315,3848,3998,4627,7094,7414,7534	ACTB,ACTN1,ANXA5,CAPZA1,CAPZB,CLIC1,FLNA,GNB1,HSPB1,KRT1,LMAN1,MYH9,TLN1,VCL,YWHAZ
16_Member	GO Biological Processes	GO:0050817	coagulation	-5.81303	-4.02922	15/342	60,87,308,829,832,1192,2316,2782,3315,3848,3998,4627,7094,7414,7534	ACTB,ACTN1,ANXA5,CAPZA1,CAPZB,CLIC1,FLNA,GNB1,HSPB1,KRT1,LMAN1,MYH9,TLN1,VCL,YWHAZ
16_Member	GO Biological Processes	GO:0030168	platelet activation	-5.53181	-3.77973	10/154	60,87,1192,2316,2782,3315,4627,7094,7414,7534	ACTB,ACTN1,CLIC1,FLNA,GNB1,HSPB1,MYH9,TLN1,VCL,YWHAZ
16_Member	GO Biological Processes	GO:0002576	platelet degranulation	-5.31543	-3.60163	9/128	81,87,213,226,308,2316,7094,7414,8407	ACTN4,ACTN1,ALB,ALDOA,ANXA5,FLNA,TLN1,VCL,TAGLN2
17_Summary	Reactome Gene Sets	R-HSA-3371497	HSP90 chaperone cycle for steroid hormone receptors (SHR)	-9.88546	-7.63824	10/55	829,832,1778,1783,3303,3312,3320,3326,10383,84790,1915,7431,10226,11315	CAPZA1,CAPZB,DYNC1H1,DYNC1LI2,HSPA1A,HSPA8,HSP90AA1,HSP90AB1,TUBB4B,TUBA1C,EEF1A1,VIM,PLIN3,PARK7
17_Member	Reactome Gene Sets	R-HSA-3371497	HSP90 chaperone cycle for steroid hormone receptors (SHR)	-9.88546	-7.63824	10/55	829,832,1778,1783,3303,3312,3320,3326,10383,84790	CAPZA1,CAPZB,DYNC1H1,DYNC1LI2,HSPA1A,HSPA8,HSP90AA1,HSP90AB1,TUBB4B,TUBA1C
17_Member	Reactome Gene Sets	R-HSA-9613829	Chaperone Mediated Autophagy	-8.93228	-6.76851	7/22	1915,3312,3320,3326,7431,10226,11315	EEF1A1,HSPA8,HSP90AA1,HSP90AB1,VIM,PLIN3,PARK7
17_Member	Reactome Gene Sets	R-HSA-9663891	Selective autophagy	-7.00663	-5.08557	9/81	1778,1783,3312,3320,7431,10226,10383,11315,84790	DYNC1H1,DYNC1LI2,HSPA8,HSP90AA1,VIM,PLIN3,TUBB4B,PARK7,TUBA1C
17_Member	Reactome Gene Sets	R-HSA-9646399	Aggrephagy	-6.73174	-4.84399	7/43	1778,1783,3320,7431,10383,11315,84790	DYNC1H1,DYNC1LI2,HSP90AA1,VIM,TUBB4B,PARK7,TUBA1C
17_Member	Reactome Gene Sets	R-HSA-9612973	Autophagy	-6.52849	-4.65654	11/151	1778,1783,1915,3312,3320,3326,7431,10226,10383,11315,84790	DYNC1H1,DYNC1LI2,EEF1A1,HSPA8,HSP90AA1,HSP90AB1,VIM,PLIN3,TUBB4B,PARK7,TUBA1C
17_Member	Reactome Gene Sets	R-HSA-1632852	Macroautophagy	-5.10028	-3.40545	9/136	1778,1783,3312,3320,7431,10226,10383,11315,84790	DYNC1H1,DYNC1LI2,HSPA8,HSP90AA1,VIM,PLIN3,TUBB4B,PARK7,TUBA1C
17_Member	Reactome Gene Sets	R-HSA-9615710	Late endosomal microautophagy	-3.43618	-1.96772	4/35	3312,7431,10226,11315	HSPA8,VIM,PLIN3,PARK7
18_Summary	Reactome Gene Sets	R-HSA-447115	Interleukin-12 family signaling	-9.72367	-7.49447	10/57	302,821,829,3181,3313,4478,5034,5478,5721,6175,81,301,960,3105,3303,3312,3320,3326,3688,5682,5694,7184,7431,7534,10399,11140	ANXA2,CANX,CAPZA1,HNRNPA2B1,HSPA9,MSN,P4HB,PPIA,PSME2,RPLP0,ACTN4,ANXA1,CD44,HLA-A,HSPA1A,HSPA8,HSP90AA1,HSP90AB1,ITGB1,PSMA1,PSMB6,HSP90B1,VIM,YWHAZ,RACK1,CDC37
18_Member	Reactome Gene Sets	R-HSA-447115	Interleukin-12 family signaling	-9.72367	-7.49447	10/57	302,821,829,3181,3313,4478,5034,5478,5721,6175	ANXA2,CANX,CAPZA1,HNRNPA2B1,HSPA9,MSN,P4HB,PPIA,PSME2,RPLP0
18_Member	GO Biological Processes	GO:0035722	interleukin-12-mediated signaling pathway	-9.16359	-6.9812	9/47	302,829,3181,3313,4478,5034,5478,5721,6175	ANXA2,CAPZA1,HNRNPA2B1,HSPA9,MSN,P4HB,PPIA,PSME2,RPLP0
18_Member	Reactome Gene Sets	R-HSA-9020591	Interleukin-12 signaling	-9.16359	-6.9812	9/47	302,829,3181,3313,4478,5034,5478,5721,6175	ANXA2,CAPZA1,HNRNPA2B1,HSPA9,MSN,P4HB,PPIA,PSME2,RPLP0
18_Member	GO Biological Processes	GO:0071349	cellular response to interleukin-12	-8.99264	-6.82276	9/49	302,829,3181,3313,4478,5034,5478,5721,6175	ANXA2,CAPZA1,HNRNPA2B1,HSPA9,MSN,P4HB,PPIA,PSME2,RPLP0
18_Member	GO Biological Processes	GO:0070671	response to interleukin-12	-8.91014	-6.7494	9/50	302,829,3181,3313,4478,5034,5478,5721,6175	ANXA2,CAPZA1,HNRNPA2B1,HSPA9,MSN,P4HB,PPIA,PSME2,RPLP0
18_Member	Reactome Gene Sets	R-HSA-8950505	Gene and protein expression by JAK-STAT signaling after Interleukin-12 stimulation	-8.5533	-6.41317	8/38	302,829,3181,3313,4478,5478,5721,6175	ANXA2,CAPZA1,HNRNPA2B1,HSPA9,MSN,PPIA,PSME2,RPLP0
18_Member	GO Biological Processes	GO:0019221	cytokine-mediated signaling pathway	-7.08134	-5.15317	26/796	81,301,302,821,829,960,3105,3181,3303,3312,3313,3320,3326,3688,4478,5034,5478,5682,5694,5721,6175,7184,7431,7534,10399,11140	ACTN4,ANXA1,ANXA2,CANX,CAPZA1,CD44,HLA-A,HNRNPA2B1,HSPA1A,HSPA8,HSPA9,HSP90AA1,HSP90AB1,ITGB1,MSN,P4HB,PPIA,PSMA1,PSMB6,PSME2,RPLP0,HSP90B1,VIM,YWHAZ,RACK1,CDC37
18_Member	Reactome Gene Sets	R-HSA-449147	Signaling by Interleukins	-6.80232	-4.90973	19/461	301,302,821,829,3181,3312,3313,3320,3688,4478,5034,5478,5682,5694,5721,6175,7184,7431,7534	ANXA1,ANXA2,CANX,CAPZA1,HNRNPA2B1,HSPA8,HSPA9,HSP90AA1,ITGB1,MSN,P4HB,PPIA,PSMA1,PSMB6,PSME2,RPLP0,HSP90B1,VIM,YWHAZ
19_Summary	GO Biological Processes	GO:0034975	protein folding in endoplasmic reticulum	-9.44182	-7.23666	6/11	811,821,2923,3309,7184,30001,4869,8531,3105,5589,23193,213,476,9601,682,1965	CALR,CANX,PDIA3,HSPA5,HSP90B1,ERO1A,NPM1,YBX3,HLA-A,PRKCSH,GANAB,ALB,ATP1A1,PDIA4,BSG,EIF2S1
19_Member	GO Biological Processes	GO:0034975	protein folding in endoplasmic reticulum	-9.44182	-7.23666	6/11	811,821,2923,3309,7184,30001	CALR,CANX,PDIA3,HSPA5,HSP90B1,ERO1A
19_Member	CORUM	CORUM:1227	H2AX complex II	-5.96817	-4.1702	4/9	811,3309,4869,8531	CALR,HSPA5,NPM1,YBX3
19_Member	Reactome Gene Sets	R-HSA-983170	Antigen Presentation: Folding, assembly and peptide loading of class I MHC	-5.41335	-3.67516	5/25	811,821,2923,3105,3309	CALR,CANX,PDIA3,HLA-A,HSPA5
19_Member	Reactome Gene Sets	R-HSA-901042	Calnexin/calreticulin cycle	-5.32405	-3.60809	5/26	811,821,2923,5589,23193	CALR,CANX,PDIA3,PRKCSH,GANAB
19_Member	Reactome Gene Sets	R-HSA-532668	N-glycan trimming in the ER and Calnexin/Calreticulin cycle	-4.66188	-3.03737	5/35	811,821,2923,5589,23193	CALR,CANX,PDIA3,PRKCSH,GANAB
19_Member	CORUM	CORUM:1226	H2AX complex I	-4.50465	-2.90405	3/7	811,3309,4869	CALR,HSPA5,NPM1
19_Member	KEGG Pathway	hsa04918	Thyroid hormone synthesis	-4.06181	-2.5223	6/74	213,476,821,3309,7184,9601	ALB,ATP1A1,CANX,HSPA5,HSP90B1,PDIA4
19_Member	GO Biological Processes	GO:0036500	ATF6-mediated unfolded protein response	-3.97898	-2.44874	3/10	811,3309,7184	CALR,HSPA5,HSP90B1
19_Member	Reactome Gene Sets	R-HSA-381183	ATF6 (ATF6-alpha) activates chaperone genes	-3.97898	-2.44874	3/10	811,3309,7184	CALR,HSPA5,HSP90B1
19_Member	CORUM	CORUM:1223	H2AX complex, isolated from cells without IR exposure	-3.84382	-2.3268	3/11	811,3309,4869	CALR,HSPA5,NPM1
19_Member	Reactome Gene Sets	R-HSA-381033	ATF6 (ATF6-alpha) activates chaperones	-3.72202	-2.22048	3/12	811,3309,7184	CALR,HSPA5,HSP90B1
19_Member	CORUM	CORUM:6859	HRD1 complex	-3.61122	-2.11948	3/13	682,3309,7184	BSG,HSPA5,HSP90B1
19_Member	GO Biological Processes	GO:0006984	ER-nucleus signaling pathway	-2.90915	-1.50137	4/48	811,1965,3309,7184	CALR,EIF2S1,HSPA5,HSP90B1
20_Summary	GO Biological Processes	GO:0051129	negative regulation of cellular component organization	-9.32169	-7.12315	29/764	81,396,822,829,832,2664,2934,3006,3009,3192,3303,3309,3312,3675,3925,3956,3958,3998,4000,4131,4134,4869,5216,7431,7520,9554,10399,11315,57142,3320,4478,6188,7037,10097,1778,2316,5829,7168,8826,51504,444,81876,476,4627,682,960,3837,11140,10487	ACTN4,ARHGDIA,CAPG,CAPZA1,CAPZB,GDI1,GSN,H1-2,H1-5,HNRNPU,HSPA1A,HSPA5,HSPA8,ITGA3,STMN1,LGALS1,LGALS3,LMAN1,LMNA,MAP1B,MAP4,NPM1,PFN1,VIM,XRCC5,SEC22B,RACK1,PARK7,RTN4,HSP90AA1,MSN,RPS3,TFRC,ACTR2,DYNC1H1,FLNA,PXN,TPM1,IQGAP1,TRMT112,ASPH,RAB1B,ATP1A1,MYH9,BSG,CD44,KPNB1,CDC37,CAP1
20_Member	GO Biological Processes	GO:0051129	negative regulation of cellular component organization	-9.32169	-7.12315	29/764	81,396,822,829,832,2664,2934,3006,3009,3192,3303,3309,3312,3675,3925,3956,3958,3998,4000,4131,4134,4869,5216,7431,7520,9554,10399,11315,57142	ACTN4,ARHGDIA,CAPG,CAPZA1,CAPZB,GDI1,GSN,H1-2,H1-5,HNRNPU,HSPA1A,HSPA5,HSPA8,ITGA3,STMN1,LGALS1,LGALS3,LMAN1,LMNA,MAP1B,MAP4,NPM1,PFN1,VIM,XRCC5,SEC22B,RACK1,PARK7,RTN4
20_Member	GO Biological Processes	GO:0010639	negative regulation of organelle organization	-6.17704	-4.34507	17/410	822,829,832,2934,3006,3009,3192,3303,3925,3998,4000,4131,4134,4869,5216,7520,9554	CAPG,CAPZA1,CAPZB,GSN,H1-2,H1-5,HNRNPU,HSPA1A,STMN1,LMAN1,LMNA,MAP1B,MAP4,NPM1,PFN1,XRCC5,SEC22B
20_Member	GO Biological Processes	GO:0043254	regulation of protein complex assembly	-5.77956	-3.99827	18/488	822,829,832,2934,3303,3309,3312,3320,3925,3958,4131,4478,5216,6188,7037,10097,10399,11315	CAPG,CAPZA1,CAPZB,GSN,HSPA1A,HSPA5,HSPA8,HSP90AA1,STMN1,LGALS3,MAP1B,MSN,PFN1,RPS3,TFRC,ACTR2,RACK1,PARK7
20_Member	GO Biological Processes	GO:0044089	positive regulation of cellular component biogenesis	-5.55026	-3.79463	19/559	822,1778,2316,2934,3303,3320,3958,4131,4478,5216,5829,6188,7037,7168,8826,10097,10399,11315,51504	CAPG,DYNC1H1,FLNA,GSN,HSPA1A,HSP90AA1,LGALS3,MAP1B,MSN,PFN1,PXN,RPS3,TFRC,TPM1,IQGAP1,ACTR2,RACK1,PARK7,TRMT112
20_Member	GO Biological Processes	GO:1902903	regulation of supramolecular fiber organization	-5.39478	-3.66114	15/370	822,829,832,2316,2934,3303,3312,3925,4131,5216,5829,6188,7168,10097,11315	CAPG,CAPZA1,CAPZB,FLNA,GSN,HSPA1A,HSPA8,STMN1,MAP1B,PFN1,PXN,RPS3,TPM1,ACTR2,PARK7
20_Member	GO Biological Processes	GO:0031334	positive regulation of protein complex assembly	-5.29459	-3.58294	13/285	822,2934,3303,3320,3958,4131,4478,5216,6188,7037,10097,10399,11315	CAPG,GSN,HSPA1A,HSP90AA1,LGALS3,MAP1B,MSN,PFN1,RPS3,TFRC,ACTR2,RACK1,PARK7
20_Member	GO Biological Processes	GO:0051261	protein depolymerization	-4.80675	-3.16159	8/113	444,822,829,832,2934,3312,3925,4131	ASPH,CAPG,CAPZA1,CAPZB,GSN,HSPA8,STMN1,MAP1B
20_Member	GO Biological Processes	GO:0032271	regulation of protein polymerization	-4.78976	-3.15099	11/228	822,829,832,2934,3303,3320,3925,4131,5216,6188,10097	CAPG,CAPZA1,CAPZB,GSN,HSPA1A,HSP90AA1,STMN1,MAP1B,PFN1,RPS3,ACTR2
20_Member	GO Biological Processes	GO:0051493	regulation of cytoskeleton organization	-4.44619	-2.85136	17/555	396,822,829,832,1778,2316,2934,3192,3303,3925,4131,4869,5216,5829,6188,7168,10097	ARHGDIA,CAPG,CAPZA1,CAPZB,DYNC1H1,FLNA,GSN,HNRNPU,HSPA1A,STMN1,MAP1B,NPM1,PFN1,PXN,RPS3,TPM1,ACTR2
20_Member	GO Biological Processes	GO:0051016	barbed-end actin filament capping	-4.41998	-2.83085	4/20	822,829,832,2934	CAPG,CAPZA1,CAPZB,GSN
20_Member	GO Biological Processes	GO:1902115	regulation of organelle assembly	-4.16998	-2.61803	10/221	822,1778,2934,3192,3303,4134,4478,4869,9554,81876	CAPG,DYNC1H1,GSN,HNRNPU,HSPA1A,MAP4,MSN,NPM1,SEC22B,RAB1B
20_Member	GO Biological Processes	GO:0032272	negative regulation of protein polymerization	-3.99693	-2.46457	6/76	822,829,832,2934,3925,5216	CAPG,CAPZA1,CAPZB,GSN,STMN1,PFN1
20_Member	GO Biological Processes	GO:0051495	positive regulation of cytoskeleton organization	-3.99513	-2.46348	10/232	1778,2316,2934,3303,4131,5216,5829,6188,7168,10097	DYNC1H1,FLNA,GSN,HSPA1A,MAP1B,PFN1,PXN,RPS3,TPM1,ACTR2
20_Member	GO Biological Processes	GO:0031333	negative regulation of protein complex assembly	-3.96967	-2.44014	8/148	822,829,832,2934,3309,3925,5216,11315	CAPG,CAPZA1,CAPZB,GSN,HSPA5,STMN1,PFN1,PARK7
20_Member	GO Biological Processes	GO:1902904	negative regulation of supramolecular fiber organization	-3.86954	-2.35047	8/153	822,829,832,2934,3312,3925,4131,5216	CAPG,CAPZA1,CAPZB,GSN,HSPA8,STMN1,MAP1B,PFN1
20_Member	GO Biological Processes	GO:0051258	protein polymerization	-3.84675	-2.32905	11/290	822,829,832,2934,3303,3320,3925,4131,5216,6188,10097	CAPG,CAPZA1,CAPZB,GSN,HSPA1A,HSP90AA1,STMN1,MAP1B,PFN1,RPS3,ACTR2
20_Member	GO Biological Processes	GO:0051494	negative regulation of cytoskeleton organization	-3.75449	-2.24763	8/159	822,829,832,2934,3925,4131,4869,5216	CAPG,CAPZA1,CAPZB,GSN,STMN1,MAP1B,NPM1,PFN1
20_Member	GO Biological Processes	GO:0032970	regulation of actin filament-based process	-3.73158	-2.22655	13/404	396,476,822,829,832,2316,2934,3925,4627,5216,5829,7168,10097	ARHGDIA,ATP1A1,CAPG,CAPZA1,CAPZB,FLNA,GSN,STMN1,MYH9,PFN1,PXN,TPM1,ACTR2
20_Member	GO Biological Processes	GO:1901879	regulation of protein depolymerization	-3.72747	-2.22328	6/85	444,822,829,832,2934,4131	ASPH,CAPG,CAPZA1,CAPZB,GSN,MAP1B
20_Member	GO Biological Processes	GO:1902905	positive regulation of supramolecular fiber organization	-3.63058	-2.1369	9/210	2316,2934,3303,4131,5216,5829,6188,7168,10097	FLNA,GSN,HSPA1A,MAP1B,PFN1,PXN,RPS3,TPM1,ACTR2
20_Member	GO Biological Processes	GO:0030837	negative regulation of actin filament polymerization	-3.4553	-1.98439	5/62	822,829,832,2934,5216	CAPG,CAPZA1,CAPZB,GSN,PFN1
20_Member	GO Biological Processes	GO:0043624	cellular protein complex disassembly	-3.45295	-1.98265	9/222	444,822,829,832,2934,3312,3925,4131,51504	ASPH,CAPG,CAPZA1,CAPZB,GSN,HSPA8,STMN1,MAP1B,TRMT112
20_Member	GO Biological Processes	GO:0110053	regulation of actin filament organization	-3.38855	-1.92658	10/276	822,829,832,2316,2934,3925,5216,5829,7168,10097	CAPG,CAPZA1,CAPZB,FLNA,GSN,STMN1,PFN1,PXN,TPM1,ACTR2
20_Member	GO Biological Processes	GO:0032273	positive regulation of protein polymerization	-3.35218	-1.8958	7/139	2934,3303,3320,4131,5216,6188,10097	GSN,HSPA1A,HSP90AA1,MAP1B,PFN1,RPS3,ACTR2
20_Member	GO Biological Processes	GO:0071801	regulation of podosome assembly	-3.32881	-1.87717	3/16	822,2934,4478	CAPG,GSN,MSN
20_Member	GO Biological Processes	GO:0051693	actin filament capping	-3.29699	-1.85004	4/38	822,829,832,2934	CAPG,CAPZA1,CAPZB,GSN
20_Member	GO Biological Processes	GO:1901880	negative regulation of protein depolymerization	-3.26883	-1.82594	5/68	822,829,832,2934,4131	CAPG,CAPZA1,CAPZB,GSN,MAP1B
20_Member	GO Biological Processes	GO:0030835	negative regulation of actin filament depolymerization	-3.1696	-1.73529	4/41	822,829,832,2934	CAPG,CAPZA1,CAPZB,GSN
20_Member	GO Biological Processes	GO:0032956	regulation of actin cytoskeleton organization	-3.06505	-1.63971	11/359	396,822,829,832,2316,2934,3925,5216,5829,7168,10097	ARHGDIA,CAPG,CAPZA1,CAPZB,FLNA,GSN,STMN1,PFN1,PXN,TPM1,ACTR2
20_Member	GO Biological Processes	GO:0071800	podosome assembly	-3.03262	-1.61311	3/20	822,2934,4478	CAPG,GSN,MSN
20_Member	GO Biological Processes	GO:0043242	negative regulation of protein complex disassembly	-3.02197	-1.60432	5/77	822,829,832,2934,4131	CAPG,CAPZA1,CAPZB,GSN,MAP1B
20_Member	GO Biological Processes	GO:0043244	regulation of protein complex disassembly	-2.96622	-1.55291	6/118	444,822,829,832,2934,4131	ASPH,CAPG,CAPZA1,CAPZB,GSN,MAP1B
20_Member	GO Biological Processes	GO:0022411	cellular component disassembly	-2.87233	-1.4681	14/562	444,682,822,829,832,960,2934,3312,3837,3925,4131,11140,11315,51504	ASPH,BSG,CAPG,CAPZA1,CAPZB,CD44,GSN,HSPA8,KPNB1,STMN1,MAP1B,CDC37,PARK7,TRMT112
20_Member	GO Biological Processes	GO:0030834	regulation of actin filament depolymerization	-2.81039	-1.41245	4/51	822,829,832,2934	CAPG,CAPZA1,CAPZB,GSN
20_Member	GO Biological Processes	GO:0030042	actin filament depolymerization	-2.68854	-1.30241	4/55	822,829,832,2934	CAPG,CAPZA1,CAPZB,GSN
20_Member	GO Biological Processes	GO:0008154	actin polymerization or depolymerization	-2.28281	-0.964135	7/214	822,829,832,2934,5216,10097,10487	CAPG,CAPZA1,CAPZB,GSN,PFN1,ACTR2,CAP1
20_Member	GO Biological Processes	GO:0032984	protein-containing complex disassembly	-2.18914	-0.881177	9/340	444,822,829,832,2934,3312,3925,4131,51504	ASPH,CAPG,CAPZA1,CAPZB,GSN,HSPA8,STMN1,MAP1B,TRMT112
20_Member	GO Biological Processes	GO:0030833	regulation of actin filament polymerization	-2.16651	-0.863597	6/171	822,829,832,2934,5216,10097	CAPG,CAPZA1,CAPZB,GSN,PFN1,ACTR2
20_Member	GO Biological Processes	GO:0022617	extracellular matrix disassembly	-2.04903	-0.772504	4/83	682,822,960,2934	BSG,CAPG,CD44,GSN

## Sheet: Annotation-antisense（275）
Input ID	Gene ID	Type	Tax ID	Homologene Gene ID	Homologene Gene Tax ID	Gene Symbol	Description	Biological Process (GO)	Protein Function (Protein Atlas)	Subcellular Location (Protein Atlas)	Drug (DrugBank)	Canonical Pathways_x000D_	Hallmark Gene Sets_x000D_	GO:0034655 nucleobase-containing compound	R-HSA-6798695 Neutrophil degranulation	GO:0006457 protein folding	GO:1903311 regulation of mRNA metabolic p	GO:0010638 positive regulation of organel	GO:0034248 regulation of cellular amide m	M66 PID MYC ACTIV PATHWAY	CORUM:5199 Kinase maturation complex 1	CORUM:5615 Emerin complex 52	CORUM:3082 DGCR8 multiprotein complex	hsa01200 Carbon metabolism	GO:0008380 RNA splicing	GO:0071826 ribonucleoprotein complex subu	GO:2001233 regulation of apoptotic signal	R-HSA-447115 Interleukin-12 family signalin	GO:0097435 supramolecular fiber organizat	R-HSA-114608 Platelet degranulation	CORUM:5183 DNA-PK-Ku-eIF2-NF90-NF45 compl	GO:0010035 response to inorganic substanc	R-HSA-5653656 Vesicle-mediated transport
P60709	60	uniprot	H. sapiens	60	H. sapiens	ACTB	actin beta	GO:0051623 positive regulation of norepinephrine uptake;GO:0051621 regulation of norepinephrine uptake;GO:0072749 cellular response to cytochalasin B				(M5493)WNT SIGNALING	(M5915)HALLMARK APICAL JUNCTION	1.0	0.0	0.0	0.0	1.0	0.0	0.0	1.0	1.0	0.0	0.0	0.0	0.0	0.0	0.0	1.0	1.0	0.0	0.0	1.0
P35579	4627	uniprot	H. sapiens	4627	H. sapiens	MYH9	myosin heavy chain 9	GO:1903923 positive regulation of protein processing in phagocytic vesicle;GO:1903919 negative regulation of actin filament severing;GO:1903921 regulation of protein processing in phagocytic vesicle		Actin filaments;Cytosol;Plasma membrane(Supported)			(M5919)HALLMARK HEDGEHOG SIGNALING; (M5893)HALLMARK MITOTIC SPINDLE; (M5891)HALLMARK HYPOXIA	1.0	1.0	0.0	0.0	0.0	0.0	0.0	1.0	0.0	0.0	0.0	0.0	0.0	0.0	0.0	1.0	1.0	0.0	0.0	1.0
P08670	7431	uniprot	H. sapiens	7431	H. sapiens	VIM	vimentin	GO:0070307 lens fiber cell development;GO:0060020 Bergmann glial cell differentiation;GO:0071225 cellular response to muramyl dipeptide		Intermediate filaments(Approved)		(M14)PID AURORA B PATHWAY; (M220)PID CASPASE PATHWAY	(M5930)HALLMARK EPITHELIAL MESENCHYMAL TRANSITION	1.0	0.0	0.0	1.0	0.0	1.0	0.0	1.0	0.0	0.0	0.0	0.0	0.0	0.0	1.0	1.0	0.0	0.0	0.0	0.0
P04264	3848	uniprot	H. sapiens	3848	H. sapiens	KRT1	keratin 1	GO:0042730 fibrinolysis;GO:0001867 complement activation, lectin pathway;GO:0061436 establishment of skin barrier				(M223)PID BETA CATENIN NUC PATHWAY	(M5956)HALLMARK KRAS SIGNALING DN; (M5950)HALLMARK ALLOGRAFT REJECTION	0.0	1.0	0.0	0.0	1.0	0.0	0.0	1.0	0.0	0.0	0.0	0.0	0.0	0.0	0.0	0.0	1.0	0.0	0.0	0.0
P14618	5315	uniprot	H. sapiens	5315	H. sapiens	PKM	pyruvate kinase M1/2	GO:0061621 canonical glycolysis;GO:0061620 glycolytic process through glucose-6-phosphate;GO:0061615 glycolytic process through fructose-6-phosphate	Enzymes/ENZYME proteins/Transferases	Cytosol(Enhanced)	Pyruvic acid (Pyruvate kinase activity);L-Phospholactate (Pyruvate kinase activity);2-Phosphoglycolic Acid (Pyruvate kinase activity);6-(2-fluorobenzyl)-2,4-dimethyl-4,6-dihydro-5H-thieno[2',3':4,5]pyrrolo[2,3-d]pyridazin-5-one (Pyruvate kinase activity);1-[(2,6-difluorophenyl)sulfonyl]-4-(2,3-dihydro-1,4-benzodioxin-6-ylsulfonyl)piperazine (Pyruvate kinase activity);1-(2,3-dihydro-1,4-benzodioxi…	(M255)PID HIF1 TFPATHWAY	(M5937)HALLMARK GLYCOLYSIS	1.0	1.0	0.0	0.0	0.0	0.0	0.0	1.0	0.0	0.0	1.0	0.0	0.0	0.0	0.0	0.0	1.0	0.0	0.0	0.0
P11021	3309	uniprot	H. sapiens	3309	H. sapiens	HSPA5	heat shock protein family A (Hsp70) member 5	GO:0021589 cerebellum structural organization;GO:1903895 negative regulation of IRE1-mediated unfolded protein response;GO:0060904 regulation of protein folding in endoplasmic reticulum		Cytosol(Approved)	Antihemophilic Factor (Recombinant) (Unfolded protein binding);Acetylsalicylic acid (Unfolded protein binding)		(M5922)HALLMARK UNFOLDED PROTEIN RESPONSE; (M5891)HALLMARK HYPOXIA; (M5937)HALLMARK GLYCOLYSIS	1.0	0.0	1.0	0.0	1.0	0.0	0.0	0.0	0.0	1.0	0.0	0.0	0.0	1.0	0.0	0.0	1.0	1.0	1.0	0.0
P06733	2023	uniprot	H. sapiens	2023	H. sapiens	ENO1	enolase 1	GO:0061621 canonical glycolysis;GO:0061620 glycolytic process through glucose-6-phosphate;GO:1903298 negative regulation of hypoxia-induced intrinsic apoptotic signaling pathway	Enzymes/ENZYME proteins/Lyases	Cytosol;Plasma membrane(Enhanced)		(M17)PID NOTCH PATHWAY; (M255)PID HIF1 TFPATHWAY; (M66)PID MYC ACTIV PATHWAY	(M5937)HALLMARK GLYCOLYSIS; (M5891)HALLMARK HYPOXIA; (M5924)HALLMARK MTORC1 SIGNALING	1.0	0.0	0.0	0.0	0.0	0.0	1.0	0.0	0.0	0.0	1.0	0.0	0.0	1.0	0.0	0.0	0.0	0.0	0.0	0.0
P07355	302	uniprot	H. sapiens	302	H. sapiens	ANXA2	annexin A2	GO:0052362 catabolism by host of symbiont protein;GO:1905602 positive regulation of receptor-mediated endocytosis involved in cholesterol transport;GO:0052417 metabolism by host of symbiont protein	Transporters/Transporter channels and pores		Tenecteplase (S100 protein binding)	(M5880)NABA ECM AFFILIATED; (M5885)NABA MATRISOME ASSOCIATED; (M5889)NABA MATRISOME	(M5942)HALLMARK UV RESPONSE DN; (M5891)HALLMARK HYPOXIA	0.0	1.0	0.0	0.0	1.0	0.0	0.0	0.0	0.0	0.0	0.0	0.0	0.0	0.0	1.0	0.0	1.0	0.0	0.0	0.0
P68032	70	uniprot	H. sapiens	70	H. sapiens	ACTC1	actin alpha cardiac muscle 1	GO:0030240 skeletal muscle thin filament assembly;GO:0090131 mesenchyme migration;GO:0055003 cardiac myofibril assembly					(M5956)HALLMARK KRAS SIGNALING DN; (M5909)HALLMARK MYOGENESIS; (M5915)HALLMARK APICAL JUNCTION	0.0	0.0	0.0	0.0	0.0	0.0	0.0	0.0	0.0	0.0	0.0	0.0	0.0	0.0	0.0	1.0	0.0	0.0	0.0	0.0
P21333	2316	uniprot	H. sapiens	2316	H. sapiens	FLNA	filamin A	GO:1905000 regulation of membrane repolarization during atrial cardiac muscle cell action potential;GO:0098914 membrane repolarization during atrial cardiac muscle cell action potential;GO:0098910 regulation of atrial cardiac muscle cell action potential	Transporters/Accessory Factors Involved in Transport	Actin filaments;Cytosol;Plasma membrane(Enhanced)		(M23)PID WNT NONCANONICAL PATHWAY; (M16801)SIG REGULATION OF THE ACTIN CYTOSKELETON BY RHO GTPASES; (M34)PID TCR PATHWAY	(M5893)HALLMARK MITOTIC SPINDLE; (M5930)HALLMARK EPITHELIAL MESENCHYMAL TRANSITION; (M5950)HALLMARK ALLOGRAFT REJECTION	1.0	1.0	0.0	0.0	1.0	0.0	0.0	0.0	0.0	0.0	0.0	0.0	0.0	0.0	0.0	1.0	1.0	0.0	0.0	1.0
P35527	3857	uniprot	H. sapiens	3857	H. sapiens	KRT9	keratin 9	GO:0070268 cornification;GO:0045109 intermediate filament organization;GO:0031424 keratinization						0.0	0.0	0.0	0.0	0.0	0.0	0.0	0.0	0.0	0.0	0.0	0.0	0.0	0.0	0.0	1.0	0.0	0.0	0.0	0.0
P04406	2597	uniprot	H. sapiens	2597	H. sapiens	GAPDH	glyceraldehyde-3-phosphate dehydrogenase	GO:0052501 positive regulation by organism of apoptotic process in other organism involved in symbiotic interaction;GO:0061621 canonical glycolysis;GO:0052042 positive regulation by symbiont of host programmed cell death	Enzymes/ENZYME proteins/Oxidoreductases	Cytosol;Plasma membrane(Enhanced)	NADH (Peptidyl-cysteine s-nitrosylase activity);Adenosine-5-Diphosphoribose (Peptidyl-cysteine s-nitrosylase activity);Thionicotinamide-Adenine-Dinucleotide (Peptidyl-cysteine s-nitrosylase activity);4-(2-AMINOETHYL)BENZENESULFONYL FLUORIDE (Peptidyl-cysteine s-nitrosylase activity)	(M66)PID MYC ACTIV PATHWAY; (M5493)WNT SIGNALING	(M5891)HALLMARK HYPOXIA; (M5924)HALLMARK MTORC1 SIGNALING	1.0	0.0	0.0	0.0	1.0	1.0	1.0	0.0	0.0	0.0	1.0	0.0	0.0	0.0	0.0	0.0	0.0	0.0	0.0	0.0
P11142	3312	uniprot	H. sapiens	3312	H. sapiens	HSPA8	heat shock protein family A (Hsp70) member 8	GO:0061740 protein targeting to lysosome involved in chaperone-mediated autophagy;GO:0044829 positive regulation by host of viral genome replication;GO:1990832 slow axonal transport		Nucleoplasm;Vesicles(Approved)	(2R,3R,4S,5R)-2-[6-amino-8-[(3,4-dichlorophenyl)methylamino]purin-9-yl]-5-(hydroxymethyl)oxolane-3,4-diol (Unfolded protein binding)	(M2)PID SMAD2 3NUCLEAR PATHWAY; (M195)PID CMYB PATHWAY	(M5901)HALLMARK G2M CHECKPOINT	1.0	1.0	1.0	1.0	1.0	0.0	0.0	1.0	0.0	0.0	1.0	1.0	0.0	1.0	1.0	1.0	0.0	0.0	0.0	1.0
P07437	203068	uniprot	H. sapiens	203068	H. sapiens	TUBB	tubulin beta class I	GO:0097711 ciliary basal body-plasma membrane docking;GO:0042267 natural killer cell mediated cytotoxicity;GO:0043312 neutrophil degranulation		Microtubules(Supported)	Vinorelbine (Ubiquitin protein ligase binding);Vincristine (Ubiquitin protein ligase binding);Vinblastine (Ubiquitin protein ligase binding);Podofilox (Ubiquitin protein ligase binding);Colchicine (Ubiquitin protein ligase binding);Epothilone D (Ubiquitin protein ligase binding);Epothilone B (Ubiquitin protein ligase binding);CYT997 (Ubiquitin protein ligase binding);CA4P (Ubiquitin protein ligas…		(M5925)HALLMARK E2F TARGETS	0.0	1.0	0.0	0.0	0.0	0.0	0.0	0.0	0.0	0.0	0.0	0.0	0.0	0.0	0.0	0.0	0.0	0.0	0.0	1.0
P68363	10376	uniprot	H. sapiens	10376	H. sapiens	TUBA1B	tubulin alpha 1b	GO:0071353 cellular response to interleukin-4;GO:0070670 response to interleukin-4;GO:0030705 cytoskeleton-dependent intracellular transport		Microtubules(Supported)	Epothilone D (Ubiquitin protein ligase binding);Epothilone B (Ubiquitin protein ligase binding);CYT997 (Ubiquitin protein ligase binding);2-MERCAPTO-N-[1,2,3,10-TETRAMETHOXY-9-OXO-5,6,7,9-TETRAHYDRO-BENZO[A]HEPTALEN-7-YL]ACETAMIDE (Ubiquitin protein ligase binding)	(M11)PID PRL SIGNALING EVENTS PATHWAY; (M32)PID HDAC CLASSIII PATHWAY; (M30)PID HDAC CLASSII PATHWAY		1.0	0.0	0.0	0.0	1.0	0.0	0.0	1.0	0.0	0.0	0.0	0.0	0.0	0.0	0.0	0.0	1.0	0.0	0.0	1.0
P07900	3320	uniprot	H. sapiens	3320	H. sapiens	HSP90AA1	heat shock protein 90 alpha family class A member 1	GO:1902949 positive regulation of tau-protein kinase activity;GO:0045040 protein import into mitochondrial outer membrane;GO:0038096 Fc-gamma receptor signaling pathway involved in phagocytosis		Cytosol(Enhanced)	Rifabutin (Tpr domain binding);Nedocromil (Tpr domain binding);9-Butyl-8-(2,5-Dimethoxy-Benzyl)-9h-Purin-6-Ylamine (Tpr domain binding);Geldanamycin (Tpr domain binding);8-(2-Chloro-3,4,5-Trimethoxy-Benzyl)-2-Fluoro-9-Pent-4-Ylnyl-9h-Purin-6-Ylamine (Tpr domain binding);9-Butyl-8-(3,4,5-Trimethoxybenzyl)-9h-Purin-6-Amine (Tpr domain binding);4-(1,3-Benzodioxol-5-Yl)-5-(5-Ethyl-2,4-Dihydroxyphenyl…	(M201)PID ERBB NETWORK PATHWAY; (M180)PID HIF1A PATHWAY; (M226)PID VEGFR1 PATHWAY	(M5935)HALLMARK FATTY ACID METABOLISM	1.0	1.0	1.0	0.0	1.0	0.0	1.0	1.0	0.0	0.0	1.0	0.0	1.0	1.0	1.0	0.0	0.0	1.0	0.0	1.0
P04075	226	uniprot	H. sapiens	226	H. sapiens	ALDOA	aldolase, fructose-bisphosphate A	GO:0061621 canonical glycolysis;GO:0061620 glycolytic process through glucose-6-phosphate;GO:0061615 glycolytic process through fructose-6-phosphate	Enzymes/ENZYME proteins/Lyases	Cytosol(Supported)	1,6-Fructose Diphosphate (Linear Form) (Tubulin binding);1,3-Dihydroxyacetonephosphate (Tubulin binding);1,6-DI-O-PHOSPHONO-D-MANNITOL (Tubulin binding);N-(4-CHLOROPHENYL)-3-(PHOSPHONOOXY)NAPHTHALENE-2-CARBOXAMIDE (Tubulin binding)	(M255)PID HIF1 TFPATHWAY	(M5935)HALLMARK FATTY ACID METABOLISM; (M5941)HALLMARK UV RESPONSE UP; (M5891)HALLMARK HYPOXIA	1.0	1.0	0.0	0.0	1.0	0.0	0.0	0.0	0.0	0.0	1.0	0.0	0.0	0.0	0.0	1.0	1.0	0.0	0.0	0.0
P08238	3326	uniprot	H. sapiens	3326	H. sapiens	HSP90AB1	heat shock protein 90 alpha family class B member 1	GO:1901389 negative regulation of transforming growth factor beta activation;GO:1902949 positive regulation of tau-protein kinase activity;GO:1903660 negative regulation of complement-dependent cytotoxicity		Cytosol(Supported)	Geldanamycin (Utp binding);9-Butyl-8-(3,4,5-Trimethoxybenzyl)-9h-Purin-6-Amine (Utp binding);Radicicol (Utp binding);CNF1010 (Utp binding);SNX-5422 (Utp binding);4-[4-(2,3-DIHYDRO-1,4-BENZODIOXIN-6-YL)-3-METHYL-1H-PYRAZOL-5-YL]-6-ETHYLBENZENE-1,3-DIOL (Utp binding);8-(6-BROMO-BENZO[1,3]DIOXOL-5-YLSULFANYL)-9-(3-ISOPROPYLAMINO-PROPYL)-ADENINE (Utp binding);4-{4-[4-(3-AMINOPROPOXY)PHENYL]-1H-PYRAZO…	(M237)PID VEGFR1 2 PATHWAY	(M5926)HALLMARK MYC TARGETS V1	1.0	1.0	1.0	0.0	1.0	0.0	0.0	1.0	0.0	0.0	0.0	0.0	1.0	1.0	1.0	1.0	0.0	1.0	0.0	1.0
P13645	3858	uniprot	H. sapiens	3858	H. sapiens	KRT10	keratin 10	GO:0070268 cornification;GO:0051290 protein heterotetramerization;GO:0051291 protein heterooligomerization						0.0	0.0	0.0	0.0	0.0	0.0	0.0	0.0	0.0	0.0	0.0	0.0	0.0	0.0	0.0	0.0	0.0	0.0	0.0	0.0
Q14315	2318	uniprot	H. sapiens	2318	H. sapiens	FLNC	filamin C	GO:0048747 muscle fiber development;GO:0055002 striated muscle cell development;GO:0055001 muscle cell development	Transporters/Accessory Factors Involved in Transport	Cytosol;Plasma membrane(Supported)		(M16801)SIG REGULATION OF THE ACTIN CYTOSKELETON BY RHO GTPASES	(M5915)HALLMARK APICAL JUNCTION	0.0	0.0	0.0	0.0	0.0	0.0	0.0	0.0	0.0	0.0	0.0	0.0	0.0	0.0	0.0	0.0	0.0	0.0	0.0	0.0
P00338	3939	uniprot	H. sapiens	3939	H. sapiens	LDHA	lactate dehydrogenase A	GO:0006096 glycolytic process;GO:0006757 ATP generation from ADP;GO:0006089 lactate metabolic process	Enzymes/ENZYME proteins/Oxidoreductases	Cytosol(Supported)Vesicles(Approved)	NADH (Nad binding);Etheno-Nad (Nad binding);Nicotinamide (Nad binding);Oxamic Acid (Nad binding)	(M255)PID HIF1 TFPATHWAY; (M66)PID MYC ACTIV PATHWAY	(M5935)HALLMARK FATTY ACID METABOLISM; (M5891)HALLMARK HYPOXIA; (M5937)HALLMARK GLYCOLYSIS	1.0	0.0	0.0	0.0	0.0	0.0	1.0	0.0	0.0	0.0	1.0	0.0	0.0	0.0	0.0	0.0	0.0	0.0	1.0	0.0
P35908	3849	uniprot	H. sapiens	3849	H. sapiens	KRT2	keratin 2	GO:0032980 keratinocyte activation;GO:0003334 keratinocyte development;GO:0070268 cornification		Cytosol;Golgi apparatus;Intermediate filaments(Approved)				0.0	0.0	0.0	0.0	0.0	0.0	0.0	0.0	0.0	0.0	0.0	0.0	0.0	0.0	0.0	1.0	0.0	0.0	0.0	0.0
P00558	5230	uniprot	H. sapiens	5230	H. sapiens	PGK1	phosphoglycerate kinase 1	GO:0061621 canonical glycolysis;GO:0061620 glycolytic process through glucose-6-phosphate;GO:1903862 positive regulation of oxidative phosphorylation	Enzymes/ENZYME proteins/Transferases		Adenosine-5'-[Beta, Gamma-Methylene]Triphosphate (Phosphoglycerate kinase activity);3-Phosphoglyceric Acid (Phosphoglycerate kinase activity)	(M44)PID HIF2PATHWAY; (M255)PID HIF1 TFPATHWAY	(M5937)HALLMARK GLYCOLYSIS; (M5891)HALLMARK HYPOXIA; (M5924)HALLMARK MTORC1 SIGNALING	1.0	0.0	0.0	0.0	0.0	0.0	0.0	0.0	0.0	0.0	1.0	0.0	0.0	0.0	0.0	0.0	0.0	0.0	0.0	0.0
P68371	10383	uniprot	H. sapiens	10383	H. sapiens	TUBB4B	tubulin beta 4B class IVb	GO:0097711 ciliary basal body-plasma membrane docking;GO:0042267 natural killer cell mediated cytotoxicity;GO:0043312 neutrophil degranulation		Microtubules(Supported)	Albendazole (Unfolded protein binding);Mebendazole (Unfolded protein binding);Epothilone D (Unfolded protein binding);Epothilone B (Unfolded protein binding);Oxibendazole (Unfolded protein binding);CYT997 (Unfolded protein binding)			1.0	1.0	0.0	0.0	1.0	0.0	0.0	0.0	0.0	0.0	0.0	0.0	0.0	0.0	0.0	0.0	1.0	0.0	0.0	1.0
P02545	4000	uniprot	H. sapiens	4000	H. sapiens	LMNA	lamin A/C	GO:1900114 positive regulation of histone H3-K9 trimethylation;GO:1903243 negative regulation of cardiac muscle hypertrophy in response to stress;GO:1900112 regulation of histone H3-K9 trimethylation				(M220)PID CASPASE PATHWAY	(M5902)HALLMARK APOPTOSIS	1.0	0.0	1.0	0.0	1.0	0.0	0.0	1.0	0.0	0.0	0.0	0.0	0.0	1.0	0.0	0.0	0.0	0.0	0.0	0.0
Q09666	79026	uniprot	H. sapiens	79026	H. sapiens	AHNAK	AHNAK nucleoprotein	GO:1901385 regulation of voltage-gated calcium channel activity;GO:1901019 regulation of calcium ion transmembrane transporter activity;GO:1903169 regulation of calcium ion transmembrane transport		Cytosol;Plasma membrane(Supported)			(M5947)HALLMARK IL2 STAT5 SIGNALING	0.0	0.0	0.0	0.0	0.0	0.0	0.0	0.0	0.0	0.0	0.0	1.0	0.0	0.0	0.0	0.0	0.0	0.0	0.0	0.0
P04083	301	uniprot	H. sapiens	301	H. sapiens	ANXA1	annexin A1	GO:0045629 negative regulation of T-helper 2 cell differentiation;GO:0045627 positive regulation of T-helper 1 cell differentiation;GO:0045625 regulation of T-helper 1 cell differentiation	Transporters/Transporter channels and pores	Cytosol;Nucleoplasm;Plasma membrane(Enhanced)	Amcinonide (Structural molecule activity);Hydrocortisone (Structural molecule activity);Dexamethasone (Structural molecule activity)	(M5880)NABA ECM AFFILIATED; (M5885)NABA MATRISOME ASSOCIATED; (M5889)NABA MATRISOME	(M5946)HALLMARK COAGULATION; (M5902)HALLMARK APOPTOSIS	0.0	1.0	0.0	0.0	1.0	0.0	0.0	0.0	0.0	0.0	1.0	0.0	0.0	0.0	1.0	1.0	1.0	1.0	1.0	0.0
Q14764	9961	uniprot	H. sapiens	9961	H. sapiens	MVP	major vault protein	GO:0031953 negative regulation of protein autophosphorylation;GO:0061099 negative regulation of protein tyrosine kinase activity;GO:0050732 negative regulation of peptidyl-tyrosine phosphorylation	Transporters/Transporter channels and pores	Cytosol(Enhanced)		(M17761)ST WNT BETA CATENIN PATHWAY	(M5949)HALLMARK PEROXISOME; (M5913)HALLMARK INTERFERON GAMMA RESPONSE	0.0	1.0	0.0	0.0	0.0	0.0	0.0	0.0	0.0	0.0	0.0	0.0	0.0	0.0	0.0	0.0	0.0	0.0	0.0	0.0
P67936	7171	uniprot	H. sapiens	7171	H. sapiens	TPM4	tropomyosin 4	GO:0030049 muscle filament sliding;GO:0033275 actin-myosin filament sliding;GO:0070252 actin-mediated cell contraction		Actin filaments;Cytosol(Approved)			(M5930)HALLMARK EPITHELIAL MESENCHYMAL TRANSITION	0.0	0.0	0.0	0.0	0.0	0.0	0.0	0.0	0.0	0.0	0.0	0.0	0.0	0.0	0.0	1.0	0.0	0.0	0.0	0.0
P07237	5034	uniprot	H. sapiens	5034	H. sapiens	P4HB	prolyl 4-hydroxylase subunit beta	GO:0046598 positive regulation of viral entry into host cell;GO:0034378 chylomicron assembly;GO:0046596 regulation of viral entry into host cell	Enzymes/ENZYME proteins/Isomerase	Endoplasmic reticulum(Supported)	Ribostamycin (Protein heterodimerization activity)	(M3270)ST INTEGRIN SIGNALING PATHWAY		1.0	0.0	1.0	0.0	0.0	0.0	0.0	0.0	0.0	0.0	0.0	0.0	0.0	1.0	1.0	0.0	0.0	0.0	0.0	1.0
P26038	4478	uniprot	H. sapiens	4478	H. sapiens	MSN	moesin	GO:0070489 T cell aggregation;GO:1902966 positive regulation of protein localization to early endosome;GO:0071593 lymphocyte aggregation		Plasma membrane(Enhanced)		(M41)PID ER NONGENOMIC PATHWAY; (M12)PID RHOA PATHWAY	(M5915)HALLMARK APICAL JUNCTION	1.0	0.0	0.0	0.0	1.0	0.0	0.0	0.0	0.0	0.0	0.0	0.0	0.0	0.0	1.0	0.0	0.0	0.0	0.0	1.0
Q9Y490	7094	uniprot	H. sapiens	7094	H. sapiens	TLN1	talin 1	GO:0007016 cytoskeletal anchoring at plasma membrane;GO:0070527 platelet aggregation;GO:0036498 IRE1-mediated unfolded protein response		Cytosol;Focal adhesion sites;Microtubule organizing center;Plasma membrane(Supported)		(M72)PID NECTIN PATHWAY; (M277)PID INTEGRIN A4B1 PATHWAY; (M127)PID ERBB1 RECEPTOR PROXIMAL PATHWAY		1.0	1.0	1.0	0.0	0.0	0.0	0.0	0.0	0.0	0.0	0.0	0.0	0.0	0.0	0.0	1.0	1.0	0.0	0.0	0.0
P68104	1915	uniprot	H. sapiens	1915	H. sapiens	EEF1A1	eukaryotic translation elongation factor 1 alpha 1	GO:1900022 regulation of D-erythro-sphingosine kinase activity;GO:1904714 regulation of chaperone-mediated autophagy;GO:0061684 chaperone-mediated autophagy		Cytosol(Supported)	Guanosine-5'-Diphosphate (Trna binding)			1.0	1.0	0.0	0.0	0.0	1.0	0.0	0.0	0.0	0.0	0.0	0.0	0.0	0.0	0.0	0.0	0.0	0.0	0.0	0.0
P60174	7167	uniprot	H. sapiens	7167	H. sapiens	TPI1	triosephosphate isomerase 1	GO:0061621 canonical glycolysis;GO:0061620 glycolytic process through glucose-6-phosphate;GO:0061615 glycolytic process through fructose-6-phosphate	Enzymes/ENZYME proteins/Isomerase	Nucleoplasm(Enhanced)	N-Hydroxy-4-Phosphono-Butanamide (Ubiquitin protein ligase binding);2-Phosphoglycolic Acid (Ubiquitin protein ligase binding);Phosphoglycolohydroxamic Acid (Ubiquitin protein ligase binding);3-(2-Benzothiazolylthio)-1-Propanesulfonic Acid (Ubiquitin protein ligase binding);[2(Formyl-Hydroxy-Amino)-Ethyl]-Phosphonic Acid (Ubiquitin protein ligase binding);Fluorotryptophane (Ubiquitin protein ligas…		(M5937)HALLMARK GLYCOLYSIS; (M5891)HALLMARK HYPOXIA; (M5924)HALLMARK MTORC1 SIGNALING	1.0	0.0	0.0	0.0	0.0	0.0	0.0	0.0	0.0	0.0	1.0	0.0	0.0	0.0	0.0	0.0	0.0	0.0	0.0	0.0
P14625	7184	uniprot	H. sapiens	7184	H. sapiens	HSP90B1	heat shock protein 90 beta family member 1	GO:0031247 actin rod assembly;GO:0036500 ATF6-mediated unfolded protein response;GO:0071318 cellular response to ATP		Endoplasmic reticulum(Enhanced)	Rifabutin (Virion binding);2-Chlorodideoxyadenosine (Virion binding);1-Methoxy-2-(2-Methoxyethoxy)Ethane (Virion binding);N-Ethyl-5'-Carboxamido Adenosine (Virion binding);Radicicol (Virion binding);METHYL 3-CHLORO-2-{3-[(2,5-DIHYDROXY-4-METHOXYPHENYL)AMINO]-3-OXOPROPYL}-4,6-DIHYDROXYBENZOATE (Virion binding);2-(3-AMINO-2,5,6-TRIMETHOXYPHENYL)ETHYL 5-CHLORO-2,4-DIHYDROXYBENZOATE (Virion binding)	(M183)PID IL6 7 PATHWAY	(M5923)HALLMARK PI3K AKT MTOR SIGNALING; (M5922)HALLMARK UNFOLDED PROTEIN RESPONSE; (M5924)HALLMARK MTORC1 SIGNALING	0.0	0.0	1.0	0.0	0.0	0.0	0.0	1.0	0.0	0.0	0.0	0.0	0.0	0.0	1.0	1.0	0.0	0.0	0.0	1.0
O75369	2317	uniprot	H. sapiens	2317	H. sapiens	FLNB	filamin B	GO:0003334 keratinocyte development;GO:0007016 cytoskeletal anchoring at plasma membrane;GO:0003382 epithelial cell morphogenesis	Transporters/Accessory Factors Involved in Transport	Cytosol;Plasma membrane(Supported)Actin filaments;Golgi apparatus(Approved)			(M5893)HALLMARK MITOTIC SPINDLE; (M5906)HALLMARK ESTROGEN RESPONSE EARLY; (M5907)HALLMARK ESTROGEN RESPONSE LATE	0.0	0.0	0.0	0.0	0.0	0.0	0.0	0.0	0.0	0.0	0.0	0.0	0.0	0.0	0.0	1.0	0.0	0.0	0.0	0.0
O43707	81	uniprot	H. sapiens	81	H. sapiens	ACTN4	actinin alpha 4	GO:0032417 positive regulation of sodium:proton antiporter activity;GO:0032415 regulation of sodium:proton antiporter activity;GO:2000651 positive regulation of sodium ion transmembrane transporter activity		Cytosol;Nuclear bodies(Approved)		(M186)PID PDGFRB PATHWAY	(M5893)HALLMARK MITOTIC SPINDLE; (M5915)HALLMARK APICAL JUNCTION	0.0	1.0	0.0	0.0	0.0	0.0	0.0	1.0	0.0	0.0	0.0	0.0	0.0	0.0	1.0	1.0	1.0	0.0	0.0	0.0
P67809	4904	uniprot	H. sapiens	4904	H. sapiens	YBX1	Y-box binding protein 1	GO:0070934 CRD-mediated mRNA stabilization;GO:1990428 miRNA transport;GO:2000773 negative regulation of cellular senescence	Transcription factors	Cytosol(Enhanced)Vesicles(Supported)		(M50)PID PTP1B PATHWAY		1.0	0.0	0.0	1.0	0.0	1.0	0.0	0.0	0.0	0.0	0.0	1.0	0.0	1.0	0.0	0.0	0.0	0.0	0.0	0.0
P27797	811	uniprot	H. sapiens	811	H. sapiens	CALR	calreticulin	GO:0002502 peptide antigen assembly with MHC class I protein complex;GO:1901164 negative regulation of trophoblast cell migration;GO:2000510 positive regulation of dendritic cell chemotaxis			Antihemophilic Factor (Recombinant) (Zinc ion binding);Tenecteplase (Zinc ion binding);Melatonin (Zinc ion binding)		(M5923)HALLMARK PI3K AKT MTOR SIGNALING; (M5922)HALLMARK UNFOLDED PROTEIN RESPONSE; (M5924)HALLMARK MTORC1 SIGNALING	1.0	0.0	1.0	0.0	1.0	1.0	0.0	0.0	0.0	0.0	0.0	0.0	0.0	0.0	0.0	1.0	0.0	0.0	1.0	1.0
Q9BUF5	84617	uniprot	H. sapiens	84617	H. sapiens	TUBB6	tubulin beta 6 class V	GO:0000226 microtubule cytoskeleton organization;GO:0007017 microtubule-based process;GO:0000278 mitotic cell cycle			CYT997 (Structural constituent of cytoskeleton)			1.0	0.0	0.0	0.0	1.0	0.0	0.0	0.0	0.0	0.0	0.0	0.0	0.0	0.0	0.0	0.0	1.0	0.0	0.0	1.0
P63104	7534	uniprot	H. sapiens	7534	H. sapiens	YWHAZ	tyrosine 3-monooxygenase/tryptophan 5-monooxygenase activation protein zeta	GO:1900740 positive regulation of protein insertion into mitochondrial membrane involved in apoptotic signaling pathway;GO:1900739 regulation of protein insertion into mitochondrial membrane involved in apoptotic signaling pathway;GO:1901030 positive regulation of mitochondrial outer membrane permeabilization involved in apoptotic signaling pathway				(M199)PID P38 MK2 PATHWAY; (M247)PID INSULIN GLUCOSE PATHWAY; (M182)PID IL3 PATHWAY	(M5922)HALLMARK UNFOLDED PROTEIN RESPONSE	1.0	0.0	0.0	1.0	1.0	0.0	0.0	1.0	0.0	0.0	0.0	0.0	0.0	1.0	1.0	0.0	1.0	0.0	0.0	1.0
P30101	2923	uniprot	H. sapiens	2923	H. sapiens	PDIA3	protein disulfide isomerase family A member 3	GO:0002479 antigen processing and presentation of exogenous peptide antigen via MHC class I, TAP-dependent;GO:0042590 antigen processing and presentation of exogenous peptide antigen via MHC class I;GO:2001238 positive regulation of extrinsic apoptotic signaling pathway	Enzymes/ENZYME proteins/Isomerase	Endoplasmic reticulum(Enhanced)				0.0	0.0	1.0	0.0	0.0	0.0	0.0	0.0	0.0	0.0	0.0	0.0	0.0	1.0	0.0	0.0	0.0	0.0	0.0	1.0
Q05682	800	uniprot	H. sapiens	800	H. sapiens	CALD1	caldesmon 1	GO:0006936 muscle contraction;GO:0003012 muscle system process;GO:0003008 system process		Actin filaments;Plasma membrane(Enhanced)			(M5930)HALLMARK EPITHELIAL MESENCHYMAL TRANSITION	0.0	0.0	0.0	0.0	0.0	0.0	0.0	0.0	0.0	0.0	0.0	0.0	0.0	0.0	0.0	0.0	0.0	0.0	0.0	0.0
P23284	5479	uniprot	H. sapiens	5479	H. sapiens	PPIB	peptidylprolyl isomerase B	GO:0044829 positive regulation by host of viral genome replication;GO:0044827 modulation by host of viral genome replication;GO:0044794 positive regulation by host of viral process	Enzymes/ENZYME proteins/Isomerase	Endoplasmic reticulum(Supported)Nucleus(Approved)	L-Proline (Unfolded protein binding);1,4-Dithiothreitol (Unfolded protein binding)	(M198)PID SYNDECAN 1 PATHWAY	(M5930)HALLMARK EPITHELIAL MESENCHYMAL TRANSITION	0.0	0.0	1.0	0.0	1.0	0.0	0.0	0.0	0.0	0.0	0.0	0.0	0.0	0.0	0.0	0.0	0.0	0.0	0.0	0.0
P38646	3313	uniprot	H. sapiens	3313	H. sapiens	HSPA9	heat shock protein family A (Hsp70) member 9	GO:1902037 negative regulation of hematopoietic stem cell differentiation;GO:0045647 negative regulation of erythrocyte differentiation;GO:1901533 negative regulation of hematopoietic progenitor cell differentiation		Mitochondria(Enhanced)			(M5922)HALLMARK UNFOLDED PROTEIN RESPONSE; (M5936)HALLMARK OXIDATIVE PHOSPHORYLATION; (M5924)HALLMARK MTORC1 SIGNALING	1.0	0.0	1.0	0.0	0.0	0.0	0.0	0.0	0.0	0.0	1.0	0.0	0.0	0.0	1.0	0.0	0.0	0.0	0.0	0.0
P02533	3861	uniprot	H. sapiens	3861	H. sapiens	KRT14	keratin 14	GO:0045110 intermediate filament bundle assembly;GO:0031581 hemidesmosome assembly;GO:0070268 cornification		Intermediate filaments(Enhanced)		(M236)PID DELTA NP63 PATHWAY; (M115)PID REG GR PATHWAY		0.0	0.0	0.0	0.0	0.0	0.0	0.0	0.0	0.0	0.0	0.0	0.0	0.0	0.0	0.0	1.0	0.0	1.0	1.0	0.0
P37802	8407	uniprot	H. sapiens	8407	H. sapiens	TAGLN2	transgelin 2	GO:0002576 platelet degranulation;GO:0045055 regulated exocytosis;GO:0006887 exocytosis		Actin filaments;Cytosol(Approved)				0.0	1.0	0.0	0.0	0.0	0.0	0.0	0.0	0.0	0.0	0.0	0.0	0.0	0.0	0.0	0.0	1.0	0.0	0.0	0.0
P02768	213	uniprot	H. sapiens	213	H. sapiens	ALB	albumin	GO:0051659 maintenance of mitochondrion location;GO:0034375 high-density lipoprotein particle remodeling;GO:0034369 plasma lipoprotein particle remodeling		Endoplasmic reticulum;Golgi apparatus(Enhanced)	Erythromycin (Toxic substance binding);Cefotaxime (Toxic substance binding);Vancomycin (Toxic substance binding);Rifampicin (Toxic substance binding)	(M106)PID HNF3B PATHWAY	(M5949)HALLMARK PEROXISOME	0.0	1.0	0.0	0.0	1.0	0.0	0.0	0.0	0.0	0.0	0.0	0.0	0.0	0.0	0.0	0.0	1.0	0.0	0.0	1.0
P06576	506	uniprot	H. sapiens	506	H. sapiens	ATP5F1B	ATP synthase F1 subunit beta	GO:0042776 mitochondrial ATP synthesis coupled proton transport;GO:0006933 negative regulation of cell adhesion involved in substrate-bound cell migration;GO:0043536 positive regulation of blood vessel endothelial cell migration	Enzymes/ENZYME proteins/Hydrolases	Mitochondria(Enhanced)	Quercetin (Transporter activity);1-ACETYL-2-CARBOXYPIPERIDINE (Transporter activity);AUROVERTIN B (Transporter activity);PICEATANNOL (Transporter activity);N1-(2-AMINO-4-METHYLPENTYL)OCTAHYDRO-PYRROLO[1,2-A] PYRIMIDINE (Transporter activity)		(M5936)HALLMARK OXIDATIVE PHOSPHORYLATION	0.0	0.0	0.0	0.0	0.0	0.0	0.0	1.0	0.0	0.0	1.0	0.0	0.0	0.0	0.0	0.0	0.0	0.0	0.0	0.0
P10809	3329	uniprot	H. sapiens	3329	H. sapiens	HSPD1	heat shock protein family D (Hsp60) member 1	GO:0048291 isotype switching to IgG isotypes;GO:0002842 positive regulation of T cell mediated immune response to tumor cell;GO:0002368 B cell cytokine production	Enzymes/ENZYME proteins/Hydrolases	Mitochondria(Enhanced)		(M264)PID TOLL ENDOGENOUS PATHWAY; (M66)PID MYC ACTIV PATHWAY	(M5928)HALLMARK MYC TARGETS V2; (M5924)HALLMARK MTORC1 SIGNALING; (M5926)HALLMARK MYC TARGETS V1	1.0	1.0	1.0	0.0	1.0	0.0	1.0	1.0	0.0	0.0	0.0	0.0	0.0	0.0	0.0	0.0	0.0	0.0	1.0	0.0
P13639	1938	uniprot	H. sapiens	1938	H. sapiens	EEF2	eukaryotic translation elongation factor 2	GO:1990416 cellular response to brain-derived neurotrophic factor stimulus;GO:0051593 response to folic acid;GO:2000767 positive regulation of cytoplasmic translation		Cytosol;Plasma membrane(Enhanced)	Adenosine-5-Diphosphoribose (Translation elongation factor activity);Diphthamide (Translation elongation factor activity);Guanosine-5'-Diphosphate (Translation elongation factor activity);N~2~,N~2~-DIMETHYL-N~1~-(6-OXO-5,6-DIHYDROPHENANTHRIDIN-2-YL)GLYCINAMIDE (Translation elongation factor activity)	(M121)PID MTOR 4PATHWAY	(M5922)HALLMARK UNFOLDED PROTEIN RESPONSE	1.0	1.0	1.0	0.0	0.0	1.0	0.0	1.0	0.0	0.0	0.0	0.0	0.0	0.0	0.0	0.0	0.0	0.0	1.0	0.0
P13667	9601	uniprot	H. sapiens	9601	H. sapiens	PDIA4	protein disulfide isomerase family A member 4	GO:0061077 chaperone-mediated protein folding;GO:0045454 cell redox homeostasis;GO:0009306 protein secretion	Enzymes/ENZYME proteins/Isomerase	Endoplasmic reticulum(Supported)				0.0	0.0	1.0	0.0	0.0	0.0	0.0	0.0	0.0	0.0	0.0	0.0	0.0	0.0	0.0	0.0	0.0	0.0	0.0	0.0
P61981	7532	uniprot	H. sapiens	7532	H. sapiens	YWHAG	tyrosine 3-monooxygenase/tryptophan 5-monooxygenase activation protein gamma	GO:1900740 positive regulation of protein insertion into mitochondrial membrane involved in apoptotic signaling pathway;GO:1900739 regulation of protein insertion into mitochondrial membrane involved in apoptotic signaling pathway;GO:1901030 positive regulation of mitochondrial outer membrane permeabilization involved in apoptotic signaling pathway				(M199)PID P38 MK2 PATHWAY; (M247)PID INSULIN GLUCOSE PATHWAY; (M182)PID IL3 PATHWAY	(M5905)HALLMARK ADIPOGENESIS	1.0	0.0	0.0	0.0	1.0	0.0	0.0	1.0	0.0	0.0	0.0	0.0	0.0	1.0	0.0	0.0	0.0	0.0	0.0	1.0
P18669	5223	uniprot	H. sapiens	5223	H. sapiens	PGAM1	phosphoglycerate mutase 1	GO:0061621 canonical glycolysis;GO:0061620 glycolytic process through glucose-6-phosphate;GO:0043456 regulation of pentose-phosphate shunt	Enzymes/ENZYME proteins/Isomerase	Nucleoplasm(Approved)			(M5937)HALLMARK GLYCOLYSIS	1.0	1.0	0.0	0.0	0.0	1.0	0.0	0.0	0.0	0.0	1.0	0.0	0.0	0.0	0.0	0.0	0.0	0.0	0.0	0.0
P31946	7529	uniprot	H. sapiens	7529	H. sapiens	YWHAB	tyrosine 3-monooxygenase/tryptophan 5-monooxygenase activation protein beta	GO:1900740 positive regulation of protein insertion into mitochondrial membrane involved in apoptotic signaling pathway;GO:1900739 regulation of protein insertion into mitochondrial membrane involved in apoptotic signaling pathway;GO:1901030 positive regulation of mitochondrial outer membrane permeabilization involved in apoptotic signaling pathway		Cytosol(Supported)		(M199)PID P38 MK2 PATHWAY; (M247)PID INSULIN GLUCOSE PATHWAY; (M84)PID ATM PATHWAY	(M5923)HALLMARK PI3K AKT MTOR SIGNALING	1.0	0.0	0.0	1.0	1.0	0.0	0.0	1.0	1.0	0.0	0.0	0.0	0.0	1.0	0.0	0.0	0.0	0.0	0.0	1.0
P62258	7531	uniprot	H. sapiens	7531	H. sapiens	YWHAE	tyrosine 3-monooxygenase/tryptophan 5-monooxygenase activation protein epsilon	GO:1900740 positive regulation of protein insertion into mitochondrial membrane involved in apoptotic signaling pathway;GO:1905913 negative regulation of calcium ion export across plasma membrane;GO:0003064 regulation of heart rate by hormone		Cytosol(Uncertain)	Fusicoccin (Ubiquitin protein ligase binding)	(M199)PID P38 MK2 PATHWAY; (M247)PID INSULIN GLUCOSE PATHWAY; (M163)PID LIS1 PATHWAY	(M5893)HALLMARK MITOTIC SPINDLE; (M5926)HALLMARK MYC TARGETS V1	1.0	0.0	0.0	0.0	1.0	0.0	0.0	1.0	1.0	0.0	0.0	0.0	0.0	1.0	0.0	0.0	0.0	1.0	0.0	1.0
P62249	6217	uniprot	H. sapiens	6217	H. sapiens	RPS16	ribosomal protein S16	GO:0006614 SRP-dependent cotranslational protein targeting to membrane;GO:0006613 cotranslational protein targeting to membrane;GO:0000184 nuclear-transcribed mRNA catabolic process, nonsense-mediated decay	Ribosomal proteins	Cytosol;Endoplasmic reticulum(Enhanced)				1.0	0.0	0.0	0.0	0.0	0.0	0.0	0.0	0.0	0.0	0.0	0.0	0.0	0.0	0.0	0.0	0.0	0.0	0.0	0.0
Q7KZF4	27044	uniprot	H. sapiens	27044	H. sapiens	SND1	staphylococcal nuclease and tudor domain containing 1	GO:0010587 miRNA catabolic process;GO:0034661 ncRNA catabolic process;GO:0010586 miRNA metabolic process		Cytosol(Enhanced)		(M195)PID CMYB PATHWAY		1.0	0.0	0.0	0.0	0.0	0.0	0.0	1.0	0.0	0.0	0.0	0.0	0.0	0.0	0.0	0.0	0.0	0.0	0.0	0.0
P27348	10971	uniprot	H. sapiens	10971	H. sapiens	YWHAQ	tyrosine 3-monooxygenase/tryptophan 5-monooxygenase activation protein theta	GO:1900740 positive regulation of protein insertion into mitochondrial membrane involved in apoptotic signaling pathway;GO:1900739 regulation of protein insertion into mitochondrial membrane involved in apoptotic signaling pathway;GO:1901030 positive regulation of mitochondrial outer membrane permeabilization involved in apoptotic signaling pathway		Cytosol(Supported)Nucleoplasm(Uncertain)		(M199)PID P38 MK2 PATHWAY; (M247)PID INSULIN GLUCOSE PATHWAY; (M249)PID PI3KCI AKT PATHWAY	(M5926)HALLMARK MYC TARGETS V1	1.0	0.0	0.0	0.0	1.0	0.0	0.0	1.0	1.0	0.0	0.0	0.0	0.0	1.0	0.0	0.0	0.0	0.0	0.0	1.0
P62937	5478	uniprot	H. sapiens	5478	H. sapiens	PPIA	peptidylprolyl isomerase A	GO:0019064 fusion of virus membrane with host plasma membrane;GO:0039663 membrane fusion involved in viral entry into host cell;GO:0019061 uncoating of virus	Enzymes/ENZYME proteins/Isomerase		Cyclosporine (Virion binding);L-Proline (Virion binding);(3r)-1-Acetyl-3-Methylpiperidine (Virion binding);Ethyl Oxo(Piperidin-1-Yl)Acetate (Virion binding);(3s,6s,9r,10r,11s,12s,13e,15e,18s,21s)-18-{(1e,3e,7s,8s)-9-[(2s,3r,4s,5s,6r,9s,11s)-9-Ethyl-4-Hydroxy-3,5,11-Trimethyl-8-Oxo-1-Oxa-7-Azaspiro[5.5]Undec-2-Yl]-8-Hydroxy-1,7-Dimethylnona-1,3-Dienyl}-10,12-Dihydroxy-3-(3-Hydroxybenzyl)-6-Isoprop…		(M5937)HALLMARK GLYCOLYSIS; (M5924)HALLMARK MTORC1 SIGNALING; (M5926)HALLMARK MYC TARGETS V1	0.0	1.0	1.0	0.0	1.0	0.0	0.0	0.0	0.0	0.0	0.0	0.0	0.0	0.0	1.0	0.0	1.0	1.0	0.0	0.0
P12814	87	uniprot	H. sapiens	87	H. sapiens	ACTN1	actinin alpha 1	GO:0030220 platelet formation;GO:0051639 actin filament network formation;GO:0051764 actin crosslink formation		Focal adhesion sites;Plasma membrane(Approved)		(M165)PID SYNDECAN 4 PATHWAY; (M232)PID ECADHERIN STABILIZATION PATHWAY; (M71)PID ILK PATHWAY	(M5908)HALLMARK ANDROGEN RESPONSE; (M5915)HALLMARK APICAL JUNCTION	0.0	1.0	0.0	0.0	0.0	0.0	0.0	1.0	0.0	0.0	0.0	0.0	0.0	0.0	0.0	1.0	1.0	0.0	0.0	0.0
Q12906	3609	uniprot	H. sapiens	3609	H. sapiens	ILF3	interleukin enhancer binding factor 3	GO:0045071 negative regulation of viral genome replication;GO:1903901 negative regulation of viral life cycle;GO:0045069 regulation of viral genome replication		Nucleoli;Nucleoplasm(Supported)Mitochondria(Approved)			(M5925)HALLMARK E2F TARGETS; (M5901)HALLMARK G2M CHECKPOINT	1.0	0.0	0.0	0.0	0.0	1.0	0.0	0.0	1.0	1.0	0.0	0.0	0.0	0.0	0.0	0.0	0.0	1.0	0.0	0.0
Q00839	3192	uniprot	H. sapiens	3192	H. sapiens	HNRNPU	heterogeneous nuclear ribonucleoprotein U	GO:1902425 positive regulation of attachment of mitotic spindle microtubules to kinetochore;GO:0098963 dendritic transport of messenger ribonucleoprotein complex;GO:1902889 protein localization to spindle microtubule		Nucleoplasm(Supported)			(M5941)HALLMARK UV RESPONSE UP; (M5901)HALLMARK G2M CHECKPOINT; (M5926)HALLMARK MYC TARGETS V1	1.0	0.0	0.0	1.0	1.0	0.0	0.0	0.0	1.0	1.0	0.0	1.0	0.0	0.0	0.0	0.0	0.0	0.0	0.0	0.0
O60664	10226	uniprot	H. sapiens	10226	H. sapiens	PLIN3	perilipin 3	GO:0016192 vesicle-mediated transport;GO:0006810 transport;GO:0051234 establishment of localization		Lipid droplets(Enhanced)Cytosol(Supported)	Idursulfase;Galsulfase			0.0	0.0	0.0	0.0	0.0	0.0	0.0	0.0	0.0	0.0	0.0	0.0	0.0	0.0	0.0	0.0	0.0	0.0	0.0	1.0
P46940	8826	uniprot	H. sapiens	8826	H. sapiens	IQGAP1	IQ motif containing GTPase activating protein 1	GO:0072015 glomerular visceral epithelial cell development;GO:0072310 glomerular epithelial cell development;GO:0072112 glomerular visceral epithelial cell differentiation		Cell Junctions;Plasma membrane(Supported)		(M163)PID LIS1 PATHWAY; (M72)PID NECTIN PATHWAY; (M156)PID ECADHERIN NASCENT AJ PATHWAY		0.0	1.0	0.0	0.0	1.0	0.0	0.0	1.0	1.0	0.0	0.0	0.0	0.0	0.0	0.0	0.0	0.0	0.0	1.0	1.0
P80723	10409	uniprot	H. sapiens	10409	H. sapiens	BASP1	brain abundant membrane attached signal protein 1	GO:2001076 positive regulation of metanephric ureteric bud development;GO:2001074 regulation of metanephric ureteric bud development;GO:0007356 thorax and anterior abdomen determination	Transporters/Transporter channels and pores	Plasma membrane(Supported)			(M5930)HALLMARK EPITHELIAL MESENCHYMAL TRANSITION	0.0	0.0	0.0	0.0	0.0	0.0	0.0	0.0	0.0	0.0	0.0	0.0	0.0	0.0	0.0	0.0	0.0	0.0	0.0	0.0
P05023	476	uniprot	H. sapiens	476	H. sapiens	ATP1A1	ATPase Na+/K+ transporting subunit alpha 1	GO:0031947 negative regulation of glucocorticoid biosynthetic process;GO:0090032 negative regulation of steroid hormone biosynthetic process;GO:0086064 cell communication by electrical coupling involved in cardiac conduction	Enzymes/ENZYME proteins/Hydrolases;Transporters/Primary Active Transporters		Digoxin (Steroid hormone binding);Acetyldigitoxin (Steroid hormone binding);Hydroflumethiazide (Steroid hormone binding);Etacrynic acid (Steroid hormone binding);Trichlormethiazide (Steroid hormone binding);Deslanoside (Steroid hormone binding);Ouabain (Steroid hormone binding);Diazoxide (Steroid hormone binding);Bretylium (Steroid hormone binding);Ciclopirox (Steroid hormone binding);Bepridil (S…		(M5910)HALLMARK PROTEIN SECRETION	0.0	0.0	0.0	0.0	0.0	0.0	0.0	0.0	0.0	0.0	0.0	0.0	0.0	0.0	0.0	1.0	0.0	1.0	0.0	0.0
Q86YZ3	388697	uniprot	H. sapiens	388697	H. sapiens	HRNR	hornerin	GO:0043163 cell envelope organization;GO:0061436 establishment of skin barrier;GO:0033561 regulation of water loss via skin		Mitochondria(Approved)		(M5883)NABA SECRETED FACTORS; (M5885)NABA MATRISOME ASSOCIATED; (M5889)NABA MATRISOME		0.0	1.0	0.0	0.0	0.0	0.0	0.0	0.0	0.0	0.0	0.0	0.0	0.0	0.0	0.0	0.0	1.0	0.0	0.0	0.0
Q06830	5052	uniprot	H. sapiens	5052	H. sapiens	PRDX1	peroxiredoxin 1	GO:0019430 removal of superoxide radicals;GO:0071451 cellular response to superoxide;GO:0042267 natural killer cell mediated cytotoxicity	Enzymes/ENZYME proteins/Oxidoreductases	Mitochondria(Supported)		(M3501)ST B CELL ANTIGEN RECEPTOR; (M9526)ST T CELL SIGNAL TRANSDUCTION; (M58)PID AR PATHWAY	(M5938)HALLMARK REACTIVE OXIGEN SPECIES PATHWAY; (M5949)HALLMARK PEROXISOME; (M5924)HALLMARK MTORC1 SIGNALING	1.0	0.0	0.0	0.0	1.0	0.0	0.0	1.0	0.0	0.0	1.0	0.0	0.0	1.0	0.0	0.0	0.0	1.0	1.0	0.0
P07195	3945	uniprot	H. sapiens	3945	H. sapiens	LDHB	lactate dehydrogenase B	GO:0006090 pyruvate metabolic process;GO:0032787 monocarboxylic acid metabolic process;GO:0019752 carboxylic acid metabolic process	Enzymes/ENZYME proteins/Oxidoreductases	Cytosol(Enhanced)	NADH (Nad binding);4-Hydroxy-1,2,5-Oxadiazole-3-Carboxylic Acid (Nad binding);Oxamic Acid (Nad binding)		(M5936)HALLMARK OXIDATIVE PHOSPHORYLATION; (M5939)HALLMARK P53 PATHWAY	0.0	0.0	0.0	0.0	0.0	0.0	0.0	0.0	0.0	0.0	1.0	0.0	0.0	0.0	0.0	0.0	0.0	0.0	0.0	0.0
P12956	2547	uniprot	H. sapiens	2547	H. sapiens	XRCC6	X-ray repair cross complementing 6	GO:0075713 establishment of integrated proviral latency;GO:0019043 establishment of viral latency;GO:0097680 double-strand break repair via classical nonhomologous end joining		Nucleoplasm(Enhanced)		(M42)PID DNA PK PATHWAY; (M32)PID HDAC CLASSIII PATHWAY; (M258)PID BARD1 PATHWAY	(M5908)HALLMARK ANDROGEN RESPONSE; (M5925)HALLMARK E2F TARGETS; (M5926)HALLMARK MYC TARGETS V1	0.0	1.0	0.0	0.0	1.0	0.0	0.0	0.0	0.0	0.0	0.0	0.0	0.0	0.0	0.0	0.0	0.0	1.0	0.0	0.0
P46821	4131	uniprot	H. sapiens	4131	H. sapiens	MAP1B	microtubule associated protein 1B	GO:0051915 induction of synaptic plasticity by chemical substance;GO:0051914 positive regulation of synaptic plasticity by chemical substance;GO:0051913 regulation of synaptic plasticity by chemical substance		Cytosol(Enhanced)		(M163)PID LIS1 PATHWAY; (M69)PID REELIN PATHWAY; (M108)PID NETRIN PATHWAY	(M5942)HALLMARK UV RESPONSE DN	0.0	0.0	0.0	0.0	1.0	0.0	0.0	0.0	0.0	0.0	0.0	0.0	0.0	0.0	0.0	1.0	1.0	0.0	1.0	0.0
P25705	498	uniprot	H. sapiens	498	H. sapiens	ATP5F1A	ATP synthase F1 subunit alpha	GO:0042776 mitochondrial ATP synthesis coupled proton transport;GO:0043536 positive regulation of blood vessel endothelial cell migration;GO:0015986 ATP synthesis coupled proton transport		Mitochondria(Supported)	Quercetin (Transmembrane transporter activity);1-ACETYL-2-CARBOXYPIPERIDINE (Transmembrane transporter activity);AUROVERTIN B (Transmembrane transporter activity);PICEATANNOL (Transmembrane transporter activity);N1-(2-AMINO-4-METHYLPENTYL)OCTAHYDRO-PYRROLO[1,2-A] PYRIMIDINE (Transmembrane transporter activity)		(M5936)HALLMARK OXIDATIVE PHOSPHORYLATION	0.0	0.0	0.0	0.0	0.0	0.0	0.0	1.0	0.0	0.0	1.0	0.0	0.0	0.0	0.0	0.0	0.0	0.0	0.0	0.0
P26641	1937	uniprot	H. sapiens	1937	H. sapiens	EEF1G	eukaryotic translation elongation factor 1 gamma	GO:0009615 response to virus;GO:0006414 translational elongation;GO:0006412 translation		Mitochondria(Approved)				1.0	0.0	0.0	0.0	0.0	0.0	0.0	0.0	0.0	0.0	0.0	0.0	0.0	0.0	0.0	0.0	0.0	0.0	0.0	0.0
P53396	47	uniprot	H. sapiens	47	H. sapiens	ACLY	ATP citrate lyase	GO:0046949 fatty-acyl-CoA biosynthetic process;GO:0006085 acetyl-CoA biosynthetic process;GO:0035337 fatty-acyl-CoA metabolic process	Citric acid cycle related proteins;Enzymes/ENZYME proteins/Transferases	Cytosol;Nucleoplasm;Plasma membrane(Supported)			(M5905)HALLMARK ADIPOGENESIS; (M5924)HALLMARK MTORC1 SIGNALING	0.0	1.0	0.0	0.0	0.0	0.0	0.0	0.0	0.0	0.0	1.0	0.0	0.0	0.0	0.0	0.0	0.0	0.0	0.0	0.0
Q12905	3608	uniprot	H. sapiens	3608	H. sapiens	ILF2	interleukin enhancer binding factor 2	GO:0043312 neutrophil degranulation;GO:0002283 neutrophil activation involved in immune response;GO:0042119 neutrophil activation		Nucleus(Enhanced)Nucleoli(Supported)			(M5926)HALLMARK MYC TARGETS V1	1.0	1.0	0.0	0.0	0.0	0.0	0.0	0.0	0.0	1.0	0.0	0.0	0.0	0.0	0.0	0.0	0.0	1.0	0.0	0.0
P06744	2821	uniprot	H. sapiens	2821	H. sapiens	GPI	glucose-6-phosphate isomerase	GO:0061621 canonical glycolysis;GO:0061620 glycolytic process through glucose-6-phosphate;GO:0061615 glycolytic process through fructose-6-phosphate	Enzymes/ENZYME proteins/Isomerase	Cytosol;Plasma membrane(Supported)Nucleoplasm(Approved)	alpha-D-glucose 6-phosphate (Ubiquitin protein ligase binding);6-Phosphogluconic Acid (Ubiquitin protein ligase binding);5-Phospho-D-Arabinohydroxamic Acid (Ubiquitin protein ligase binding);D-glucitol 6-phosphate (Ubiquitin protein ligase binding);5-Phosphoarabinonic Acid (Ubiquitin protein ligase binding);Glucose-6-Phosphate (Ubiquitin protein ligase binding);Erythose-4-Phosphate (Ubiquitin pro…		(M5936)HALLMARK OXIDATIVE PHOSPHORYLATION; (M5891)HALLMARK HYPOXIA; (M5924)HALLMARK MTORC1 SIGNALING	1.0	1.0	0.0	0.0	0.0	0.0	0.0	1.0	0.0	0.0	1.0	0.0	0.0	0.0	0.0	0.0	1.0	0.0	0.0	0.0
P22314	7317	uniprot	H. sapiens	7317	H. sapiens	UBA1	ubiquitin like modifier activating enzyme 1	GO:0006511 ubiquitin-dependent protein catabolic process;GO:0019941 modification-dependent protein catabolic process;GO:0051603 proteolysis involved in cellular protein catabolic process	Enzymes/ENZYME proteins/Ligase	Nucleoplasm(Enhanced)	Hexatantalum Dodecabromide (Ubiquitin-protein transferase activity)			0.0	0.0	0.0	0.0	0.0	0.0	0.0	0.0	0.0	0.0	0.0	0.0	0.0	0.0	0.0	0.0	0.0	0.0	0.0	0.0
Q00610	1213	uniprot	H. sapiens	1213	H. sapiens	CLTC	clathrin heavy chain	GO:1900126 negative regulation of hyaluronan biosynthetic process;GO:1900125 regulation of hyaluronan biosynthetic process;GO:0033572 transferrin transport		Vesicles(Enhanced)Mitotic spindle(Supported)Cytosol(Approved)		(M94)PID FAS PATHWAY; (M67)PID ARF6 TRAFFICKING PATHWAY	(M5910)HALLMARK PROTEIN SECRETION; (M5923)HALLMARK PI3K AKT MTOR SIGNALING	1.0	0.0	0.0	0.0	1.0	0.0	0.0	1.0	0.0	0.0	1.0	0.0	0.0	0.0	0.0	0.0	0.0	0.0	0.0	1.0
P63244	10399	uniprot	H. sapiens	10399	H. sapiens	RACK1	receptor for activated C kinase 1	GO:1903208 negative regulation of hydrogen peroxide-induced neuron death;GO:0042998 positive regulation of Golgi to plasma membrane protein transport;GO:1903207 regulation of hydrogen peroxide-induced neuron death	Ribosomal proteins	Cytosol;Nucleoplasm(Enhanced)		(M180)PID HIF1A PATHWAY; (M125)PID IGF1 PATHWAY; (M240)PID SYNDECAN 2 PATHWAY	(M5939)HALLMARK P53 PATHWAY; (M5926)HALLMARK MYC TARGETS V1	1.0	0.0	1.0	0.0	1.0	1.0	0.0	1.0	0.0	0.0	0.0	0.0	0.0	1.0	1.0	0.0	0.0	0.0	1.0	0.0
P13647	3852	uniprot	H. sapiens	3852	H. sapiens	KRT5	keratin 5	GO:0031581 hemidesmosome assembly;GO:0070268 cornification;GO:0031424 keratinization		Intermediate filaments(Supported)		(M236)PID DELTA NP63 PATHWAY; (M115)PID REG GR PATHWAY	(M5956)HALLMARK KRAS SIGNALING DN	0.0	0.0	0.0	0.0	0.0	0.0	0.0	0.0	0.0	0.0	0.0	0.0	0.0	0.0	0.0	0.0	0.0	0.0	0.0	0.0
O43175	26227	uniprot	H. sapiens	26227	H. sapiens	PHGDH	phosphoglycerate dehydrogenase	GO:0006564 L-serine biosynthetic process;GO:0019530 taurine metabolic process;GO:0006566 threonine metabolic process	Enzymes/ENZYME proteins/Oxidoreductases	Cytosol;Nucleoplasm;Plasma membrane(Enhanced)	NADH (Phosphoglycerate dehydrogenase activity)		(M5924)HALLMARK MTORC1 SIGNALING	1.0	0.0	0.0	0.0	0.0	0.0	0.0	0.0	0.0	0.0	1.0	0.0	0.0	0.0	0.0	0.0	0.0	0.0	0.0	0.0
P61978	3190	uniprot	H. sapiens	3190	H. sapiens	HNRNPK	heterogeneous nuclear ribonucleoprotein K	GO:0045716 positive regulation of low-density lipoprotein particle receptor biosynthetic process;GO:1902165 regulation of intrinsic apoptotic signaling pathway in response to DNA damage by p53 class mediator;GO:0045714 regulation of low-density lipoprotein particle receptor biosynthetic process		Nucleoplasm(Enhanced)				1.0	0.0	0.0	1.0	0.0	0.0	0.0	1.0	1.0	0.0	0.0	1.0	0.0	1.0	0.0	0.0	0.0	0.0	0.0	0.0
Q14103	3184	uniprot	H. sapiens	3184	H. sapiens	HNRNPD	heterogeneous nuclear ribonucleoprotein D	GO:1905663 positive regulation of telomerase RNA reverse transcriptase activity;GO:1990828 hepatocyte dedifferentiation;GO:1904586 cellular response to putrescine		Nucleoplasm(Enhanced)			(M5925)HALLMARK E2F TARGETS; (M5901)HALLMARK G2M CHECKPOINT; (M5926)HALLMARK MYC TARGETS V1	1.0	0.0	0.0	1.0	1.0	1.0	0.0	0.0	0.0	0.0	0.0	1.0	0.0	0.0	0.0	0.0	0.0	0.0	1.0	0.0
Q92945	8570	uniprot	H. sapiens	8570	H. sapiens	KHSRP	KH-type splicing regulatory protein	GO:0061158 3'-UTR-mediated mRNA destabilization;GO:0010989 negative regulation of low-density lipoprotein particle clearance;GO:0045019 negative regulation of nitric oxide biosynthetic process		Nucleoplasm(Enhanced)			(M5922)HALLMARK UNFOLDED PROTEIN RESPONSE	1.0	0.0	1.0	1.0	0.0	1.0	0.0	0.0	0.0	0.0	0.0	1.0	0.0	0.0	0.0	0.0	0.0	0.0	0.0	0.0
P27816	4134	uniprot	H. sapiens	4134	H. sapiens	MAP4	microtubule associated protein 4	GO:1902856 negative regulation of non-motile cilium assembly;GO:1902018 negative regulation of cilium assembly;GO:1902855 regulation of non-motile cilium assembly		Cytosol;Microtubules;Plasma membrane(Supported)	Paclitaxel (Structural molecule activity);Docetaxel (Structural molecule activity)			0.0	0.0	0.0	0.0	0.0	0.0	0.0	0.0	0.0	0.0	0.0	0.0	0.0	0.0	0.0	0.0	0.0	0.0	0.0	0.0
P60842	1973	uniprot	H. sapiens	1973	H. sapiens	EIF4A1	eukaryotic translation initiation factor 4A1	GO:0002183 cytoplasmic translational initiation;GO:0006413 translational initiation;GO:0002181 cytoplasmic translation	Enzymes/ENZYME proteins/Hydrolases	Cytosol(Approved)		(M121)PID MTOR 4PATHWAY; (M66)PID MYC ACTIV PATHWAY	(M5922)HALLMARK UNFOLDED PROTEIN RESPONSE; (M5926)HALLMARK MYC TARGETS V1	1.0	0.0	0.0	0.0	0.0	0.0	1.0	1.0	0.0	0.0	0.0	0.0	0.0	0.0	0.0	0.0	0.0	0.0	0.0	0.0
P35637	2521	uniprot	H. sapiens	2521	H. sapiens	FUS	FUS RNA binding protein	GO:1905168 positive regulation of double-strand break repair via homologous recombination;GO:0048255 mRNA stabilization;GO:2000781 positive regulation of double-strand break repair		Nucleoplasm(Enhanced)			(M5922)HALLMARK UNFOLDED PROTEIN RESPONSE	1.0	0.0	0.0	1.0	1.0	0.0	0.0	0.0	0.0	1.0	0.0	1.0	0.0	1.0	0.0	0.0	0.0	0.0	1.0	0.0
P0DMV8	3303	uniprot	H. sapiens	3303	H. sapiens	HSPA1A	heat shock protein family A (Hsp70) member 1A	GO:0070434 positive regulation of nucleotide-binding oligomerization domain containing 2 signaling pathway;GO:0070426 positive regulation of nucleotide-binding oligomerization domain containing signaling pathway;GO:0070432 regulation of nucleotide-binding oligomerization domain containing 2 signaling pathway		Nucleoplasm;Vesicles(Approved)			(M5921)HALLMARK COMPLEMENT	1.0	1.0	1.0	1.0	1.0	0.0	0.0	1.0	0.0	0.0	1.0	1.0	0.0	1.0	1.0	1.0	0.0	0.0	0.0	1.0
P15121	231	uniprot	H. sapiens	231	H. sapiens	AKR1B1	aldo-keto reductase family 1 member B	GO:0006061 sorbitol biosynthetic process;GO:0019406 hexitol biosynthetic process;GO:0006060 sorbitol metabolic process	Enzymes/ENZYME proteins/Oxidoreductases	Cytosol;Nucleus(Supported)	NADH (Glyceraldehyde oxidoreductase activity);Sulindac (Glyceraldehyde oxidoreductase activity);Inhibitor Idd 384 (Glyceraldehyde oxidoreductase activity);alpha-D-glucose 6-phosphate (Glyceraldehyde oxidoreductase activity);Alrestatin (Glyceraldehyde oxidoreductase activity);Fidarestat (Glyceraldehyde oxidoreductase activity);(S,R)-fidarestat (Glyceraldehyde oxidoreductase activity);[3-(4-Bromo-2…			0.0	0.0	0.0	0.0	1.0	0.0	0.0	0.0	0.0	0.0	1.0	0.0	0.0	0.0	0.0	0.0	1.0	1.0	1.0	0.0
Q6NZI2	284119	uniprot	H. sapiens	284119	H. sapiens	CAVIN1	caveolae associated protein 1	GO:0006363 termination of RNA polymerase I transcription;GO:0006361 transcription initiation from RNA polymerase I promoter;GO:0009303 rRNA transcription		Plasma membrane(Supported)Vesicles(Approved)			(M5905)HALLMARK ADIPOGENESIS; (M5891)HALLMARK HYPOXIA	1.0	0.0	0.0	0.0	0.0	0.0	0.0	0.0	0.0	0.0	0.0	0.0	0.0	0.0	0.0	0.0	0.0	0.0	0.0	0.0
P18124	6129	uniprot	H. sapiens	6129	H. sapiens	RPL7	ribosomal protein L7	GO:0006614 SRP-dependent cotranslational protein targeting to membrane;GO:0006613 cotranslational protein targeting to membrane;GO:0000463 maturation of LSU-rRNA from tricistronic rRNA transcript (SSU-rRNA, 5.8S rRNA, LSU-rRNA)	Ribosomal proteins	Cytosol;Endoplasmic reticulum;Nucleoli(Approved)				1.0	0.0	0.0	0.0	0.0	0.0	0.0	0.0	0.0	0.0	0.0	0.0	1.0	0.0	0.0	0.0	0.0	0.0	0.0	0.0
P31943	3187	uniprot	H. sapiens	3187	H. sapiens	HNRNPH1	heterogeneous nuclear ribonucleoprotein H1	GO:0008543 fibroblast growth factor receptor signaling pathway;GO:0044344 cellular response to fibroblast growth factor stimulus;GO:0071774 response to fibroblast growth factor		Nucleoplasm(Supported)Cytosol(Approved)				1.0	0.0	0.0	0.0	0.0	0.0	0.0	0.0	0.0	1.0	0.0	1.0	0.0	0.0	0.0	0.0	0.0	0.0	0.0	0.0
Q9P2E9	6238	uniprot	H. sapiens	6238	H. sapiens	RRBP1	ribosome binding protein 1	GO:0001649 osteoblast differentiation;GO:0001503 ossification;GO:0006412 translation		Endoplasmic reticulum(Enhanced)				1.0	0.0	1.0	0.0	0.0	0.0	0.0	0.0	0.0	0.0	0.0	0.0	0.0	0.0	0.0	0.0	0.0	0.0	0.0	0.0
P08758	308	uniprot	H. sapiens	308	H. sapiens	ANXA5	annexin A5	GO:0002576 platelet degranulation;GO:0070588 calcium ion transmembrane transport;GO:0007596 blood coagulation	Transporters/Transporter channels and pores	Nuclear membrane(Approved)	L-Alpha-Glycerophosphorylserine (Phospholipid binding);L-thioproline (Phospholipid binding);K201 (Phospholipid binding);L-Alpha-Glycerophosphorylethanolamine (Phospholipid binding);1,4-Dideoxy-O2-Sulfo-Glucuronic Acid (Phospholipid binding);N,O6-Disulfo-Glucosamine (Phospholipid binding);1,4-Dideoxy-5-Dehydro-O2-Sulfo-Glucuronic Acid (Phospholipid binding)	(M5880)NABA ECM AFFILIATED; (M5885)NABA MATRISOME ASSOCIATED; (M5889)NABA MATRISOME	(M5892)HALLMARK CHOLESTEROL HOMEOSTASIS; (M5921)HALLMARK COMPLEMENT	0.0	1.0	0.0	0.0	0.0	0.0	0.0	0.0	0.0	0.0	0.0	0.0	0.0	0.0	0.0	0.0	1.0	0.0	0.0	0.0
P60660	4637	uniprot	H. sapiens	4637	H. sapiens	MYL6	myosin light chain 6	GO:0030049 muscle filament sliding;GO:0033275 actin-myosin filament sliding;GO:0070252 actin-mediated cell contraction						1.0	0.0	0.0	0.0	0.0	0.0	0.0	1.0	0.0	0.0	0.0	0.0	0.0	0.0	0.0	1.0	0.0	0.0	0.0	1.0
P40925	4190	uniprot	H. sapiens	4190	H. sapiens	MDH1	malate dehydrogenase 1	GO:0006734 NADH metabolic process;GO:0006107 oxaloacetate metabolic process;GO:0006108 malate metabolic process	Citric acid cycle related proteins;Enzymes/ENZYME proteins/Oxidoreductases	Cytosol(Supported)Centrosome(Approved)	NADH (Nad binding);2'-Monophosphoadenosine 5'-Diphosphoribose (Nad binding)		(M5935)HALLMARK FATTY ACID METABOLISM; (M5937)HALLMARK GLYCOLYSIS; (M5936)HALLMARK OXIDATIVE PHOSPHORYLATION	0.0	0.0	0.0	0.0	0.0	0.0	0.0	0.0	0.0	0.0	1.0	0.0	0.0	0.0	0.0	0.0	0.0	0.0	0.0	0.0
Q07065	10970	uniprot	H. sapiens	10970	H. sapiens	CKAP4	cytoskeleton associated protein 4	GO:0043312 neutrophil degranulation;GO:0002283 neutrophil activation involved in immune response;GO:0042119 neutrophil activation		Cytoplasmic bodies;Cytosol;Nuclear speckles(Uncertain)			(M5947)HALLMARK IL2 STAT5 SIGNALING	0.0	1.0	1.0	0.0	0.0	0.0	0.0	0.0	0.0	0.0	0.0	0.0	0.0	0.0	0.0	0.0	0.0	0.0	0.0	0.0
P29401	7086	uniprot	H. sapiens	7086	H. sapiens	TKT	transketolase	GO:0005999 xylulose biosynthetic process;GO:0009052 pentose-phosphate shunt, non-oxidative branch;GO:0019322 pentose biosynthetic process	Enzymes/ENZYME proteins/Transferases	Nucleoplasm(Enhanced)			(M5905)HALLMARK ADIPOGENESIS	0.0	0.0	0.0	0.0	0.0	0.0	0.0	0.0	0.0	0.0	1.0	0.0	0.0	0.0	0.0	0.0	0.0	0.0	0.0	0.0
P31942	3189	uniprot	H. sapiens	3189	H. sapiens	HNRNPH3	heterogeneous nuclear ribonucleoprotein H3	GO:0000398 mRNA splicing, via spliceosome;GO:0000377 RNA splicing, via transesterification reactions with bulged adenosine as nucleophile;GO:0000375 RNA splicing, via transesterification reactions		Nucleoplasm(Supported)				0.0	0.0	0.0	0.0	0.0	0.0	0.0	0.0	0.0	0.0	0.0	1.0	0.0	0.0	0.0	0.0	0.0	0.0	0.0	0.0
P62263	6208	uniprot	H. sapiens	6208	H. sapiens	RPS14	ribosomal protein S14	GO:0006614 SRP-dependent cotranslational protein targeting to membrane;GO:0006613 cotranslational protein targeting to membrane;GO:0000184 nuclear-transcribed mRNA catabolic process, nonsense-mediated decay	Ribosomal proteins	Cytosol;Endoplasmic reticulum(Enhanced)			(M5922)HALLMARK UNFOLDED PROTEIN RESPONSE	1.0	0.0	0.0	0.0	0.0	1.0	0.0	0.0	0.0	0.0	0.0	0.0	1.0	0.0	0.0	0.0	0.0	0.0	0.0	0.0
O75396	9554	uniprot	H. sapiens	9554	H. sapiens	SEC22B	SEC22 homolog B, vesicle trafficking protein (gene/pseudogene)	GO:1990668 vesicle fusion with endoplasmic reticulum-Golgi intermediate compartment (ERGIC) membrane;GO:1902902 negative regulation of autophagosome assembly;GO:0048208 COPII vesicle coating					(M5910)HALLMARK PROTEIN SECRETION	0.0	0.0	0.0	0.0	0.0	0.0	0.0	0.0	0.0	0.0	0.0	0.0	0.0	0.0	0.0	0.0	0.0	0.0	0.0	1.0
P29692	1936	uniprot	H. sapiens	1936	H. sapiens	EEF1D	eukaryotic translation elongation factor 1 delta	GO:0071479 cellular response to ionizing radiation;GO:0043123 positive regulation of I-kappaB kinase/NF-kappaB signaling;GO:0043122 regulation of I-kappaB kinase/NF-kappaB signaling		Nucleoli fibrillar center;Nucleus(Supported)				1.0	0.0	0.0	0.0	0.0	0.0	0.0	0.0	0.0	0.0	0.0	0.0	0.0	0.0	0.0	0.0	0.0	1.0	0.0	0.0
P07339	1509	uniprot	H. sapiens	1509	H. sapiens	CTSD	cathepsin D	GO:0019886 antigen processing and presentation of exogenous peptide antigen via MHC class II;GO:0043280 positive regulation of cysteine-type endopeptidase activity involved in apoptotic process;GO:0042159 lipoprotein catabolic process	Enzymes/{ENZYME proteins/Hydrolases,Peptidases/Aspartic-type peptidases}		Insulin Human (Aspartic-type endopeptidase activity);Insulin Pork (Aspartic-type endopeptidase activity);S-Methylcysteine (Aspartic-type endopeptidase activity);1h-Benoximidazole-2-Carboxylic Acid (Aspartic-type endopeptidase activity);N-Aminoethylmorpholine (Aspartic-type endopeptidase activity);5-AMINO-6-CYCLOHEXYL-4-HYDROXY-2-ISOBUTYL-HEXANOIC ACID (Aspartic-type endopeptidase activity);CYCLOH…	(M87)PID LKB1 PATHWAY; (M144)PID CERAMIDE PATHWAY; (M200)PID ERA GENOMIC PATHWAY	(M5921)HALLMARK COMPLEMENT; (M5939)HALLMARK P53 PATHWAY	0.0	1.0	0.0	0.0	0.0	0.0	0.0	1.0	0.0	0.0	0.0	0.0	0.0	0.0	0.0	0.0	0.0	0.0	0.0	0.0
P08865	3921	uniprot	H. sapiens	3921	H. sapiens	RPSA	ribosomal protein SA	GO:0046718 viral entry into host cell;GO:0006614 SRP-dependent cotranslational protein targeting to membrane;GO:0030260 entry into host cell	Ribosomal proteins	Cytosol;Plasma membrane(Supported)	PCK3145 (Virus receptor activity)	(M17761)ST WNT BETA CATENIN PATHWAY		1.0	0.0	0.0	0.0	0.0	0.0	0.0	0.0	0.0	0.0	0.0	0.0	1.0	0.0	0.0	0.0	0.0	0.0	0.0	0.0
P29966	4082	uniprot	H. sapiens	4082	H. sapiens	MARCKS	myristoylated alanine rich protein kinase C substrate	GO:0051764 actin crosslink formation;GO:0051017 actin filament bundle assembly;GO:0061572 actin filament bundle organization		Plasma membrane(Supported)Cytosol;Endoplasmic reticulum;Nucleus(Approved)			(M5893)HALLMARK MITOTIC SPINDLE; (M5890)HALLMARK TNFA SIGNALING VIA NFKB; (M5901)HALLMARK G2M CHECKPOINT	0.0	0.0	0.0	0.0	0.0	0.0	0.0	0.0	0.0	0.0	0.0	0.0	0.0	0.0	0.0	1.0	0.0	0.0	0.0	0.0
P22626	3181	uniprot	H. sapiens	3181	H. sapiens	HNRNPA2B1	heterogeneous nuclear ribonucleoprotein A2/B1	GO:1905663 positive regulation of telomerase RNA reverse transcriptase activity;GO:1905661 regulation of telomerase RNA reverse transcriptase activity;GO:1990428 miRNA transport		Nucleoplasm(Enhanced)			(M5926)HALLMARK MYC TARGETS V1	1.0	0.0	0.0	1.0	1.0	0.0	0.0	0.0	0.0	0.0	0.0	1.0	0.0	0.0	1.0	0.0	0.0	0.0	0.0	0.0
O60506	10492	uniprot	H. sapiens	10492	H. sapiens	SYNCRIP	synaptotagmin binding cytoplasmic RNA interacting protein	GO:0070934 CRD-mediated mRNA stabilization;GO:0048255 mRNA stabilization;GO:1902373 negative regulation of mRNA catabolic process		Cytosol;Nucleoplasm(Enhanced)			(M5925)HALLMARK E2F TARGETS; (M5901)HALLMARK G2M CHECKPOINT; (M5926)HALLMARK MYC TARGETS V1	1.0	0.0	0.0	1.0	0.0	1.0	0.0	0.0	0.0	0.0	0.0	1.0	0.0	0.0	0.0	0.0	0.0	0.0	0.0	0.0
P09936	7345	uniprot	H. sapiens	7345	H. sapiens	UCHL1	ubiquitin C-terminal hydrolase L1	GO:0007412 axon target recognition;GO:0019896 axonal transport of mitochondrion;GO:0047497 mitochondrion transport along microtubule	Enzymes/{ENZYME proteins/Hydrolases,Peptidases/Cysteine-type peptidases}	Cytosol(Enhanced)Nucleoplasm(Approved)		(M275)PID ALPHA SYNUCLEIN PATHWAY		0.0	0.0	0.0	0.0	0.0	0.0	0.0	0.0	0.0	0.0	0.0	0.0	0.0	0.0	0.0	0.0	0.0	0.0	0.0	0.0
Q8NC51	26135	uniprot	H. sapiens	26135	H. sapiens	SERBP1	SERPINE1 mRNA binding protein 1	GO:0030578 PML body organization;GO:0030575 nuclear body organization;GO:0043488 regulation of mRNA stability		Cytosol(Enhanced)			(M5926)HALLMARK MYC TARGETS V1	1.0	0.0	0.0	1.0	0.0	0.0	0.0	0.0	0.0	0.0	0.0	0.0	0.0	0.0	0.0	0.0	0.0	0.0	0.0	0.0
Q01518	10487	uniprot	H. sapiens	10487	H. sapiens	CAP1	cyclase associated actin cytoskeleton regulatory protein 1	GO:0043312 neutrophil degranulation;GO:0045761 regulation of adenylate cyclase activity;GO:0002283 neutrophil activation involved in immune response		Cytosol(Supported)		(M7955)SIG INSULIN RECEPTOR PATHWAY IN CARDIAC MYOCYTES	(M5915)HALLMARK APICAL JUNCTION	1.0	1.0	0.0	0.0	0.0	0.0	0.0	1.0	0.0	0.0	0.0	0.0	0.0	0.0	0.0	1.0	1.0	0.0	0.0	0.0
P62826	5901	uniprot	H. sapiens	5901	H. sapiens	RAN	RAN, member RAS oncogene family	GO:0035281 pre-miRNA export from nucleus;GO:0000056 ribosomal small subunit export from nucleus;GO:0000055 ribosomal large subunit export from nucleus	Transporters	Nucleus(Uncertain)	Guanosine-5'-Diphosphate (Transcription coactivator activity)	(M140)PID RANBP2 PATHWAY; (M37)PID NFKAPPAB CANONICAL PATHWAY; (M242)PID AURORA A PATHWAY	(M5925)HALLMARK E2F TARGETS; (M5926)HALLMARK MYC TARGETS V1	1.0	0.0	0.0	0.0	1.0	0.0	0.0	1.0	0.0	0.0	1.0	0.0	0.0	0.0	0.0	0.0	0.0	0.0	0.0	0.0
P62241	6202	uniprot	H. sapiens	6202	H. sapiens	RPS8	ribosomal protein S8	GO:0006614 SRP-dependent cotranslational protein targeting to membrane;GO:0006613 cotranslational protein targeting to membrane;GO:0000184 nuclear-transcribed mRNA catabolic process, nonsense-mediated decay	Ribosomal proteins	Cytosol;Endoplasmic reticulum(Supported)				1.0	0.0	0.0	0.0	0.0	0.0	0.0	0.0	0.0	0.0	0.0	0.0	0.0	0.0	0.0	0.0	0.0	0.0	0.0	0.0
Q8NE71	23	uniprot	H. sapiens	23	H. sapiens	ABCF1	ATP binding cassette subfamily F member 1	GO:0006954 inflammatory response;GO:0006412 translation;GO:0043043 peptide biosynthetic process		Cytosol(Enhanced)				1.0	0.0	0.0	0.0	0.0	0.0	0.0	0.0	0.0	0.0	0.0	0.0	0.0	0.0	0.0	0.0	0.0	0.0	0.0	0.0
P23396	6188	uniprot	H. sapiens	6188	H. sapiens	RPS3	ribosomal protein S3	GO:2001272 positive regulation of cysteine-type endopeptidase activity involved in execution phase of apoptosis;GO:0050862 positive regulation of T cell receptor signaling pathway;GO:1905053 positive regulation of base-excision repair	Enzymes/ENZYME proteins/Lyases;Ribosomal proteins	Cytosol;Endoplasmic reticulum(Enhanced)			(M5926)HALLMARK MYC TARGETS V1	1.0	0.0	0.0	0.0	1.0	1.0	0.0	0.0	0.0	0.0	0.0	0.0	0.0	1.0	0.0	1.0	0.0	0.0	1.0	0.0
O00469	5352	uniprot	H. sapiens	5352	H. sapiens	PLOD2	procollagen-lysine,2-oxoglutarate 5-dioxygenase 2	GO:0046947 hydroxylysine biosynthetic process;GO:0046946 hydroxylysine metabolic process;GO:0017185 peptidyl-lysine hydroxylation	Enzymes/ENZYME proteins/Oxidoreductases	Cytosol;Nucleoli(Uncertain)	Vitamin C (Procollagen-lysine 5-dioxygenase activity)	(M3468)NABA ECM REGULATORS; (M5885)NABA MATRISOME ASSOCIATED; (M5889)NABA MATRISOME	(M5937)HALLMARK GLYCOLYSIS; (M5930)HALLMARK EPITHELIAL MESENCHYMAL TRANSITION; (M5924)HALLMARK MTORC1 SIGNALING	0.0	0.0	0.0	0.0	0.0	0.0	0.0	0.0	0.0	0.0	1.0	0.0	0.0	0.0	0.0	0.0	0.0	0.0	0.0	0.0
P06748	4869	uniprot	H. sapiens	4869	H. sapiens	NPM1	nucleophosmin 1	GO:0060735 regulation of eIF2 alpha phosphorylation by dsRNA;GO:1902629 regulation of mRNA stability involved in cellular response to UV;GO:0000056 ribosomal small subunit export from nucleus		Nucleoli(Enhanced)Nucleus(Supported)		(M258)PID BARD1 PATHWAY; (M14)PID AURORA B PATHWAY; (M255)PID HIF1 TFPATHWAY	(M5928)HALLMARK MYC TARGETS V2; (M5922)HALLMARK UNFOLDED PROTEIN RESPONSE; (M5950)HALLMARK ALLOGRAFT REJECTION	1.0	0.0	0.0	1.0	1.0	1.0	1.0	1.0	0.0	0.0	1.0	0.0	1.0	1.0	0.0	0.0	0.0	1.0	0.0	0.0
P52597	3185	uniprot	H. sapiens	3185	H. sapiens	HNRNPF	heterogeneous nuclear ribonucleoprotein F	GO:0035722 interleukin-12-mediated signaling pathway;GO:0071349 cellular response to interleukin-12;GO:0070671 response to interleukin-12		Nucleoplasm(Enhanced)				1.0	0.0	0.0	0.0	0.0	0.0	0.0	0.0	0.0	0.0	0.0	1.0	0.0	0.0	1.0	0.0	0.0	0.0	0.0	0.0
Q9NZT1	51806	uniprot	H. sapiens	51806	H. sapiens	CALML5	calmodulin like 5	GO:0043312 neutrophil degranulation;GO:0002283 neutrophil activation involved in immune response;GO:0042119 neutrophil activation	RAS pathway related proteins	Cytosol;Plasma membrane(Approved)			(M5956)HALLMARK KRAS SIGNALING DN	0.0	1.0	0.0	0.0	0.0	0.0	0.0	1.0	0.0	0.0	0.0	0.0	0.0	0.0	0.0	0.0	0.0	0.0	0.0	0.0
Q15084	10130	uniprot	H. sapiens	10130	H. sapiens	PDIA6	protein disulfide isomerase family A member 6	GO:0036498 IRE1-mediated unfolded protein response;GO:0030968 endoplasmic reticulum unfolded protein response;GO:0034620 cellular response to unfolded protein	Enzymes/ENZYME proteins/Isomerase	Endoplasmic reticulum(Supported)Cytosol(Approved)			(M5922)HALLMARK UNFOLDED PROTEIN RESPONSE	0.0	0.0	1.0	0.0	0.0	0.0	0.0	0.0	0.0	0.0	0.0	0.0	0.0	0.0	0.0	0.0	0.0	0.0	0.0	0.0
O15460	8974	uniprot	H. sapiens	8974	H. sapiens	P4HA2	prolyl 4-hydroxylase subunit alpha 2	GO:0018401 peptidyl-proline hydroxylation to 4-hydroxy-L-proline;GO:0019471 4-hydroxyproline metabolic process;GO:0019511 peptidyl-proline hydroxylation	Enzymes/ENZYME proteins/Oxidoreductases	Endoplasmic reticulum(Enhanced)Vesicles(Supported)	Succinic acid (Procollagen-proline 4-dioxygenase activity);L-Proline (Procollagen-proline 4-dioxygenase activity)	(M3468)NABA ECM REGULATORS; (M5885)NABA MATRISOME ASSOCIATED; (M5889)NABA MATRISOME	(M5937)HALLMARK GLYCOLYSIS; (M5945)HALLMARK HEME METABOLISM; (M5891)HALLMARK HYPOXIA	0.0	0.0	0.0	0.0	0.0	0.0	0.0	0.0	0.0	0.0	1.0	0.0	0.0	0.0	0.0	0.0	0.0	0.0	0.0	0.0
P23528	1072	uniprot	H. sapiens	1072	H. sapiens	CFL1	cofilin 1	GO:0001842 neural fold formation;GO:0030043 actin filament fragmentation;GO:0030836 positive regulation of actin filament depolymerization			Lauryl Dimethylamine-N-Oxide	(M5060)SA FAS SIGNALING; (M1529)SA G1 AND S PHASES; (M16801)SIG REGULATION OF THE ACTIN CYTOSKELETON BY RHO GTPASES	(M5923)HALLMARK PI3K AKT MTOR SIGNALING	1.0	0.0	0.0	0.0	1.0	0.0	0.0	0.0	0.0	0.0	0.0	0.0	0.0	0.0	1.0	1.0	1.0	0.0	0.0	1.0
P39019	6223	uniprot	H. sapiens	6223	H. sapiens	RPS19	ribosomal protein S19	GO:0060265 positive regulation of respiratory burst involved in inflammatory response;GO:0060266 negative regulation of respiratory burst involved in inflammatory response;GO:0060264 regulation of respiratory burst involved in inflammatory response	Ribosomal proteins	Nucleoplasm(Supported)			(M5950)HALLMARK ALLOGRAFT REJECTION	1.0	0.0	0.0	0.0	0.0	0.0	0.0	0.0	0.0	0.0	0.0	0.0	1.0	0.0	0.0	0.0	0.0	0.0	0.0	0.0
P05556	3688	uniprot	H. sapiens	3688	H. sapiens	ITGB1	integrin subunit beta 1	GO:0021943 formation of radial glial scaffolds;GO:0007161 calcium-independent cell-matrix adhesion;GO:0021932 hindbrain radial glia guided cell migration	CD markers;Transporters	Focal adhesion sites;Plasma membrane(Supported)Endoplasmic reticulum(Approved)	Anti-thymocyte Globulin (Rabbit) (Virus receptor activity)	(M11)PID PRL SIGNALING EVENTS PATHWAY; (M118)PID INTEGRIN A9B1 PATHWAY; (M274)PID LYMPH ANGIOGENESIS PATHWAY	(M5909)HALLMARK MYOGENESIS; (M5915)HALLMARK APICAL JUNCTION; (M5930)HALLMARK EPITHELIAL MESENCHYMAL TRANSITION	1.0	0.0	0.0	0.0	1.0	0.0	0.0	1.0	0.0	0.0	0.0	0.0	0.0	0.0	1.0	1.0	1.0	1.0	0.0	1.0
P62269	6222	uniprot	H. sapiens	6222	H. sapiens	RPS18	ribosomal protein S18	GO:0006614 SRP-dependent cotranslational protein targeting to membrane;GO:0006613 cotranslational protein targeting to membrane;GO:0000184 nuclear-transcribed mRNA catabolic process, nonsense-mediated decay	Ribosomal proteins	Cytosol(Supported)				1.0	0.0	0.0	0.0	0.0	0.0	0.0	0.0	0.0	0.0	0.0	0.0	0.0	0.0	0.0	0.0	0.0	0.0	0.0	0.0
Q16555	1808	uniprot	H. sapiens	1808	H. sapiens	DPYSL2	dihydropyrimidinase like 2	GO:0006208 pyrimidine nucleobase catabolic process;GO:0030516 regulation of axon extension;GO:0048675 axon extension		Cytosol(Supported)Plasma membrane(Approved)			(M5919)HALLMARK HEDGEHOG SIGNALING	1.0	0.0	0.0	0.0	0.0	0.0	0.0	0.0	0.0	0.0	0.0	0.0	0.0	0.0	0.0	0.0	0.0	0.0	0.0	1.0
Q96HE7	30001	uniprot	H. sapiens	30001	H. sapiens	ERO1A	endoplasmic reticulum oxidoreductase 1 alpha	GO:0051209 release of sequestered calcium ion into cytosol;GO:0010260 animal organ senescence;GO:0097553 calcium ion transmembrane import into cytosol					(M5922)HALLMARK UNFOLDED PROTEIN RESPONSE; (M5953)HALLMARK KRAS SIGNALING UP; (M5891)HALLMARK HYPOXIA	1.0	0.0	1.0	0.0	0.0	0.0	0.0	0.0	0.0	0.0	0.0	0.0	0.0	1.0	0.0	0.0	0.0	0.0	0.0	0.0
P04792	3315	uniprot	H. sapiens	3315	H. sapiens	HSPB1	heat shock protein family B (small) member 1	GO:0038033 positive regulation of endothelial cell chemotaxis by VEGF-activated vascular endothelial growth factor receptor signaling pathway;GO:0099641 anterograde axonal protein transport;GO:2001028 positive regulation of endothelial cell chemotaxis		Cytosol(Enhanced)Plasma membrane(Supported)	OGX-427 (Ubiquitin binding)	(M199)PID P38 MK2 PATHWAY; (M12012)ST P38 MAPK PATHWAY; (M229)PID P38 ALPHA BETA DOWNSTREAM PATHWAY	(M5916)HALLMARK APICAL SURFACE; (M5902)HALLMARK APOPTOSIS	1.0	0.0	1.0	1.0	1.0	1.0	0.0	1.0	0.0	0.0	0.0	0.0	0.0	1.0	0.0	0.0	1.0	0.0	0.0	0.0
O43399	7165	uniprot	H. sapiens	7165	H. sapiens	TPD52L2	TPD52 like 2			Cytosol;Vesicles(Approved)				0.0	0.0	0.0	0.0	0.0	0.0	0.0	0.0	0.0	0.0	0.0	0.0	0.0	0.0	0.0	0.0	0.0	0.0	0.0	0.0
P01892	3105	uniprot	H. sapiens	3105	H. sapiens	HLA-A	major histocompatibility complex, class I, A	GO:0002485 antigen processing and presentation of endogenous peptide antigen via MHC class I via ER pathway, TAP-dependent;GO:0002419 T cell mediated cytotoxicity directed against tumor cell target;GO:2001187 positive regulation of CD8-positive, alpha-beta T cell activation		Plasma membrane(Supported)Golgi apparatus(Approved)		(M88)PID CD8 TCR PATHWAY; (M54)PID IL12 2PATHWAY; (M272)PID CD8 TCR DOWNSTREAM PATHWAY	(M5950)HALLMARK ALLOGRAFT REJECTION; (M5913)HALLMARK INTERFERON GAMMA RESPONSE	0.0	1.0	0.0	0.0	0.0	0.0	0.0	1.0	0.0	0.0	0.0	0.0	0.0	0.0	1.0	0.0	0.0	0.0	0.0	1.0
P30050	6136	uniprot	H. sapiens	6136	H. sapiens	RPL12	ribosomal protein L12	GO:0006614 SRP-dependent cotranslational protein targeting to membrane;GO:0006613 cotranslational protein targeting to membrane;GO:0000184 nuclear-transcribed mRNA catabolic process, nonsense-mediated decay	Ribosomal proteins	Golgi apparatus(Approved)				1.0	0.0	0.0	0.0	0.0	0.0	0.0	0.0	0.0	0.0	0.0	0.0	1.0	0.0	0.0	0.0	0.0	0.0	0.0	0.0
P35613	682	uniprot	H. sapiens	682	H. sapiens	BSG	basigin (Ok blood group)	GO:0046697 decidualization;GO:0070593 dendrite self-avoidance;GO:0001893 maternal placenta development	Blood group antigen proteins;CD markers;Transporters/Accessory Factors Involved in Transport	Vesicles(Approved)		(M198)PID SYNDECAN 1 PATHWAY	(M5941)HALLMARK UV RESPONSE UP; (M5945)HALLMARK HEME METABOLISM	1.0	0.0	0.0	0.0	1.0	0.0	0.0	0.0	0.0	0.0	1.0	0.0	0.0	0.0	0.0	0.0	1.0	0.0	1.0	0.0
P18206	7414	uniprot	H. sapiens	7414	H. sapiens	VCL	vinculin	GO:1904702 regulation of protein localization to cell-cell adherens junction;GO:1904696 protein localization to cell-cell adherens junction;GO:1903140 regulation of establishment of endothelial barrier		Focal adhesion sites(Enhanced)		(M232)PID ECADHERIN STABILIZATION PATHWAY; (M12)PID RHOA PATHWAY; (M281)PID FAK PATHWAY	(M5893)HALLMARK MITOTIC SPINDLE; (M5915)HALLMARK APICAL JUNCTION	0.0	1.0	0.0	0.0	0.0	0.0	0.0	0.0	0.0	0.0	0.0	0.0	0.0	0.0	0.0	0.0	1.0	0.0	0.0	0.0
P16070	960	uniprot	H. sapiens	960	H. sapiens	CD44	CD44 molecule (Indian blood group)	GO:1900625 positive regulation of monocyte aggregation;GO:1900623 regulation of monocyte aggregation;GO:1902166 negative regulation of intrinsic apoptotic signaling pathway in response to DNA damage by p53 class mediator	Blood group antigen proteins;CD markers	Golgi apparatus;Plasma membrane(Enhanced)	Hyaluronic acid (Hyalurononglucosaminidase activity)	(M11736)SA MMP CYTOKINE CONNECTION; (M63)PID AVB3 OPN PATHWAY	(M5897)HALLMARK IL6 JAK STAT3 SIGNALING; (M5902)HALLMARK APOPTOSIS; (M5947)HALLMARK IL2 STAT5 SIGNALING	0.0	1.0	0.0	0.0	0.0	0.0	0.0	1.0	0.0	0.0	1.0	0.0	0.0	1.0	1.0	0.0	1.0	0.0	0.0	0.0
P49368	7203	uniprot	H. sapiens	7203	H. sapiens	CCT3	chaperonin containing TCP1 subunit 3	GO:1904871 positive regulation of protein localization to Cajal body;GO:1904869 regulation of protein localization to Cajal body;GO:1904874 positive regulation of telomerase RNA localization to Cajal body		Cytosol;Plasma membrane(Supported)	Phosphoaminophosphonic Acid-Adenylate Ester (Unfolded protein binding)		(M5926)HALLMARK MYC TARGETS V1	1.0	0.0	1.0	0.0	1.0	0.0	0.0	0.0	0.0	0.0	0.0	0.0	0.0	0.0	0.0	0.0	0.0	0.0	0.0	0.0
P11586	4522	uniprot	H. sapiens	4522	H. sapiens	MTHFD1	methylenetetrahydrofolate dehydrogenase, cyclohydrolase and formyltetrahydrofolate synthetase 1	GO:0009257 10-formyltetrahydrofolate biosynthetic process;GO:0000105 histidine biosynthetic process;GO:0048702 embryonic neurocranium morphogenesis	Enzymes/ENZYME proteins/{Hydrolases,Ligase,Oxidoreductases}	Cytosol(Enhanced)	Tetrahydrofolic acid (Methylenetetrahydrofolate dehydrogenase [nad(p)+] activity);NADH (Methylenetetrahydrofolate dehydrogenase [nad(p)+] activity);LY374571 (Methylenetetrahydrofolate dehydrogenase [nad(p)+] activity);2'-Monophosphoadenosine 5'-Diphosphoribose (Methylenetetrahydrofolate dehydrogenase [nad(p)+] activity);LY249543 (Methylenetetrahydrofolate dehydrogenase [nad(p)+] activity)		(M5934)HALLMARK XENOBIOTIC METABOLISM	0.0	0.0	0.0	0.0	0.0	0.0	0.0	0.0	0.0	0.0	1.0	0.0	0.0	0.0	0.0	0.0	0.0	0.0	0.0	0.0
Q14697	23193	uniprot	H. sapiens	23193	H. sapiens	GANAB	glucosidase II alpha subunit	GO:0006491 N-glycan processing;GO:0006457 protein folding;GO:0009100 glycoprotein metabolic process	Enzymes/ENZYME proteins/Hydrolases	Cytosol;Endoplasmic reticulum;Nuclear membrane(Approved)	Miglitol (Poly(a) rna binding)			0.0	0.0	1.0	0.0	0.0	0.0	0.0	0.0	0.0	0.0	1.0	0.0	0.0	0.0	0.0	0.0	0.0	0.0	0.0	1.0
Q08211	1660	uniprot	H. sapiens	1660	H. sapiens	DHX9	DExH-box helicase 9	GO:1904973 positive regulation of viral translation;GO:0035549 positive regulation of interferon-beta secretion;GO:1904971 regulation of viral translation	Enzymes/ENZYME proteins/Hydrolases	Nucleus(Enhanced)				1.0	0.0	0.0	1.0	1.0	1.0	0.0	0.0	0.0	1.0	0.0	1.0	1.0	1.0	0.0	0.0	0.0	1.0	0.0	0.0
P36578	6124	uniprot	H. sapiens	6124	H. sapiens	RPL4	ribosomal protein L4	GO:0006614 SRP-dependent cotranslational protein targeting to membrane;GO:0006613 cotranslational protein targeting to membrane;GO:0000184 nuclear-transcribed mRNA catabolic process, nonsense-mediated decay	Ribosomal proteins	Cytosol;Endoplasmic reticulum;Nucleoli(Supported)Nuclear bodies(Approved)				1.0	0.0	0.0	0.0	0.0	0.0	0.0	0.0	0.0	0.0	0.0	0.0	0.0	0.0	0.0	0.0	0.0	0.0	0.0	0.0
P27482	810	uniprot	H. sapiens	810	H. sapiens	CALML3	calmodulin like 3	GO:0019722 calcium-mediated signaling;GO:0019932 second-messenger-mediated signaling;GO:0000226 microtubule cytoskeleton organization	RAS pathway related proteins					0.0	0.0	0.0	0.0	0.0	0.0	0.0	1.0	0.0	0.0	0.0	0.0	0.0	0.0	0.0	0.0	0.0	0.0	0.0	0.0
P09972	230	uniprot	H. sapiens	230	H. sapiens	ALDOC	aldolase, fructose-bisphosphate C	GO:0061621 canonical glycolysis;GO:0061620 glycolytic process through glucose-6-phosphate;GO:0061615 glycolytic process through fructose-6-phosphate	Enzymes/ENZYME proteins/Lyases	Cytosol;Nucleoli fibrillar center;Nucleus;Vesicles(Approved)			(M5892)HALLMARK CHOLESTEROL HOMEOSTASIS; (M5891)HALLMARK HYPOXIA	1.0	1.0	0.0	0.0	0.0	0.0	0.0	0.0	0.0	0.0	1.0	0.0	0.0	0.0	0.0	0.0	0.0	0.0	0.0	0.0
P49588	16	uniprot	H. sapiens	16	H. sapiens	AARS1	alanyl-tRNA synthetase 1	GO:0070143 mitochondrial alanyl-tRNA aminoacylation;GO:0140018 regulation of cytoplasmic translational fidelity;GO:0006419 alanyl-tRNA aminoacylation	Enzymes/ENZYME proteins/Ligase	Cytosol(Enhanced)	L-Alanine (Trna binding)		(M5950)HALLMARK ALLOGRAFT REJECTION	1.0	0.0	0.0	0.0	0.0	1.0	0.0	0.0	0.0	0.0	0.0	0.0	0.0	0.0	0.0	0.0	0.0	0.0	0.0	0.0
P52565	396	uniprot	H. sapiens	396	H. sapiens	ARHGDIA	Rho GDP dissociation inhibitor alpha	GO:0050771 negative regulation of axonogenesis;GO:0050772 positive regulation of axonogenesis;GO:2000249 regulation of actin cytoskeleton reorganization		Cytosol(Enhanced)		(M83)PID CDC42 REG PATHWAY; (M241)PID RAC1 REG PATHWAY; (M238)PID THROMBIN PAR1 PATHWAY	(M5923)HALLMARK PI3K AKT MTOR SIGNALING; (M5893)HALLMARK MITOTIC SPINDLE	0.0	0.0	0.0	0.0	0.0	0.0	0.0	1.0	0.0	0.0	0.0	0.0	0.0	0.0	0.0	1.0	0.0	0.0	0.0	1.0
P07737	5216	uniprot	H. sapiens	5216	H. sapiens	PFN1	profilin 1	GO:0051497 negative regulation of stress fiber assembly;GO:1900029 positive regulation of ruffle assembly;GO:0001843 neural tube closure		Cytosol(Supported)	7-HYDROXY-4-METHYL-3-(2-HYDROXY-ETHYL)COUMARIN (Proline-rich region binding)	(M16801)SIG REGULATION OF THE ACTIN CYTOSKELETON BY RHO GTPASES; (M8873)ST FAS SIGNALING PATHWAY	(M5923)HALLMARK PI3K AKT MTOR SIGNALING; (M5921)HALLMARK COMPLEMENT; (M5915)HALLMARK APICAL JUNCTION	1.0	0.0	0.0	0.0	1.0	0.0	0.0	0.0	0.0	0.0	0.0	0.0	0.0	0.0	0.0	1.0	1.0	0.0	0.0	1.0
P51149	7879	uniprot	H. sapiens	7879	H. sapiens	RAB7A	RAB7A, member RAS oncogene family	GO:0007174 epidermal growth factor catabolic process;GO:1905366 negative regulation of intralumenal vesicle formation;GO:1903542 negative regulation of exosomal secretion		Lysosomes(Supported)	Guanosine-5'-Diphosphate (Gtpase activity)	(M210)PID IL8 CXCR2 PATHWAY; (M142)PID AJDISS 2PATHWAY; (M54)PID IL12 2PATHWAY		1.0	1.0	0.0	0.0	0.0	0.0	0.0	0.0	0.0	0.0	0.0	0.0	0.0	0.0	0.0	0.0	0.0	0.0	0.0	1.0
Q9UQ80	5036	uniprot	H. sapiens	5036	H. sapiens	PA2G4	proliferation-associated 2G4	GO:0043312 neutrophil degranulation;GO:0002283 neutrophil activation involved in immune response;GO:0042119 neutrophil activation	Enzymes/Peptidases/Metallopeptidases	Cytosol(Approved)		(M58)PID AR PATHWAY	(M5928)HALLMARK MYC TARGETS V2; (M5908)HALLMARK ANDROGEN RESPONSE; (M5925)HALLMARK E2F TARGETS	1.0	1.0	0.0	0.0	0.0	1.0	0.0	0.0	0.0	0.0	0.0	0.0	0.0	0.0	0.0	0.0	0.0	1.0	0.0	0.0
P16989	8531	uniprot	H. sapiens	8531	H. sapiens	YBX3	Y-box binding protein 3	GO:1902219 negative regulation of intrinsic apoptotic signaling pathway in response to osmotic stress;GO:0070935 3'-UTR-mediated mRNA stabilization;GO:1902218 regulation of intrinsic apoptotic signaling pathway in response to osmotic stress	Transcription factors	Cytosol(Supported)				1.0	0.0	0.0	1.0	1.0	1.0	0.0	0.0	0.0	0.0	0.0	0.0	0.0	1.0	0.0	0.0	0.0	1.0	0.0	0.0
Q9H299	83442	uniprot	H. sapiens	83442	H. sapiens	SH3BGRL3	SH3 domain binding glutamate rich protein like 3	GO:0045454 cell redox homeostasis;GO:0022900 electron transport chain;GO:0006091 generation of precursor metabolites and energy		Nuclear bodies(Approved)				0.0	0.0	0.0	0.0	0.0	0.0	0.0	0.0	0.0	0.0	1.0	0.0	0.0	0.0	0.0	0.0	0.0	0.0	0.0	0.0
P61019	5862	uniprot	H. sapiens	5862	H. sapiens	RAB2A	RAB2A, member RAS oncogene family	GO:0032482 Rab protein signal transduction;GO:0043687 post-translational protein modification;GO:0007030 Golgi organization					(M5910)HALLMARK PROTEIN SECRETION	0.0	0.0	0.0	0.0	0.0	0.0	0.0	0.0	0.0	0.0	0.0	0.0	0.0	0.0	0.0	0.0	0.0	0.0	0.0	1.0
Q02809	5351	uniprot	H. sapiens	5351	H. sapiens	PLOD1	procollagen-lysine,2-oxoglutarate 5-dioxygenase 1	GO:0017185 peptidyl-lysine hydroxylation;GO:0006493 protein O-linked glycosylation;GO:0018126 protein hydroxylation	Enzymes/ENZYME proteins/Oxidoreductases	Nucleoplasm;Vesicles(Uncertain)	Vitamin C (Protein homodimerization activity);Succinic acid (Protein homodimerization activity)	(M3468)NABA ECM REGULATORS; (M5885)NABA MATRISOME ASSOCIATED; (M5889)NABA MATRISOME	(M5937)HALLMARK GLYCOLYSIS; (M5930)HALLMARK EPITHELIAL MESENCHYMAL TRANSITION	0.0	0.0	0.0	0.0	0.0	0.0	0.0	0.0	0.0	0.0	1.0	0.0	0.0	0.0	0.0	0.0	0.0	0.0	0.0	0.0
P55072	7415	uniprot	H. sapiens	7415	H. sapiens	VCP	valosin containing protein	GO:1903007 positive regulation of Lys63-specific deubiquitinase activity;GO:1903006 positive regulation of protein K63-linked deubiquitination;GO:0072389 flavin adenine dinucleotide catabolic process	Enzymes/ENZYME proteins/Hydrolases;Transporters/Primary Active Transporters	Cytosol;Nucleoplasm(Enhanced)	Phosphoaminophosphonic Acid-Adenylate Ester			1.0	1.0	1.0	0.0	1.0	0.0	0.0	0.0	0.0	0.0	1.0	0.0	1.0	0.0	0.0	0.0	0.0	0.0	1.0	1.0
P36957	1743	uniprot	H. sapiens	1743	H. sapiens	DLST	dihydrolipoamide S-succinyltransferase	GO:0033512 L-lysine catabolic process to acetyl-CoA via saccharopine;GO:0019474 L-lysine catabolic process to acetyl-CoA;GO:0019477 L-lysine catabolic process	Citric acid cycle related proteins;Enzymes/ENZYME proteins/Transferases				(M5935)HALLMARK FATTY ACID METABOLISM; (M5936)HALLMARK OXIDATIVE PHOSPHORYLATION	1.0	0.0	0.0	0.0	0.0	0.0	0.0	0.0	0.0	0.0	1.0	0.0	0.0	0.0	0.0	0.0	0.0	0.0	0.0	0.0
Q14847	3927	uniprot	H. sapiens	3927	H. sapiens	LASP1	LIM and SH3 protein 1	GO:0034220 ion transmembrane transport;GO:0009967 positive regulation of signal transduction;GO:0023056 positive regulation of signaling		Cytosol;Plasma membrane(Supported)Focal adhesion sites(Approved)				0.0	0.0	0.0	0.0	0.0	0.0	0.0	0.0	0.0	0.0	0.0	0.0	0.0	0.0	0.0	0.0	0.0	0.0	0.0	0.0
P62701	6191	uniprot	H. sapiens	6191	H. sapiens	RPS4X	ribosomal protein S4 X-linked	GO:0006614 SRP-dependent cotranslational protein targeting to membrane;GO:0006613 cotranslational protein targeting to membrane;GO:0000184 nuclear-transcribed mRNA catabolic process, nonsense-mediated decay	Ribosomal proteins			(M16801)SIG REGULATION OF THE ACTIN CYTOSKELETON BY RHO GTPASES; (M5193)SIG CHEMOTAXIS		1.0	0.0	0.0	0.0	0.0	1.0	0.0	0.0	0.0	0.0	0.0	0.0	0.0	0.0	0.0	0.0	0.0	0.0	0.0	0.0
P13674	5033	uniprot	H. sapiens	5033	H. sapiens	P4HA1	prolyl 4-hydroxylase subunit alpha 1	GO:0018401 peptidyl-proline hydroxylation to 4-hydroxy-L-proline;GO:0019471 4-hydroxyproline metabolic process;GO:0019511 peptidyl-proline hydroxylation	Enzymes/ENZYME proteins/Oxidoreductases	Endoplasmic reticulum(Supported)Mitochondria;Vesicles(Approved)	Vitamin C (Procollagen-proline 4-dioxygenase activity);Succinic acid (Procollagen-proline 4-dioxygenase activity);L-Proline (Procollagen-proline 4-dioxygenase activity);Hydralazine (Procollagen-proline 4-dioxygenase activity)	(M3468)NABA ECM REGULATORS; (M5885)NABA MATRISOME ASSOCIATED; (M5889)NABA MATRISOME	(M5947)HALLMARK IL2 STAT5 SIGNALING; (M5937)HALLMARK GLYCOLYSIS; (M5891)HALLMARK HYPOXIA	0.0	0.0	0.0	0.0	0.0	0.0	0.0	0.0	0.0	0.0	0.0	0.0	0.0	0.0	0.0	1.0	0.0	0.0	0.0	0.0
Q99729	3182	uniprot	H. sapiens	3182	H. sapiens	HNRNPAB	heterogeneous nuclear ribonucleoprotein A/B	GO:0001837 epithelial to mesenchymal transition;GO:0048762 mesenchymal cell differentiation;GO:0060485 mesenchyme development		Nucleoplasm(Enhanced)				0.0	0.0	0.0	0.0	0.0	0.0	0.0	0.0	0.0	0.0	0.0	0.0	0.0	0.0	0.0	0.0	0.0	0.0	0.0	0.0
Q92597	10397	uniprot	H. sapiens	10397	H. sapiens	NDRG1	N-myc downstream regulated 1	GO:0032287 peripheral nervous system myelin maintenance;GO:0022011 myelination in peripheral nervous system;GO:0043217 myelin maintenance		Cytosol;Microtubules(Supported)		(M254)PID MYC REPRESS PATHWAY; (M255)PID HIF1 TFPATHWAY; (M145)PID P53 DOWNSTREAM PATHWAY	(M5908)HALLMARK ANDROGEN RESPONSE; (M5947)HALLMARK IL2 STAT5 SIGNALING; (M5939)HALLMARK P53 PATHWAY	0.0	1.0	0.0	0.0	0.0	0.0	0.0	1.0	0.0	0.0	1.0	0.0	0.0	0.0	0.0	0.0	0.0	0.0	1.0	0.0
P36871	5236	uniprot	H. sapiens	5236	H. sapiens	PGM1	phosphoglucomutase 1	GO:0005980 glycogen catabolic process;GO:0019388 galactose catabolic process;GO:0006096 glycolytic process	Enzymes/ENZYME proteins/Isomerase	Actin filaments(Enhanced)	Alpha-D-Glucose 1,6-Bisphosphate (Phosphoglucomutase activity);Alpha-D-Glucose-1-Phosphate-6-Vanadate (Phosphoglucomutase activity)	(M255)PID HIF1 TFPATHWAY	(M5905)HALLMARK ADIPOGENESIS; (M5891)HALLMARK HYPOXIA; (M5924)HALLMARK MTORC1 SIGNALING	1.0	1.0	0.0	0.0	0.0	0.0	0.0	0.0	0.0	0.0	1.0	0.0	0.0	0.0	0.0	0.0	0.0	0.0	0.0	0.0
P31949	6282	uniprot	H. sapiens	6282	H. sapiens	S100A11	S100 calcium binding protein A11	GO:0014911 positive regulation of smooth muscle cell migration;GO:0043312 neutrophil degranulation;GO:0014910 regulation of smooth muscle cell migration			Phosphonothreonine (S100 protein binding)	(M5883)NABA SECRETED FACTORS; (M5885)NABA MATRISOME ASSOCIATED; (M5889)NABA MATRISOME	(M5892)HALLMARK CHOLESTEROL HOMEOSTASIS	0.0	1.0	0.0	0.0	1.0	0.0	0.0	0.0	0.0	0.0	0.0	0.0	0.0	0.0	0.0	0.0	0.0	0.0	0.0	0.0
P52272	4670	uniprot	H. sapiens	4670	H. sapiens	HNRNPM	heterogeneous nuclear ribonucleoprotein M	GO:2000815 regulation of mRNA stability involved in response to oxidative stress;GO:0010610 regulation of mRNA stability involved in response to stress;GO:0043488 regulation of mRNA stability		Nucleoplasm(Enhanced)				1.0	0.0	0.0	1.0	0.0	0.0	0.0	0.0	0.0	1.0	0.0	1.0	0.0	0.0	0.0	0.0	0.0	0.0	0.0	0.0
P51858	3068	uniprot	H. sapiens	3068	H. sapiens	HDGF	heparin binding growth factor	GO:0098761 cellular response to interleukin-7;GO:0036498 IRE1-mediated unfolded protein response;GO:0098760 response to interleukin-7		Nucleoplasm(Enhanced)			(M5945)HALLMARK HEME METABOLISM; (M5926)HALLMARK MYC TARGETS V1	0.0	0.0	1.0	0.0	0.0	0.0	0.0	0.0	1.0	0.0	0.0	0.0	0.0	0.0	0.0	0.0	0.0	0.0	0.0	0.0
Q96TA1	64855	uniprot	H. sapiens	64855	H. sapiens	NIBAN2	niban apoptosis regulator 2	GO:0044029 hypomethylation of CpG island;GO:0048743 positive regulation of skeletal muscle fiber development;GO:0044028 DNA hypomethylation		Cytosol(Enhanced)Nucleoplasm;Plasma membrane(Approved)				0.0	0.0	0.0	0.0	1.0	0.0	0.0	0.0	0.0	0.0	0.0	0.0	0.0	0.0	0.0	0.0	0.0	0.0	0.0	0.0
P62491	8766	uniprot	H. sapiens	8766	H. sapiens	RAB11A	RAB11A, member RAS oncogene family	GO:0098887 neurotransmitter receptor transport, endosome to postsynaptic membrane;GO:0099639 neurotransmitter receptor transport, endosome to plasma membrane;GO:0098969 neurotransmitter receptor transport to postsynaptic membrane		Microtubule organizing center;Vesicles(Enhanced)	5'-Guanosine-Diphosphate-Monothiophosphate (Syntaxin binding);Guanosine-5'-Diphosphate (Syntaxin binding)	(M120)PID ARF6 DOWNSTREAM PATHWAY; (M210)PID IL8 CXCR2 PATHWAY; (M99)PID TXA2PATHWAY		1.0	0.0	0.0	0.0	1.0	0.0	0.0	1.0	0.0	0.0	0.0	0.0	0.0	0.0	0.0	1.0	1.0	0.0	0.0	1.0
P23246	6421	uniprot	H. sapiens	6421	H. sapiens	SFPQ	splicing factor proline and glutamine rich	GO:0098963 dendritic transport of messenger ribonucleoprotein complex;GO:0098961 dendritic transport of ribonucleoprotein complex;GO:1902177 positive regulation of oxidative stress-induced intrinsic apoptotic signaling pathway	Transcription factors/Yet undefined DNA-binding domains	Nucleoplasm(Enhanced)			(M5901)HALLMARK G2M CHECKPOINT	0.0	0.0	0.0	0.0	1.0	0.0	0.0	0.0	0.0	0.0	0.0	1.0	0.0	1.0	0.0	0.0	0.0	1.0	0.0	0.0
P78371	10576	uniprot	H. sapiens	10576	H. sapiens	CCT2	chaperonin containing TCP1 subunit 2	GO:1904871 positive regulation of protein localization to Cajal body;GO:1904869 regulation of protein localization to Cajal body;GO:1904874 positive regulation of telomerase RNA localization to Cajal body		Cytosol(Supported)			(M5926)HALLMARK MYC TARGETS V1	1.0	1.0	1.0	0.0	1.0	0.0	0.0	0.0	0.0	0.0	0.0	0.0	0.0	0.0	0.0	0.0	0.0	0.0	0.0	0.0
Q13765	4666	uniprot	H. sapiens	4666	H. sapiens	NACA	nascent polypeptide associated complex subunit alpha			Cytosol(Approved)		(M71)PID ILK PATHWAY		0.0	0.0	0.0	0.0	0.0	0.0	0.0	0.0	0.0	0.0	0.0	0.0	0.0	0.0	0.0	0.0	0.0	0.0	0.0	0.0
P13489	6050	uniprot	H. sapiens	6050	H. sapiens	RNH1	ribonuclease/angiogenin inhibitor 1	GO:0045765 regulation of angiogenesis;GO:0001525 angiogenesis;GO:0006402 mRNA catabolic process		Cytosol(Enhanced)Nucleoplasm(Supported)			(M5947)HALLMARK IL2 STAT5 SIGNALING	1.0	0.0	0.0	0.0	0.0	0.0	0.0	0.0	0.0	0.0	0.0	0.0	0.0	0.0	0.0	0.0	0.0	0.0	0.0	0.0
P84098	6143	uniprot	H. sapiens	6143	H. sapiens	RPL19	ribosomal protein L19	GO:0006614 SRP-dependent cotranslational protein targeting to membrane;GO:0006613 cotranslational protein targeting to membrane;GO:0000184 nuclear-transcribed mRNA catabolic process, nonsense-mediated decay	Ribosomal proteins	Cytosol;Endoplasmic reticulum;Nucleoli(Supported)	Alpha-Hydroxy-Beta-Phenyl-Propionic Acid (Structural constituent of ribosome);Anisomycin (Structural constituent of ribosome);Puromycin (Structural constituent of ribosome)			1.0	0.0	0.0	0.0	0.0	0.0	0.0	0.0	0.0	0.0	0.0	0.0	0.0	0.0	0.0	0.0	0.0	0.0	0.0	0.0
P62913	6135	uniprot	H. sapiens	6135	H. sapiens	RPL11	ribosomal protein L11	GO:1904667 negative regulation of ubiquitin protein ligase activity;GO:1902255 positive regulation of intrinsic apoptotic signaling pathway by p53 class mediator;GO:2000435 negative regulation of protein neddylation	Ribosomal proteins	Vesicles(Approved)	Alpha-Hydroxy-Beta-Phenyl-Propionic Acid (Structural constituent of ribosome);Anisomycin (Structural constituent of ribosome);Puromycin (Structural constituent of ribosome)	(M261)PID P53 REGULATION PATHWAY; (M66)PID MYC ACTIV PATHWAY		1.0	0.0	0.0	0.0	1.0	0.0	1.0	0.0	0.0	0.0	0.0	0.0	1.0	1.0	0.0	0.0	0.0	0.0	0.0	0.0
Q15942	7791	uniprot	H. sapiens	7791	H. sapiens	ZYX	zyxin	GO:0043149 stress fiber assembly;GO:0030038 contractile actin filament bundle assembly;GO:0071346 cellular response to interferon-gamma		Focal adhesion sites(Supported)		(M184)PID ECADHERIN KERATINOCYTE PATHWAY; (M232)PID ECADHERIN STABILIZATION PATHWAY; (M238)PID THROMBIN PAR1 PATHWAY	(M5915)HALLMARK APICAL JUNCTION	0.0	0.0	0.0	0.0	0.0	0.0	0.0	0.0	0.0	0.0	0.0	0.0	0.0	0.0	0.0	1.0	0.0	0.0	0.0	0.0
P50991	10575	uniprot	H. sapiens	10575	H. sapiens	CCT4	chaperonin containing TCP1 subunit 4	GO:1904871 positive regulation of protein localization to Cajal body;GO:1904869 regulation of protein localization to Cajal body;GO:1904874 positive regulation of telomerase RNA localization to Cajal body		Cytosol(Supported)Nucleoplasm(Approved)			(M5926)HALLMARK MYC TARGETS V1	1.0	0.0	1.0	0.0	1.0	0.0	0.0	0.0	0.0	0.0	0.0	0.0	0.0	0.0	0.0	0.0	0.0	0.0	0.0	0.0
P49755	10972	uniprot	H. sapiens	10972	H. sapiens	TMED10	transmembrane p24 trafficking protein 10	GO:0048205 COPI coating of Golgi vesicle;GO:0048200 Golgi transport vesicle coating;GO:0035964 COPI-coated vesicle budding		Golgi apparatus(Supported)			(M5910)HALLMARK PROTEIN SECRETION	0.0	1.0	0.0	0.0	0.0	1.0	0.0	0.0	0.0	0.0	0.0	0.0	0.0	0.0	0.0	0.0	0.0	0.0	0.0	1.0
Q01844	2130	uniprot	H. sapiens	2130	H. sapiens	EWSR1	EWS RNA binding protein 1	GO:0006355 regulation of transcription, DNA-templated;GO:1903506 regulation of nucleic acid-templated transcription;GO:0006351 transcription, DNA-templated		Nucleus(Enhanced)Nucleoli(Supported)		(M258)PID BARD1 PATHWAY	(M5901)HALLMARK G2M CHECKPOINT	0.0	0.0	0.0	0.0	0.0	0.0	0.0	0.0	0.0	1.0	0.0	0.0	0.0	0.0	0.0	0.0	0.0	1.0	0.0	0.0
P13693	7178	uniprot	H. sapiens	7178	H. sapiens	TPT1	tumor protein, translationally-controlled 1	GO:1902230 negative regulation of intrinsic apoptotic signaling pathway in response to DNA damage;GO:1902229 regulation of intrinsic apoptotic signaling pathway in response to DNA damage;GO:2001243 negative regulation of intrinsic apoptotic signaling pathway		Cytosol(Supported)		(M129)PID PLK1 PATHWAY		0.0	0.0	0.0	0.0	0.0	0.0	0.0	0.0	0.0	0.0	0.0	0.0	0.0	1.0	0.0	0.0	0.0	0.0	0.0	0.0
P23526	191	uniprot	H. sapiens	191	H. sapiens	AHCY	adenosylhomocysteinase	GO:0019510 S-adenosylhomocysteine catabolic process;GO:0033353 S-adenosylmethionine cycle;GO:0046130 purine ribonucleoside catabolic process	Enzymes/ENZYME proteins/Hydrolases	Cytosol(Supported)	Isopropyl Alcohol (Nad binding);(1'r,2's)-9-(2-Hydroxy-3'-Keto-Cyclopenten-1-Yl)Adenine (Nad binding);3'-Oxo-Adenosine (Nad binding);D-Eritadenine (Nad binding)		(M5947)HALLMARK IL2 STAT5 SIGNALING; (M5934)HALLMARK XENOBIOTIC METABOLISM	1.0	0.0	0.0	0.0	0.0	0.0	0.0	0.0	0.0	0.0	1.0	0.0	0.0	0.0	0.0	0.0	0.0	0.0	0.0	0.0
O43852	813	uniprot	H. sapiens	813	H. sapiens	CALU	calumenin	GO:0043687 post-translational protein modification;GO:0006464 cellular protein modification process;GO:0036211 protein modification process		Endoplasmic reticulum(Supported)			(M5930)HALLMARK EPITHELIAL MESENCHYMAL TRANSITION	0.0	0.0	0.0	0.0	0.0	0.0	0.0	0.0	0.0	0.0	0.0	0.0	0.0	0.0	0.0	0.0	1.0	0.0	0.0	0.0
P31944	23581	uniprot	H. sapiens	23581	H. sapiens	CASP14	caspase 14	GO:0006919 activation of cysteine-type endopeptidase activity involved in apoptotic process;GO:0070268 cornification;GO:0043280 positive regulation of cysteine-type endopeptidase activity involved in apoptotic process	Enzymes/Peptidases/Cysteine-type peptidases	Cytosol;Mitochondria;Nucleus(Approved)				0.0	0.0	0.0	0.0	0.0	0.0	0.0	0.0	0.0	0.0	0.0	0.0	0.0	1.0	0.0	0.0	0.0	0.0	0.0	0.0
P14866	3191	uniprot	H. sapiens	3191	H. sapiens	HNRNPL	heterogeneous nuclear ribonucleoprotein L	GO:1902416 positive regulation of mRNA binding;GO:0048025 negative regulation of mRNA splicing, via spliceosome;GO:1905216 positive regulation of RNA binding		Nucleoplasm(Supported)				1.0	0.0	0.0	1.0	0.0	1.0	0.0	0.0	1.0	0.0	0.0	1.0	0.0	0.0	0.0	0.0	0.0	0.0	0.0	0.0
P35268	6146	uniprot	H. sapiens	6146	H. sapiens	RPL22	ribosomal protein L22	GO:0006614 SRP-dependent cotranslational protein targeting to membrane;GO:0006613 cotranslational protein targeting to membrane;GO:0000184 nuclear-transcribed mRNA catabolic process, nonsense-mediated decay	Ribosomal proteins	Nucleoli;Nucleus(Approved)			(M5926)HALLMARK MYC TARGETS V1	1.0	0.0	0.0	0.0	0.0	0.0	0.0	0.0	0.0	0.0	0.0	0.0	0.0	0.0	0.0	0.0	0.0	0.0	0.0	0.0
Q9UHX1	22827	uniprot	H. sapiens	22827	H. sapiens	PUF60	poly(U) binding splicing factor 60	GO:0000398 mRNA splicing, via spliceosome;GO:0000377 RNA splicing, via transesterification reactions with bulged adenosine as nucleophile;GO:0000375 RNA splicing, via transesterification reactions		Nucleoplasm(Enhanced)				1.0	0.0	0.0	0.0	0.0	0.0	0.0	0.0	0.0	0.0	0.0	1.0	0.0	0.0	0.0	0.0	0.0	0.0	0.0	0.0
Q00341	3069	uniprot	H. sapiens	3069	H. sapiens	HDLBP	high density lipoprotein binding protein	GO:0034384 high-density lipoprotein particle clearance;GO:0034381 plasma lipoprotein particle clearance;GO:0008203 cholesterol metabolic process		Cytosol(Supported)			(M5937)HALLMARK GLYCOLYSIS; (M5891)HALLMARK HYPOXIA	0.0	0.0	0.0	0.0	0.0	0.0	0.0	0.0	0.0	0.0	0.0	0.0	0.0	0.0	0.0	0.0	0.0	1.0	0.0	0.0
P50990	10694	uniprot	H. sapiens	10694	H. sapiens	CCT8	chaperonin containing TCP1 subunit 8	GO:1904871 positive regulation of protein localization to Cajal body;GO:1904869 regulation of protein localization to Cajal body;GO:1904874 positive regulation of telomerase RNA localization to Cajal body		Intermediate filaments(Supported)Cytosol;Nucleus(Approved)				1.0	1.0	1.0	0.0	1.0	0.0	0.0	0.0	0.0	0.0	0.0	0.0	0.0	0.0	0.0	0.0	0.0	0.0	0.0	0.0
Q14204	1778	uniprot	H. sapiens	1778	H. sapiens	DYNC1H1	dynein cytoplasmic 1 heavy chain 1	GO:0072382 minus-end-directed vesicle transport along microtubule;GO:1905832 positive regulation of spindle assembly;GO:0072385 minus-end-directed organelle transport along microtubule		Centrosome;Cytosol(Supported)		(M163)PID LIS1 PATHWAY	(M5893)HALLMARK MITOTIC SPINDLE	1.0	1.0	0.0	0.0	1.0	0.0	0.0	1.0	0.0	0.0	0.0	0.0	1.0	0.0	0.0	1.0	0.0	0.0	0.0	1.0
P24534	1933	uniprot	H. sapiens	1933	H. sapiens	EEF1B2	eukaryotic translation elongation factor 1 beta 2	GO:0045471 response to ethanol;GO:0006414 translational elongation;GO:0097305 response to alcohol		Cytosol;Nucleoli fibrillar center(Approved)			(M5926)HALLMARK MYC TARGETS V1	1.0	0.0	0.0	0.0	0.0	0.0	0.0	0.0	0.0	0.0	0.0	0.0	0.0	0.0	0.0	0.0	0.0	0.0	0.0	0.0
P62820	5861	uniprot	H. sapiens	5861	H. sapiens	RAB1A	RAB1A, member RAS oncogene family	GO:1904668 positive regulation of ubiquitin protein ligase activity;GO:0090557 establishment of endothelial intestinal barrier;GO:0032402 melanosome transport		Cytosol;Endoplasmic reticulum(Supported)		(M129)PID PLK1 PATHWAY	(M5924)HALLMARK MTORC1 SIGNALING	0.0	0.0	0.0	0.0	0.0	0.0	0.0	0.0	0.0	0.0	0.0	0.0	0.0	0.0	0.0	0.0	0.0	0.0	0.0	1.0
Q04446	2632	uniprot	H. sapiens	2632	H. sapiens	GBE1	1,4-alpha-glucan branching enzyme 1	GO:0005978 glycogen biosynthetic process;GO:0009250 glucan biosynthetic process;GO:0005977 glycogen metabolic process	Enzymes/ENZYME proteins/Transferases	Cytosol;Nucleoplasm(Approved)			(M5905)HALLMARK ADIPOGENESIS; (M5891)HALLMARK HYPOXIA; (M5924)HALLMARK MTORC1 SIGNALING	0.0	0.0	0.0	0.0	0.0	0.0	0.0	0.0	0.0	0.0	1.0	0.0	0.0	0.0	0.0	0.0	0.0	0.0	0.0	0.0
P11413	2539	uniprot	H. sapiens	2539	H. sapiens	G6PD	glucose-6-phosphate dehydrogenase	GO:1904879 positive regulation of calcium ion transmembrane transport via high voltage-gated calcium channel;GO:0061052 negative regulation of cell growth involved in cardiac muscle cell development;GO:0010734 negative regulation of protein glutathionylation	Enzymes/ENZYME proteins/Oxidoreductases	Cytosol(Supported)Microtubule organizing center;Vesicles(Approved)	Hydroxyacetic Acid (Protein homodimerization activity);2'-Monophosphoadenosine 5'-Diphosphoribose (Protein homodimerization activity);16-Bromoepiandrosterone (Protein homodimerization activity)		(M5938)HALLMARK REACTIVE OXIGEN SPECIES PATHWAY; (M5937)HALLMARK GLYCOLYSIS; (M5924)HALLMARK MTORC1 SIGNALING	0.0	0.0	0.0	0.0	0.0	0.0	0.0	1.0	0.0	0.0	1.0	0.0	0.0	0.0	0.0	0.0	0.0	0.0	1.0	0.0
Q9H2U1	170506	uniprot	H. sapiens	170506	H. sapiens	DHX36	DEAH-box helicase 36	GO:1902741 positive regulation of interferon-alpha secretion;GO:0002735 positive regulation of myeloid dendritic cell cytokine production;GO:0061003 positive regulation of dendritic spine morphogenesis	Enzymes/ENZYME proteins/Hydrolases	Cytosol;Nucleus(Supported)				1.0	1.0	0.0	1.0	1.0	1.0	0.0	0.0	0.0	0.0	0.0	1.0	0.0	0.0	0.0	0.0	0.0	1.0	1.0	0.0
P40121	822	uniprot	H. sapiens	822	H. sapiens	CAPG	capping actin protein, gelsolin like	GO:0051016 barbed-end actin filament capping;GO:0051693 actin filament capping;GO:0071803 positive regulation of podosome assembly		Nucleus(Enhanced)			(M5947)HALLMARK IL2 STAT5 SIGNALING; (M5950)HALLMARK ALLOGRAFT REJECTION; (M5930)HALLMARK EPITHELIAL MESENCHYMAL TRANSITION	0.0	0.0	0.0	0.0	1.0	0.0	0.0	0.0	0.0	0.0	0.0	0.0	0.0	0.0	0.0	1.0	0.0	0.0	0.0	0.0
Q92841	10521	uniprot	H. sapiens	10521	H. sapiens	DDX17	DEAD-box helicase 17	GO:2001014 regulation of skeletal muscle cell differentiation;GO:0030521 androgen receptor signaling pathway;GO:0030520 intracellular estrogen receptor signaling pathway	Enzymes/ENZYME proteins/Hydrolases	Nuclear speckles(Enhanced)		(M200)PID ERA GENOMIC PATHWAY		1.0	0.0	0.0	1.0	0.0	0.0	0.0	0.0	0.0	1.0	0.0	1.0	0.0	0.0	0.0	0.0	0.0	0.0	0.0	0.0
Q15366	5094	uniprot	H. sapiens	5094	H. sapiens	PCBP2	poly(rC) binding protein 2	GO:0075522 IRES-dependent viral translational initiation;GO:0019081 viral translation;GO:0050687 negative regulation of defense response to virus		Cytosol;Nucleoplasm(Supported)				1.0	0.0	0.0	0.0	0.0	0.0	0.0	0.0	0.0	0.0	0.0	1.0	0.0	0.0	0.0	0.0	0.0	0.0	0.0	0.0
P16152	873	uniprot	H. sapiens	873	H. sapiens	CBR1	carbonyl reductase 1	GO:0019371 cyclooxygenase pathway;GO:0001516 prostaglandin biosynthetic process;GO:0046457 prostanoid biosynthetic process	Enzymes/ENZYME proteins/Oxidoreductases	Cytosol(Supported)Nucleus(Approved)	2-(2-{2-[2-(2-{2-[2-(2-Ethoxy-Ethoxy)-Ethoxy]-Ethoxy}-Ethoxy)-Ethoxy]-Ethoxy}-Ethoxy)-Ethanol, Polyethyleneglycol Peg400 (Prostaglandin-e2 9-reductase activity);3-(4-Amino-1-Tert-Butyl-1h-Pyrazolo[3,4-D]Pyrimidin-3-Yl)Phenol (Prostaglandin-e2 9-reductase activity)		(M5935)HALLMARK FATTY ACID METABOLISM; (M5934)HALLMARK XENOBIOTIC METABOLISM	0.0	0.0	0.0	0.0	0.0	0.0	0.0	0.0	0.0	0.0	1.0	0.0	0.0	0.0	0.0	0.0	0.0	0.0	0.0	0.0
P55786	9520	uniprot	H. sapiens	9520	H. sapiens	NPEPPS	aminopeptidase puromycin sensitive	GO:1903955 positive regulation of protein targeting to mitochondrion;GO:1903214 regulation of protein targeting to mitochondrion;GO:1903749 positive regulation of establishment of protein localization to mitochondrion	Enzymes/{ENZYME proteins/Hydrolases,Peptidases/Metallopeptidases}	Cytosol(Supported)	CHR-2797 (Zinc ion binding)			1.0	0.0	0.0	0.0	1.0	0.0	0.0	1.0	0.0	0.0	0.0	0.0	0.0	0.0	0.0	0.0	0.0	0.0	0.0	0.0
P20700	4001	uniprot	H. sapiens	4001	H. sapiens	LMNB1	lamin B1	GO:0035722 interleukin-12-mediated signaling pathway;GO:0071349 cellular response to interleukin-12;GO:0070671 response to interleukin-12		Nuclear membrane(Enhanced)		(M220)PID CASPASE PATHWAY	(M5893)HALLMARK MITOTIC SPINDLE; (M5925)HALLMARK E2F TARGETS; (M5901)HALLMARK G2M CHECKPOINT	1.0	0.0	0.0	0.0	0.0	0.0	0.0	0.0	1.0	0.0	0.0	0.0	0.0	0.0	1.0	0.0	0.0	0.0	0.0	0.0
P27824	821	uniprot	H. sapiens	821	H. sapiens	CANX	calnexin	GO:0070757 interleukin-35-mediated signaling pathway;GO:0070106 interleukin-27-mediated signaling pathway;GO:0019886 antigen processing and presentation of exogenous peptide antigen via MHC class II		Endoplasmic reticulum(Enhanced)	Antihemophilic Factor (Recombinant) (Poly(a) rna binding);Tenecteplase (Poly(a) rna binding)		(M5924)HALLMARK MTORC1 SIGNALING; (M5926)HALLMARK MYC TARGETS V1	1.0	0.0	1.0	0.0	0.0	0.0	0.0	0.0	0.0	0.0	0.0	0.0	0.0	0.0	1.0	0.0	0.0	0.0	0.0	1.0
P16403	3006	uniprot	H. sapiens	3006	H. sapiens	H1-2	H1.2 linker histone, cluster member	GO:0098532 histone H3-K27 trimethylation;GO:0080182 histone H3-K4 trimethylation;GO:0031936 negative regulation of chromatin silencing		Nucleoli;Nucleus(Supported)			(M5939)HALLMARK P53 PATHWAY	1.0	0.0	0.0	0.0	1.0	0.0	0.0	0.0	0.0	0.0	0.0	0.0	0.0	0.0	0.0	0.0	0.0	0.0	0.0	0.0
P16401	3009	uniprot	H. sapiens	3009	H. sapiens	H1-5	H1.5 linker histone, cluster member	GO:0051574 positive regulation of histone H3-K9 methylation;GO:0051570 regulation of histone H3-K9 methylation;GO:0071169 establishment of protein localization to chromatin		Nucleoplasm(Supported)				1.0	0.0	0.0	0.0	1.0	0.0	0.0	0.0	0.0	0.0	0.0	0.0	0.0	0.0	0.0	0.0	0.0	0.0	0.0	0.0
P61247	6189	uniprot	H. sapiens	6189	H. sapiens	RPS3A	ribosomal protein S3A	GO:0006614 SRP-dependent cotranslational protein targeting to membrane;GO:0006613 cotranslational protein targeting to membrane;GO:0000184 nuclear-transcribed mRNA catabolic process, nonsense-mediated decay	Ribosomal proteins	Cytosol;Endoplasmic reticulum;Nucleoli(Enhanced)			(M5950)HALLMARK ALLOGRAFT REJECTION	1.0	0.0	0.0	0.0	0.0	0.0	0.0	0.0	0.0	0.0	0.0	0.0	0.0	0.0	0.0	0.0	0.0	0.0	0.0	0.0
P06454	5757	uniprot	H. sapiens	5757	H. sapiens	PTMA	prothymosin alpha	GO:0043486 histone exchange;GO:0043044 ATP-dependent chromatin remodeling;GO:0034728 nucleosome organization		Cytosol;Nucleus(Enhanced)		(M66)PID MYC ACTIV PATHWAY		0.0	0.0	0.0	0.0	0.0	0.0	1.0	1.0	0.0	0.0	0.0	0.0	0.0	0.0	0.0	0.0	0.0	0.0	0.0	0.0
P09382	3956	uniprot	H. sapiens	3956	H. sapiens	LGALS1	galectin 1	GO:0002317 plasma cell differentiation;GO:0034120 positive regulation of erythrocyte aggregation;GO:0046598 positive regulation of viral entry into host cell		Cytosol;Nucleoplasm(Approved)	Beta-Mercaptoethanol (Signal transducer activity);Thiodigalactoside (Signal transducer activity);1,4-Dithiothreitol (Signal transducer activity)	(M269)PID RAS PATHWAY; (M254)PID MYC REPRESS PATHWAY; (M5880)NABA ECM AFFILIATED	(M5935)HALLMARK FATTY ACID METABOLISM; (M5930)HALLMARK EPITHELIAL MESENCHYMAL TRANSITION	0.0	1.0	0.0	0.0	0.0	0.0	0.0	0.0	0.0	0.0	0.0	0.0	0.0	0.0	0.0	0.0	1.0	0.0	0.0	0.0
P46781	6203	uniprot	H. sapiens	6203	H. sapiens	RPS9	ribosomal protein S9	GO:0045903 positive regulation of translational fidelity;GO:0006614 SRP-dependent cotranslational protein targeting to membrane;GO:0006613 cotranslational protein targeting to membrane	Ribosomal proteins				(M5950)HALLMARK ALLOGRAFT REJECTION	1.0	0.0	0.0	0.0	0.0	1.0	0.0	0.0	0.0	0.0	0.0	0.0	0.0	0.0	0.0	0.0	0.0	0.0	0.0	0.0
Q99832	10574	uniprot	H. sapiens	10574	H. sapiens	CCT7	chaperonin containing TCP1 subunit 7	GO:1904871 positive regulation of protein localization to Cajal body;GO:1904869 regulation of protein localization to Cajal body;GO:1904874 positive regulation of telomerase RNA localization to Cajal body		Cytosol(Approved)			(M5926)HALLMARK MYC TARGETS V1	1.0	0.0	1.0	0.0	1.0	0.0	0.0	0.0	0.0	0.0	0.0	0.0	0.0	0.0	0.0	0.0	0.0	0.0	0.0	0.0
P09651	3178	uniprot	H. sapiens	3178	H. sapiens	HNRNPA1	heterogeneous nuclear ribonucleoprotein A1	GO:1903936 cellular response to sodium arsenite;GO:0032211 negative regulation of telomere maintenance via telomerase;GO:0032212 positive regulation of telomere maintenance via telomerase		Nucleoplasm(Enhanced)		(M58)PID AR PATHWAY	(M5926)HALLMARK MYC TARGETS V1	1.0	0.0	0.0	1.0	1.0	0.0	0.0	0.0	0.0	0.0	0.0	1.0	0.0	0.0	0.0	0.0	0.0	1.0	1.0	0.0
P14314	5589	uniprot	H. sapiens	5589	H. sapiens	PRKCSH	protein kinase C substrate 80K-H	GO:0006491 N-glycan processing;GO:0043687 post-translational protein modification;GO:0006457 protein folding		Endoplasmic reticulum(Enhanced)				0.0	0.0	1.0	0.0	0.0	0.0	0.0	0.0	0.0	0.0	0.0	0.0	0.0	0.0	0.0	0.0	0.0	0.0	0.0	1.0
Q15293	5954	uniprot	H. sapiens	5954	H. sapiens	RCN1	reticulocalbin 1	GO:0043687 post-translational protein modification;GO:0006464 cellular protein modification process;GO:0036211 protein modification process		Endoplasmic reticulum(Enhanced)				0.0	0.0	0.0	0.0	0.0	0.0	0.0	0.0	0.0	0.0	0.0	0.0	0.0	0.0	0.0	0.0	0.0	0.0	0.0	0.0
P52907	829	uniprot	H. sapiens	829	H. sapiens	CAPZA1	capping actin protein of muscle Z-line subunit alpha 1	GO:0051016 barbed-end actin filament capping;GO:0051693 actin filament capping;GO:0035722 interleukin-12-mediated signaling pathway						1.0	0.0	0.0	0.0	0.0	0.0	0.0	0.0	0.0	0.0	0.0	0.0	0.0	0.0	1.0	1.0	1.0	0.0	0.0	1.0
Q9NZM1	26509	uniprot	H. sapiens	26509	H. sapiens	MYOF	myoferlin	GO:0033292 T-tubule organization;GO:0001778 plasma membrane repair;GO:0006071 glycerol metabolic process		Plasma membrane;Vesicles(Supported)		(M237)PID VEGFR1 2 PATHWAY	(M5906)HALLMARK ESTROGEN RESPONSE EARLY; (M5907)HALLMARK ESTROGEN RESPONSE LATE	0.0	0.0	0.0	0.0	0.0	0.0	0.0	0.0	0.0	0.0	1.0	0.0	0.0	0.0	0.0	0.0	1.0	0.0	0.0	0.0
P39023	6122	uniprot	H. sapiens	6122	H. sapiens	RPL3	ribosomal protein L3	GO:0006614 SRP-dependent cotranslational protein targeting to membrane;GO:0006613 cotranslational protein targeting to membrane;GO:0000184 nuclear-transcribed mRNA catabolic process, nonsense-mediated decay	Ribosomal proteins	Cytosol;Nucleoli(Supported)	Alpha-Hydroxy-Beta-Phenyl-Propionic Acid (Structural constituent of ribosome);Omacetaxine mepesuccinate (Structural constituent of ribosome);Anisomycin (Structural constituent of ribosome);Puromycin (Structural constituent of ribosome)			1.0	0.0	0.0	0.0	0.0	0.0	0.0	0.0	0.0	0.0	0.0	0.0	1.0	0.0	0.0	0.0	0.0	0.0	0.0	0.0
P13010	7520	uniprot	H. sapiens	7520	H. sapiens	XRCC5	X-ray repair cross complementing 5	GO:1904430 negative regulation of t-circle formation;GO:0075713 establishment of integrated proviral latency;GO:1904429 regulation of t-circle formation		Nucleoplasm(Enhanced)		(M42)PID DNA PK PATHWAY; (M258)PID BARD1 PATHWAY; (M58)PID AR PATHWAY	(M5908)HALLMARK ANDROGEN RESPONSE	0.0	1.0	0.0	0.0	1.0	0.0	0.0	0.0	0.0	0.0	0.0	0.0	0.0	0.0	0.0	0.0	0.0	1.0	0.0	0.0
P09429	3146	uniprot	H. sapiens	3146	H. sapiens	HMGB1	high mobility group box 1	GO:0034165 positive regulation of toll-like receptor 9 signaling pathway;GO:0032072 regulation of restriction endodeoxyribonuclease activity;GO:0045063 T-helper 1 cell differentiation		Nucleus(Supported)	CTI-01 (Transcription factor binding)	(M264)PID TOLL ENDOGENOUS PATHWAY; (M159)PID AMB2 NEUTROPHILS PATHWAY; (M53)PID INTEGRIN3 PATHWAY		1.0	1.0	0.0	0.0	1.0	0.0	0.0	0.0	0.0	0.0	0.0	0.0	0.0	1.0	1.0	0.0	0.0	0.0	0.0	0.0
Q13283	10146	uniprot	H. sapiens	10146	H. sapiens	G3BP1	G3BP stress granule assembly factor 1	GO:0062029 positive regulation of stress granule assembly;GO:0062028 regulation of stress granule assembly;GO:0034063 stress granule assembly	Enzymes/ENZYME proteins/Hydrolases	Cytosol(Enhanced)			(M5901)HALLMARK G2M CHECKPOINT; (M5926)HALLMARK MYC TARGETS V1	1.0	0.0	0.0	0.0	1.0	0.0	0.0	0.0	1.0	0.0	0.0	0.0	1.0	0.0	0.0	0.0	0.0	0.0	0.0	0.0
P05455	6741	uniprot	H. sapiens	6741	H. sapiens	SSB	small RNA binding exonuclease protection factor La	GO:0071045 nuclear histone mRNA catabolic process;GO:0006409 tRNA export from nucleus;GO:0075522 IRES-dependent viral translational initiation		Nucleoplasm(Approved)			(M5926)HALLMARK MYC TARGETS V1	1.0	0.0	0.0	0.0	0.0	0.0	0.0	0.0	1.0	0.0	0.0	0.0	0.0	0.0	0.0	0.0	0.0	0.0	0.0	0.0
Q8IZP2						None	None	None	None	None	None	None	None	nan	nan	nan	nan	nan	nan	nan	nan	nan	nan	nan	nan	nan	nan	nan	nan	nan	nan	nan	nan
Q14247	2017	uniprot	H. sapiens	2017	H. sapiens	CTTN	cortactin	GO:0061003 positive regulation of dendritic spine morphogenesis;GO:0045773 positive regulation of axon extension;GO:0061001 regulation of dendritic spine morphogenesis		Plasma membrane(Supported)Cytosol;Golgi apparatus;Vesicles(Approved)		(M251)PID SYNDECAN 3 PATHWAY; (M266)PID NCADHERIN PATHWAY; (M156)PID ECADHERIN NASCENT AJ PATHWAY	(M5893)HALLMARK MITOTIC SPINDLE	0.0	0.0	0.0	0.0	1.0	0.0	0.0	1.0	0.0	0.0	0.0	0.0	0.0	1.0	0.0	1.0	0.0	0.0	0.0	1.0
P06396	2934	uniprot	H. sapiens	2934	H. sapiens	GSN	gelsolin	GO:1903906 regulation of plasma membrane raft polarization;GO:0044858 plasma membrane raft polarization;GO:0046597 negative regulation of viral entry into host cell		Actin filaments(Supported)	Latrunculin A (Protein domain specific binding)	(M63)PID AVB3 OPN PATHWAY; (M266)PID NCADHERIN PATHWAY; (M127)PID ERBB1 RECEPTOR PROXIMAL PATHWAY	(M5946)HALLMARK COAGULATION; (M5902)HALLMARK APOPTOSIS; (M5893)HALLMARK MITOTIC SPINDLE	1.0	1.0	0.0	0.0	1.0	0.0	0.0	1.0	0.0	0.0	0.0	0.0	0.0	1.0	0.0	1.0	1.0	1.0	1.0	0.0
Q14974	3837	uniprot	H. sapiens	3837	H. sapiens	KPNB1	karyopherin subunit beta 1	GO:0006610 ribosomal protein import into nucleus;GO:0007079 mitotic chromosome movement towards spindle pole;GO:0019054 modulation by virus of host process	Transporters/Transporter channels and pores	Cytosol;Nuclear membrane;Nucleoplasm(Supported)		(M228)PID SMAD2 3PATHWAY; (M91)PID TCPTP PATHWAY; (M113)PID NFAT 3PATHWAY	(M5901)HALLMARK G2M CHECKPOINT; (M5926)HALLMARK MYC TARGETS V1	1.0	1.0	0.0	0.0	1.0	0.0	0.0	1.0	0.0	0.0	0.0	0.0	0.0	0.0	0.0	1.0	0.0	0.0	0.0	0.0
P19338	4691	uniprot	H. sapiens	4691	H. sapiens	NCL	nucleolin	GO:1901838 positive regulation of transcription of nucleolar large rRNA by RNA polymerase I;GO:1901836 regulation of transcription of nucleolar large rRNA by RNA polymerase I;GO:0048026 positive regulation of mRNA splicing, via spliceosome		Nucleoli(Enhanced)Nucleus(Supported)		(M14)PID AURORA B PATHWAY; (M174)PID UPA UPAR PATHWAY; (M105)PID TELOMERASE PATHWAY	(M5901)HALLMARK G2M CHECKPOINT	1.0	0.0	0.0	1.0	0.0	1.0	1.0	0.0	0.0	1.0	0.0	1.0	0.0	0.0	0.0	0.0	0.0	1.0	0.0	1.0
P27695	328	uniprot	H. sapiens	328	H. sapiens	APEX1	apurinic/apyrimidinic endodeoxyribonuclease 1	GO:0006286 base-excision repair, base-free sugar-phosphate removal;GO:0097698 telomere maintenance via base-excision repair;GO:0098502 DNA dephosphorylation	Enzymes/ENZYME proteins/Lyases	Nucleus(Enhanced)	Lucanthone (Uracil dna n-glycosylase activity)	(M44)PID HIF2PATHWAY	(M5935)HALLMARK FATTY ACID METABOLISM; (M5926)HALLMARK MYC TARGETS V1	1.0	0.0	0.0	1.0	1.0	0.0	0.0	0.0	0.0	0.0	0.0	0.0	0.0	0.0	0.0	0.0	0.0	0.0	1.0	0.0
P23588	1975	uniprot	H. sapiens	1975	H. sapiens	EIF4B	eukaryotic translation initiation factor 4B	GO:0097010 eukaryotic translation initiation factor 4F complex assembly;GO:0006446 regulation of translational initiation;GO:0006413 translational initiation		Cytosol(Enhanced)		(M121)PID MTOR 4PATHWAY		1.0	0.0	0.0	0.0	0.0	1.0	0.0	1.0	0.0	0.0	0.0	0.0	0.0	0.0	0.0	0.0	0.0	0.0	0.0	0.0
P15880	6187	uniprot	H. sapiens	6187	H. sapiens	RPS2	ribosomal protein S2	GO:0006614 SRP-dependent cotranslational protein targeting to membrane;GO:0051443 positive regulation of ubiquitin-protein transferase activity;GO:0006613 cotranslational protein targeting to membrane	Ribosomal proteins	Cytosol;Endoplasmic reticulum(Approved)			(M5926)HALLMARK MYC TARGETS V1	1.0	0.0	0.0	0.0	0.0	0.0	0.0	0.0	0.0	0.0	0.0	0.0	0.0	0.0	0.0	0.0	0.0	0.0	0.0	0.0
Q9Y3U8	25873	uniprot	H. sapiens	25873	H. sapiens	RPL36	ribosomal protein L36	GO:0006614 SRP-dependent cotranslational protein targeting to membrane;GO:0006613 cotranslational protein targeting to membrane;GO:0000184 nuclear-transcribed mRNA catabolic process, nonsense-mediated decay	Ribosomal proteins	Cytosol;Endoplasmic reticulum(Uncertain)			(M5939)HALLMARK P53 PATHWAY	1.0	0.0	0.0	0.0	0.0	0.0	0.0	0.0	0.0	0.0	0.0	0.0	0.0	0.0	0.0	0.0	0.0	0.0	0.0	0.0
P05387	6181	uniprot	H. sapiens	6181	H. sapiens	RPLP2	ribosomal protein lateral stalk subunit P2	GO:0006614 SRP-dependent cotranslational protein targeting to membrane;GO:0006613 cotranslational protein targeting to membrane;GO:0000184 nuclear-transcribed mRNA catabolic process, nonsense-mediated decay	Ribosomal proteins	Mitochondria(Approved)				1.0	0.0	0.0	0.0	0.0	0.0	0.0	0.0	0.0	0.0	0.0	0.0	0.0	0.0	0.0	0.0	0.0	0.0	0.0	0.0
Q16543	11140	uniprot	H. sapiens	11140	H. sapiens	CDC37	cell division cycle 37, HSP90 cochaperone	GO:0098779 positive regulation of mitophagy in response to mitochondrial depolarization;GO:1901526 positive regulation of mitophagy;GO:1904925 positive regulation of autophagy of mitochondrion in response to mitochondrial depolarization		Cytosol(Enhanced)		(M71)PID ILK PATHWAY; (M87)PID LKB1 PATHWAY		1.0	0.0	1.0	0.0	1.0	0.0	0.0	1.0	1.0	0.0	0.0	0.0	0.0	0.0	1.0	0.0	0.0	0.0	0.0	0.0
P04843	6184	uniprot	H. sapiens	6184	H. sapiens	RPN1	ribophorin I	GO:0018279 protein N-linked glycosylation via asparagine;GO:0018196 peptidyl-asparagine modification;GO:0006487 protein N-linked glycosylation		Endoplasmic reticulum(Enhanced)			(M5941)HALLMARK UV RESPONSE UP; (M5924)HALLMARK MTORC1 SIGNALING	1.0	0.0	1.0	0.0	0.0	0.0	0.0	0.0	0.0	0.0	1.0	0.0	0.0	0.0	0.0	0.0	0.0	0.0	0.0	1.0
Q15149	5339	uniprot	H. sapiens	5339	H. sapiens	PLEC	plectin	GO:0031581 hemidesmosome assembly;GO:0045104 intermediate filament cytoskeleton organization;GO:0007044 cell-substrate junction assembly		Cytosol;Focal adhesion sites;Intermediate filaments(Enhanced)			(M5947)HALLMARK IL2 STAT5 SIGNALING	0.0	0.0	0.0	0.0	0.0	0.0	0.0	0.0	0.0	0.0	0.0	0.0	0.0	0.0	0.0	0.0	1.0	0.0	0.0	0.0
Q96AE4	8880	uniprot	H. sapiens	8880	H. sapiens	FUBP1	far upstream element binding protein 1	GO:0006366 transcription by RNA polymerase II;GO:0010628 positive regulation of gene expression;GO:0006355 regulation of transcription, DNA-templated		Nucleoplasm(Enhanced)	MGI-114 (Transcriptional activator activity, rna polymerase ii distal enhancer sequence-specific binding)			0.0	0.0	0.0	0.0	0.0	0.0	0.0	0.0	0.0	0.0	0.0	0.0	0.0	0.0	0.0	0.0	0.0	0.0	0.0	0.0
O00299	1192	uniprot	H. sapiens	1192	H. sapiens	CLIC1	chloride intracellular channel 1	GO:0070527 platelet aggregation;GO:0045669 positive regulation of osteoblast differentiation;GO:1902476 chloride transmembrane transport	Transporters/Transporter channels and pores	Cytosol(Supported)				0.0	0.0	0.0	0.0	0.0	0.0	0.0	0.0	0.0	0.0	0.0	0.0	0.0	0.0	0.0	0.0	1.0	0.0	0.0	0.0
P20042	8894	uniprot	H. sapiens	8894	H. sapiens	EIF2S2	eukaryotic translation initiation factor 2 subunit beta	GO:0002176 male germ cell proliferation;GO:0001731 formation of translation preinitiation complex;GO:0001732 formation of cytoplasmic translation initiation complex		Endoplasmic reticulum(Supported)Nucleoli(Approved)			(M5924)HALLMARK MTORC1 SIGNALING; (M5926)HALLMARK MYC TARGETS V1	1.0	0.0	1.0	0.0	0.0	0.0	0.0	0.0	0.0	0.0	0.0	0.0	1.0	0.0	0.0	0.0	0.0	1.0	0.0	0.0
P43490	10135	uniprot	H. sapiens	10135	H. sapiens	NAMPT	nicotinamide phosphoribosyltransferase	GO:1905377 response to D-galactose;GO:0034356 NAD biosynthesis via nicotinamide riboside salvage pathway;GO:0014916 regulation of lung blood pressure	Enzymes/ENZYME proteins/Transferases	Cell Junctions;Nuclear speckles(Approved)	GMX1777 (Nicotinate-nucleotide diphosphorylase (carboxylating) activity);N-[4-(1-BENZOYLPIPERIDIN-4-YL)BUTYL]-3-PYRIDIN-3-YLPROPANAMIDE (Nicotinate-nucleotide diphosphorylase (carboxylating) activity)		(M5932)HALLMARK INFLAMMATORY RESPONSE; (M5913)HALLMARK INTERFERON GAMMA RESPONSE; (M5924)HALLMARK MTORC1 SIGNALING	0.0	1.0	0.0	0.0	0.0	0.0	0.0	0.0	0.0	0.0	1.0	0.0	0.0	1.0	0.0	0.0	0.0	1.0	0.0	0.0
P04899	2771	uniprot	H. sapiens	2771	H. sapiens	GNAI2	G protein subunit alpha i2	GO:0140199 negative regulation of adenylate cyclase-activating adrenergic receptor signaling pathway involved in heart process;GO:0071878 negative regulation of adenylate cyclase-activating adrenergic receptor signaling pathway;GO:0140192 regulation of adenylate cyclase-activating adrenergic receptor signaling pathway involved in heart process		Cytosol;Plasma membrane(Supported)Nucleoplasm(Approved)		(M64)PID S1P S1P4 PATHWAY; (M155)PID S1P META PATHWAY; (M103)PID S1P S1P1 PATHWAY	(M5921)HALLMARK COMPLEMENT; (M5915)HALLMARK APICAL JUNCTION	0.0	1.0	1.0	0.0	1.0	0.0	0.0	1.0	0.0	0.0	0.0	0.0	0.0	1.0	0.0	0.0	1.0	0.0	0.0	1.0
Q99497	11315	uniprot	H. sapiens	11315	H. sapiens	PARK7	Parkinsonism associated deglycase	GO:1903384 negative regulation of hydrogen peroxide-induced neuron intrinsic apoptotic signaling pathway;GO:1902958 positive regulation of mitochondrial electron transport, NADH to ubiquinone;GO:1903383 regulation of hydrogen peroxide-induced neuron intrinsic apoptotic signaling pathway	Enzymes/{ENZYME proteins/Hydrolases,Peptidases/Cysteine-type peptidases}	Cytosol;Nucleus(Supported)		(M275)PID ALPHA SYNUCLEIN PATHWAY		0.0	0.0	1.0	0.0	1.0	0.0	0.0	1.0	0.0	0.0	1.0	0.0	0.0	1.0	0.0	1.0	0.0	0.0	1.0	0.0
P05198	1965	uniprot	H. sapiens	1965	H. sapiens	EIF2S1	eukaryotic translation initiation factor 2 subunit alpha	GO:1990737 response to manganese-induced endoplasmic reticulum stress;GO:0032057 negative regulation of translational initiation in response to stress;GO:2000676 positive regulation of type B pancreatic cell apoptotic process		Cytosol(Enhanced)Nucleoplasm(Approved)		(M66)PID MYC ACTIV PATHWAY	(M5922)HALLMARK UNFOLDED PROTEIN RESPONSE; (M5925)HALLMARK E2F TARGETS; (M5926)HALLMARK MYC TARGETS V1	1.0	0.0	1.0	0.0	0.0	1.0	1.0	0.0	0.0	0.0	0.0	0.0	1.0	0.0	0.0	0.0	0.0	1.0	1.0	0.0
P18085	378	uniprot	H. sapiens	378	H. sapiens	ARF4	ADP ribosylation factor 4	GO:0031584 activation of phospholipase D activity;GO:0010518 positive regulation of phospholipase activity;GO:0060996 dendritic spine development			Guanosine-5'-Diphosphate (Gtpase activity)	(M164)PID ERBB1 DOWNSTREAM PATHWAY	(M5946)HALLMARK COAGULATION	0.0	0.0	0.0	0.0	1.0	0.0	0.0	1.0	0.0	0.0	0.0	0.0	0.0	0.0	0.0	0.0	1.0	0.0	0.0	1.0
P62140	5500	uniprot	H. sapiens	5500	H. sapiens	PPP1CB	protein phosphatase 1 catalytic subunit beta	GO:0005981 regulation of glycogen catabolic process;GO:0005979 regulation of glycogen biosynthetic process;GO:0005980 glycogen catabolic process	Enzymes/ENZYME proteins/Hydrolases	Nucleus;Plasma membrane(Enhanced)		(M129)PID PLK1 PATHWAY		0.0	0.0	0.0	0.0	0.0	0.0	0.0	1.0	0.0	0.0	1.0	0.0	0.0	0.0	0.0	0.0	0.0	1.0	0.0	1.0
P51991	220988	uniprot	H. sapiens	220988	H. sapiens	HNRNPA3	heterogeneous nuclear ribonucleoprotein A3	GO:0000398 mRNA splicing, via spliceosome;GO:0000377 RNA splicing, via transesterification reactions with bulged adenosine as nucleophile;GO:0000375 RNA splicing, via transesterification reactions		Nucleoplasm(Enhanced)			(M5926)HALLMARK MYC TARGETS V1	1.0	0.0	0.0	0.0	0.0	0.0	0.0	0.0	0.0	0.0	0.0	1.0	0.0	0.0	0.0	0.0	0.0	0.0	0.0	0.0
Q13085	31	uniprot	H. sapiens	31	H. sapiens	ACACA	acetyl-CoA carboxylase alpha	GO:0006853 carnitine shuttle;GO:2001295 malonyl-CoA biosynthetic process;GO:2001293 malonyl-CoA metabolic process	Enzymes/ENZYME proteins/Ligase	Cytosol(Supported)Actin filaments;Nucleoli fibrillar center(Uncertain)	Biotin (Metal ion binding)		(M5923)HALLMARK PI3K AKT MTOR SIGNALING; (M5924)HALLMARK MTORC1 SIGNALING	0.0	0.0	0.0	0.0	1.0	0.0	0.0	1.0	0.0	0.0	1.0	0.0	0.0	0.0	0.0	0.0	0.0	0.0	0.0	0.0
P46777	6125	uniprot	H. sapiens	6125	H. sapiens	RPL5	ribosomal protein L5	GO:1904667 negative regulation of ubiquitin protein ligase activity;GO:2000435 negative regulation of protein neddylation;GO:0051444 negative regulation of ubiquitin-protein transferase activity	Ribosomal proteins	Cytosol;Endoplasmic reticulum;Nucleoli(Supported)		(M261)PID P53 REGULATION PATHWAY		1.0	0.0	0.0	0.0	1.0	1.0	0.0	0.0	0.0	0.0	0.0	0.0	1.0	0.0	0.0	0.0	0.0	0.0	0.0	0.0
Q9NQC3	57142	uniprot	H. sapiens	57142	H. sapiens	RTN4	reticulon 4	GO:0034165 positive regulation of toll-like receptor 9 signaling pathway;GO:1905580 positive regulation of ERBB3 signaling pathway;GO:0034163 regulation of toll-like receptor 9 signaling pathway		Endoplasmic reticulum(Enhanced)		(M153)PID P75 NTR PATHWAY		1.0	0.0	0.0	0.0	1.0	0.0	0.0	0.0	0.0	0.0	0.0	0.0	0.0	0.0	0.0	0.0	0.0	0.0	0.0	0.0
P02786	7037	uniprot	H. sapiens	7037	H. sapiens	TFRC	transferrin receptor	GO:0045830 positive regulation of isotype switching;GO:0045191 regulation of isotype switching;GO:0045190 isotype switching	CD markers;Enzymes/Peptidases/Metallopeptidases	Endosomes;Lysosomes(Supported)		(M106)PID HNF3B PATHWAY; (M255)PID HIF1 TFPATHWAY; (M66)PID MYC ACTIV PATHWAY	(M5941)HALLMARK UV RESPONSE UP; (M5945)HALLMARK HEME METABOLISM; (M5925)HALLMARK E2F TARGETS	0.0	1.0	0.0	0.0	1.0	0.0	1.0	0.0	0.0	0.0	1.0	0.0	0.0	0.0	0.0	0.0	0.0	0.0	0.0	1.0
P62857	6234	uniprot	H. sapiens	6234	H. sapiens	RPS28	ribosomal protein S28	GO:0006614 SRP-dependent cotranslational protein targeting to membrane;GO:0006613 cotranslational protein targeting to membrane;GO:0000184 nuclear-transcribed mRNA catabolic process, nonsense-mediated decay	Ribosomal proteins	Cytosol(Approved)				1.0	0.0	0.0	0.0	0.0	0.0	0.0	0.0	0.0	0.0	0.0	0.0	1.0	0.0	0.0	0.0	0.0	0.0	0.0	0.0
P15531	4830	uniprot	H. sapiens	4830	H. sapiens	NME1	NME/NM23 nucleoside diphosphate kinase 1	GO:0006183 GTP biosynthetic process;GO:0006228 UTP biosynthetic process;GO:0006241 CTP biosynthetic process	Enzymes/ENZYME proteins/Transferases	Cytosol(Enhanced)Nucleoplasm(Supported)	2'-Deoxyguanosine-5'-Triphosphate (Ribosomal small subunit binding);Selenocysteine (Ribosomal small subunit binding);2',3'-Dehydro-2',3'-Deoxy-Thymidine 5'-Diphosphate (Ribosomal small subunit binding);Adenosine Phosphonoacetic Acid (Ribosomal small subunit binding);2',3'-Dehydro-2',3'-Deoxy-Thymidine 5'-Triphosphate (Ribosomal small subunit binding);Thymidine-5'- Diphosphate (Ribosomal small sub…	(M120)PID ARF6 DOWNSTREAM PATHWAY; (M83)PID CDC42 REG PATHWAY; (M156)PID ECADHERIN NASCENT AJ PATHWAY	(M5898)HALLMARK DNA REPAIR; (M5950)HALLMARK ALLOGRAFT REJECTION; (M5925)HALLMARK E2F TARGETS	0.0	0.0	0.0	0.0	0.0	0.0	1.0	0.0	0.0	0.0	1.0	0.0	0.0	0.0	0.0	0.0	1.0	0.0	0.0	0.0
P06703	6277	uniprot	H. sapiens	6277	H. sapiens	S100A6	S100 calcium binding protein A6	GO:0048146 positive regulation of fibroblast proliferation;GO:0048145 regulation of fibroblast proliferation;GO:0007409 axonogenesis		Cytosol;Plasma membrane(Enhanced)		(M5883)NABA SECRETED FACTORS; (M5885)NABA MATRISOME ASSOCIATED; (M5889)NABA MATRISOME		0.0	0.0	0.0	0.0	0.0	0.0	0.0	0.0	0.0	0.0	0.0	0.0	0.0	0.0	0.0	0.0	0.0	0.0	0.0	0.0
Q02878	6128	uniprot	H. sapiens	6128	H. sapiens	RPL6	ribosomal protein L6	GO:0006614 SRP-dependent cotranslational protein targeting to membrane;GO:0006613 cotranslational protein targeting to membrane;GO:0000184 nuclear-transcribed mRNA catabolic process, nonsense-mediated decay	Ribosomal proteins	Cytokinetic bridge;Microtubules(Approved)			(M5926)HALLMARK MYC TARGETS V1	1.0	0.0	0.0	0.0	0.0	0.0	0.0	0.0	0.0	0.0	0.0	0.0	1.0	0.0	0.0	0.0	0.0	0.0	0.0	0.0
P34932	3308	uniprot	H. sapiens	3308	H. sapiens	HSPA4	heat shock protein family A (Hsp70) member 4	GO:0045040 protein import into mitochondrial outer membrane;GO:0090151 establishment of protein localization to mitochondrial membrane;GO:0007008 outer mitochondrial membrane organization		Cytosol;Nucleoplasm(Supported)		(M66)PID MYC ACTIV PATHWAY	(M5924)HALLMARK MTORC1 SIGNALING	1.0	0.0	1.0	0.0	0.0	0.0	1.0	1.0	0.0	0.0	0.0	0.0	0.0	0.0	0.0	0.0	0.0	0.0	0.0	0.0
P11940	26986	uniprot	H. sapiens	26986	H. sapiens	PABPC1	poly(A) binding protein cytoplasmic 1	GO:2000623 negative regulation of nuclear-transcribed mRNA catabolic process, nonsense-mediated decay;GO:0060213 positive regulation of nuclear-transcribed mRNA poly(A) tail shortening;GO:2000622 regulation of nuclear-transcribed mRNA catabolic process, nonsense-mediated decay		Cytosol(Supported)			(M5949)HALLMARK PEROXISOME; (M5926)HALLMARK MYC TARGETS V1	1.0	0.0	0.0	1.0	0.0	1.0	0.0	0.0	0.0	0.0	0.0	1.0	0.0	0.0	0.0	0.0	0.0	0.0	0.0	0.0
Q9UL46	5721	uniprot	H. sapiens	5721	H. sapiens	PSME2	proteasome activator subunit 2	GO:0002223 stimulatory C-type lectin receptor signaling pathway;GO:0002479 antigen processing and presentation of exogenous peptide antigen via MHC class I, TAP-dependent;GO:0035722 interleukin-12-mediated signaling pathway		Nucleus(Approved)			(M5911)HALLMARK INTERFERON ALPHA RESPONSE; (M5913)HALLMARK INTERFERON GAMMA RESPONSE	1.0	0.0	0.0	1.0	0.0	0.0	0.0	1.0	0.0	0.0	0.0	0.0	0.0	0.0	1.0	0.0	0.0	0.0	0.0	1.0
P26196	1656	uniprot	H. sapiens	1656	H. sapiens	DDX6	DEAD-box helicase 6	GO:0019074 viral RNA genome packaging;GO:0019072 viral genome packaging;GO:0043928 exonucleolytic nuclear-transcribed mRNA catabolic process involved in deadenylation-dependent decay	Enzymes/ENZYME proteins/Hydrolases	Cytoplasmic bodies(Supported)Cytosol(Approved)	D-tartaric acid (Rna helicase activity)			1.0	0.0	0.0	0.0	0.0	0.0	0.0	0.0	0.0	0.0	0.0	0.0	1.0	0.0	0.0	0.0	0.0	0.0	0.0	0.0
P40939	3030	uniprot	H. sapiens	3030	H. sapiens	HADHA	hydroxyacyl-CoA dehydrogenase trifunctional multienzyme complex subunit alpha	GO:0035965 cardiolipin acyl-chain remodeling;GO:0032048 cardiolipin metabolic process;GO:0006635 fatty acid beta-oxidation	Enzymes/ENZYME proteins/{Lyases,Oxidoreductases}	Mitochondria(Enhanced)	NADH (Nad binding)		(M5936)HALLMARK OXIDATIVE PHOSPHORYLATION	0.0	0.0	0.0	0.0	0.0	0.0	0.0	0.0	0.0	0.0	1.0	0.0	0.0	0.0	0.0	0.0	0.0	0.0	0.0	0.0
P81605	117159	uniprot	H. sapiens	117159	H. sapiens	DCD	dermcidin	GO:0051873 killing by host of symbiont cells;GO:0051852 disruption by host of symbiont cells;GO:0051883 killing of cells in other organism involved in symbiotic interaction	Transporters/Transporter channels and pores					0.0	0.0	0.0	0.0	0.0	0.0	0.0	0.0	0.0	0.0	0.0	0.0	0.0	0.0	0.0	0.0	0.0	0.0	0.0	0.0
P33176	3799	uniprot	H. sapiens	3799	H. sapiens	KIF5B	kinesin family member 5B	GO:1905152 positive regulation of voltage-gated sodium channel activity;GO:1990049 retrograde neuronal dense core vesicle transport;GO:1990048 anterograde neuronal dense core vesicle transport		Cytosol(Enhanced)Microtubule organizing center(Supported)		(M266)PID NCADHERIN PATHWAY	(M5922)HALLMARK UNFOLDED PROTEIN RESPONSE; (M5893)HALLMARK MITOTIC SPINDLE; (M5901)HALLMARK G2M CHECKPOINT	1.0	0.0	0.0	0.0	1.0	0.0	0.0	1.0	0.0	0.0	0.0	0.0	1.0	0.0	0.0	0.0	1.0	0.0	0.0	1.0
Q9UI30	51504	uniprot	H. sapiens	51504	H. sapiens	TRMT112	tRNA methyltransferase subunit 11-2	GO:0070476 rRNA (guanine-N7)-methylation;GO:2000234 positive regulation of rRNA processing;GO:0070475 rRNA base methylation		Microtubules;Nucleus(Approved)				1.0	0.0	0.0	0.0	0.0	0.0	0.0	0.0	0.0	0.0	0.0	0.0	0.0	0.0	0.0	0.0	0.0	0.0	0.0	0.0
Q01433	271	uniprot	H. sapiens	271	H. sapiens	AMPD2	adenosine monophosphate deaminase 2	GO:0032264 IMP salvage;GO:0006188 IMP biosynthetic process;GO:0032261 purine nucleotide salvage	Enzymes/ENZYME proteins/Hydrolases	Cytosol(Enhanced)				0.0	0.0	0.0	0.0	0.0	0.0	0.0	0.0	0.0	0.0	1.0	0.0	0.0	0.0	0.0	0.0	0.0	0.0	0.0	0.0
Q9UHD8	10801	uniprot	H. sapiens	10801	H. sapiens	SEPTIN9	septin 9	GO:1902857 positive regulation of non-motile cilium assembly;GO:1902855 regulation of non-motile cilium assembly;GO:0045724 positive regulation of cilium assembly		Actin filaments(Enhanced)			(M5893)HALLMARK MITOTIC SPINDLE	0.0	0.0	0.0	0.0	1.0	0.0	0.0	0.0	0.0	0.0	0.0	0.0	0.0	0.0	0.0	0.0	0.0	0.0	0.0	0.0
Q01105	6418	uniprot	H. sapiens	6418	H. sapiens	SET	SET nuclear proto-oncogene	GO:0035067 negative regulation of histone acetylation;GO:2000757 negative regulation of peptidyl-lysine acetylation;GO:0006337 nucleosome disassembly		Nucleoplasm(Supported)Lipid droplets(Approved)		(M200)PID ERA GENOMIC PATHWAY	(M5926)HALLMARK MYC TARGETS V1	1.0	0.0	0.0	1.0	1.0	0.0	0.0	1.0	0.0	0.0	0.0	0.0	0.0	0.0	0.0	0.0	0.0	0.0	0.0	0.0
P26599	5725	uniprot	H. sapiens	5725	H. sapiens	PTBP1	polypyrimidine tract binding protein 1	GO:0070886 positive regulation of calcineurin-NFAT signaling cascade;GO:0075522 IRES-dependent viral translational initiation;GO:0106058 positive regulation of calcineurin-mediated signaling		Nucleoplasm(Supported)				1.0	0.0	0.0	1.0	0.0	1.0	0.0	1.0	0.0	0.0	0.0	1.0	0.0	0.0	0.0	0.0	0.0	0.0	0.0	0.0
Q07020	6141	uniprot	H. sapiens	6141	H. sapiens	RPL18	ribosomal protein L18	GO:0006614 SRP-dependent cotranslational protein targeting to membrane;GO:0006613 cotranslational protein targeting to membrane;GO:0000184 nuclear-transcribed mRNA catabolic process, nonsense-mediated decay	Ribosomal proteins	Cytosol;Endoplasmic reticulum(Enhanced)Nucleoli(Supported)			(M5939)HALLMARK P53 PATHWAY; (M5926)HALLMARK MYC TARGETS V1	1.0	0.0	0.0	0.0	0.0	0.0	0.0	0.0	0.0	0.0	0.0	0.0	0.0	0.0	0.0	0.0	0.0	0.0	0.0	0.0
P23919	1841	uniprot	H. sapiens	1841	H. sapiens	DTYMK	deoxythymidylate kinase	GO:0046105 thymidine biosynthetic process;GO:0046126 pyrimidine deoxyribonucleoside biosynthetic process;GO:0006233 dTDP biosynthetic process	Enzymes/ENZYME proteins/Transferases	Mitochondria(Approved)	Thymidine-5'-Phosphate (Uridylate kinase activity);2',3'-Dideoxythymidine-5'-Monophosphate (Uridylate kinase activity);Phosphoric Acid Mono-[3-Fluoro-5-(5-Methyl-2,4-Dioxo-3,4-Dihydro-2h-Pyrimidin-1-Yl)-Tetrahyro-Furan-2-Ylmethyl] Ester (Uridylate kinase activity);Phosphoric Acid Mono-[3-Amino-5-(5-Methyl-2,4-Dioxo-3,4-Dihydro-2h-Pyrimidin-1-Yl)-Tetrahydro-Furan-2-Ylmethyl] Ester (Uridylate kinas…	(M9526)ST T CELL SIGNAL TRANSDUCTION	(M5901)HALLMARK G2M CHECKPOINT	0.0	0.0	0.0	0.0	0.0	0.0	0.0	0.0	0.0	0.0	1.0	0.0	0.0	0.0	0.0	0.0	0.0	0.0	1.0	0.0
P47756	832	uniprot	H. sapiens	832	H. sapiens	CAPZB	capping actin protein of muscle Z-line subunit beta	GO:0051016 barbed-end actin filament capping;GO:0051490 negative regulation of filopodium assembly;GO:0051693 actin filament capping		Cytosol;Nucleoplasm;Vesicles(Enhanced)			(M5893)HALLMARK MITOTIC SPINDLE	1.0	0.0	0.0	0.0	0.0	0.0	0.0	0.0	0.0	0.0	0.0	0.0	0.0	0.0	0.0	1.0	1.0	0.0	0.0	1.0
P13804	2108	uniprot	H. sapiens	2108	H. sapiens	ETFA	electron transfer flavoprotein subunit alpha	GO:0033539 fatty acid beta-oxidation using acyl-CoA dehydrogenase;GO:0006635 fatty acid beta-oxidation;GO:0009062 fatty acid catabolic process		Mitochondria(Enhanced)			(M5936)HALLMARK OXIDATIVE PHOSPHORYLATION	0.0	0.0	0.0	0.0	0.0	0.0	0.0	0.0	0.0	0.0	1.0	0.0	0.0	0.0	0.0	0.0	0.0	0.0	0.0	0.0
Q13442	11333	uniprot	H. sapiens	11333	H. sapiens	PDAP1	PDGFA associated protein 1	GO:0043312 neutrophil degranulation;GO:0002283 neutrophil activation involved in immune response;GO:0042119 neutrophil activation		Cytosol;Plasma membrane(Enhanced)			(M5941)HALLMARK UV RESPONSE UP; (M5924)HALLMARK MTORC1 SIGNALING	0.0	1.0	0.0	0.0	0.0	0.0	0.0	0.0	0.0	0.0	0.0	0.0	0.0	0.0	0.0	0.0	0.0	0.0	0.0	0.0
O00571	1654	uniprot	H. sapiens	1654	H. sapiens	DDX3X	DEAD-box helicase 3 X-linked	GO:0034161 positive regulation of toll-like receptor 8 signaling pathway;GO:0034159 regulation of toll-like receptor 8 signaling pathway;GO:0034157 positive regulation of toll-like receptor 7 signaling pathway	Enzymes/ENZYME proteins/Hydrolases;Transporters/Transporter channels and pores	Cytosol;Nucleus(Approved)				1.0	1.0	1.0	0.0	0.0	1.0	0.0	1.0	0.0	1.0	0.0	0.0	1.0	1.0	0.0	0.0	0.0	1.0	0.0	0.0
Q04637	1981	uniprot	H. sapiens	1981	H. sapiens	EIF4G1	eukaryotic translation initiation factor 4 gamma 1	GO:1905618 positive regulation of miRNA mediated inhibition of translation;GO:1905612 positive regulation of mRNA cap binding;GO:1905537 positive regulation of eukaryotic translation initiation factor 4F complex assembly		Cytosol(Enhanced)		(M66)PID MYC ACTIV PATHWAY	(M5922)HALLMARK UNFOLDED PROTEIN RESPONSE	1.0	0.0	1.0	1.0	0.0	1.0	1.0	0.0	0.0	0.0	0.0	0.0	0.0	1.0	0.0	0.0	0.0	0.0	0.0	0.0
P30040	10961	uniprot	H. sapiens	10961	H. sapiens	ERP29	endoplasmic reticulum protein 29	GO:1902235 regulation of endoplasmic reticulum stress-induced intrinsic apoptotic signaling pathway;GO:0043335 protein unfolding;GO:0000187 activation of MAPK activity		Microtubules;Nucleoplasm(Uncertain)			(M5935)HALLMARK FATTY ACID METABOLISM	0.0	0.0	1.0	0.0	0.0	0.0	0.0	0.0	0.0	0.0	0.0	0.0	0.0	1.0	0.0	0.0	0.0	0.0	0.0	0.0
O60814	85236	uniprot	H. sapiens	85236	H. sapiens	H2BC12	H2B clustered histone 12	GO:0002227 innate immune response in mucosa;GO:0019731 antibacterial humoral response;GO:0002385 mucosal immune response		Cytosol;Nucleoplasm(Approved)			(M5901)HALLMARK G2M CHECKPOINT	1.0	0.0	0.0	0.0	0.0	0.0	0.0	1.0	0.0	0.0	0.0	0.0	0.0	0.0	0.0	0.0	0.0	0.0	0.0	1.0
Q9Y696	25932	uniprot	H. sapiens	25932	H. sapiens	CLIC4	chloride intracellular channel 4	GO:0061299 retina vasculature morphogenesis in camera-type eye;GO:0007035 vacuolar acidification;GO:0001886 endothelial cell morphogenesis	Transporters/Transporter channels and pores	Cytosol(Supported)				0.0	0.0	0.0	0.0	1.0	0.0	0.0	0.0	0.0	0.0	0.0	0.0	0.0	0.0	0.0	0.0	0.0	0.0	1.0	0.0
P28072	5694	uniprot	H. sapiens	5694	H. sapiens	PSMB6	proteasome 20S subunit beta 6	GO:0002223 stimulatory C-type lectin receptor signaling pathway;GO:0002479 antigen processing and presentation of exogenous peptide antigen via MHC class I, TAP-dependent;GO:0002220 innate immune response activating cell surface receptor signaling pathway	Enzymes/{ENZYME proteins/Hydrolases,Peptidases/Threonine-type peptidases}	Cytosol;Nucleoplasm(Supported)	(3AR,6R,6AS)-6-((S)-((S)-CYCLOHEX-2-ENYL)(HYDROXY)METHYL)-6A-METHYL-4-OXO-HEXAHYDRO-2H-FURO[3,2-C]PYRROLE-6-CARBALDEHYDE (Threonine-type endopeptidase activity)			1.0	0.0	0.0	1.0	0.0	0.0	0.0	1.0	0.0	0.0	0.0	0.0	0.0	0.0	1.0	0.0	0.0	0.0	0.0	1.0
P17655	824	uniprot	H. sapiens	824	H. sapiens	CAPN2	calpain 2	GO:2001247 positive regulation of phosphatidylcholine biosynthetic process;GO:2001245 regulation of phosphatidylcholine biosynthetic process;GO:0010666 positive regulation of cardiac muscle cell apoptotic process	Enzymes/{ENZYME proteins/Hydrolases,Peptidases/Cysteine-type peptidases}	Cytosol(Supported)		(M281)PID FAK PATHWAY; (M164)PID ERBB1 DOWNSTREAM PATHWAY	(M5946)HALLMARK COAGULATION	0.0	0.0	1.0	0.0	0.0	0.0	0.0	1.0	0.0	0.0	1.0	0.0	0.0	0.0	0.0	0.0	0.0	0.0	1.0	0.0
Q8IVF2	113146	uniprot	H. sapiens	113146	H. sapiens	AHNAK2	AHNAK nucleoprotein 2	GO:0001778 plasma membrane repair;GO:0007009 plasma membrane organization;GO:0043484 regulation of RNA splicing		Cytosol;Plasma membrane(Enhanced)				0.0	0.0	0.0	0.0	0.0	0.0	0.0	0.0	0.0	0.0	0.0	1.0	0.0	0.0	0.0	0.0	1.0	0.0	0.0	0.0
P61313	6138	uniprot	H. sapiens	6138	H. sapiens	RPL15	ribosomal protein L15	GO:0006614 SRP-dependent cotranslational protein targeting to membrane;GO:0006613 cotranslational protein targeting to membrane;GO:0000184 nuclear-transcribed mRNA catabolic process, nonsense-mediated decay	Ribosomal proteins		Alpha-Hydroxy-Beta-Phenyl-Propionic Acid (Structural constituent of ribosome);Anisomycin (Structural constituent of ribosome);Puromycin (Structural constituent of ribosome)			1.0	0.0	0.0	0.0	0.0	0.0	0.0	0.0	0.0	0.0	0.0	0.0	0.0	0.0	0.0	0.0	0.0	0.0	0.0	0.0
P51148	5878	uniprot	H. sapiens	5878	H. sapiens	RAB5C	RAB5C, member RAS oncogene family	GO:0048227 plasma membrane to endosome transport;GO:0043312 neutrophil degranulation;GO:0002283 neutrophil activation involved in immune response	RAS pathway related proteins	Endosomes(Enhanced)				0.0	1.0	0.0	0.0	0.0	0.0	0.0	0.0	0.0	0.0	0.0	0.0	0.0	0.0	0.0	0.0	0.0	0.0	0.0	1.0
Q16658	6624	uniprot	H. sapiens	6624	H. sapiens	FSCN1	fascin actin-bundling protein 1	GO:0090091 positive regulation of extracellular matrix disassembly;GO:0032534 regulation of microvillus assembly;GO:0030035 microspike assembly		Cytosol;Plasma membrane(Supported)		(M16801)SIG REGULATION OF THE ACTIN CYTOSKELETON BY RHO GTPASES	(M5893)HALLMARK MITOTIC SPINDLE; (M5915)HALLMARK APICAL JUNCTION	0.0	0.0	0.0	0.0	1.0	0.0	0.0	0.0	0.0	0.0	0.0	0.0	0.0	0.0	1.0	1.0	0.0	0.0	0.0	0.0
P00367	2746	uniprot	H. sapiens	2746	H. sapiens	GLUD1	glutamate dehydrogenase 1	GO:0006538 glutamate catabolic process;GO:0006537 glutamate biosynthetic process;GO:0032024 positive regulation of insulin secretion	Enzymes/ENZYME proteins/Oxidoreductases	Mitochondria(Supported)	L-Glutamic Acid (Nad+ binding);NADH (Nad+ binding);Hexachlorophene (Nad+ binding);Guanosine-5'-Triphosphate (Nad+ binding)		(M5936)HALLMARK OXIDATIVE PHOSPHORYLATION	1.0	0.0	0.0	0.0	0.0	0.0	0.0	0.0	0.0	0.0	1.0	0.0	0.0	0.0	0.0	0.0	0.0	0.0	0.0	0.0
Q9Y450	10767	uniprot	H. sapiens	10767	H. sapiens	HBS1L	HBS1 like translational GTPase	GO:0043928 exonucleolytic nuclear-transcribed mRNA catabolic process involved in deadenylation-dependent decay;GO:0000291 nuclear-transcribed mRNA catabolic process, exonucleolytic;GO:0000288 nuclear-transcribed mRNA catabolic process, deadenylation-dependent decay		Cytosol;Nuclear bodies(Approved)				1.0	0.0	0.0	0.0	0.0	0.0	0.0	0.0	0.0	0.0	0.0	0.0	0.0	0.0	0.0	0.0	0.0	0.0	0.0	0.0
P61254	6154	uniprot	H. sapiens	6154	H. sapiens	RPL26	ribosomal protein L26	GO:1902167 positive regulation of intrinsic apoptotic signaling pathway in response to DNA damage by p53 class mediator;GO:1902164 positive regulation of DNA damage response, signal transduction by p53 class mediator resulting in transcription of p21 class mediator;GO:0006977 DNA damage response, signal transduction by p53 class mediator resulting in cell cycle arrest	Ribosomal proteins	Cytosol;Endoplasmic reticulum(Supported)Nucleoli(Approved)				1.0	0.0	0.0	0.0	0.0	1.0	0.0	0.0	0.0	0.0	0.0	0.0	1.0	1.0	0.0	0.0	0.0	1.0	0.0	0.0
Q96AG4	55379	uniprot	H. sapiens	55379	H. sapiens	LRRC59	leucine rich repeat containing 59			Endoplasmic reticulum(Enhanced)				0.0	0.0	0.0	0.0	0.0	0.0	0.0	0.0	0.0	0.0	0.0	0.0	0.0	0.0	0.0	0.0	0.0	0.0	0.0	0.0

## Sheet: Enrichment-antisense（275）
GroupID	Category	Term	Description	LogP	Log(q-value)	InTerm_InList	Genes	Symbols
1_Summary	GO Biological Processes	GO:0034655	nucleobase-containing compound catabolic process	-46.9244	-42.6053	70/664	191,226,230,328,1656,1660,1981,2023,2521,2597,2821,3146,3184,3192,3303,3312,3315,3837,3921,3939,4670,4869,4904,5223,5230,5236,5315,5694,5721,6050,6122,6124,6125,6128,6129,6135,6136,6138,6141,6143,6146,6154,6181,6187,6188,6189,6191,6202,6203,6208,6217,6222,6223,6234,6418,6741,7167,7415,7431,7529,7534,8531,8570,10492,10767,25873,26135,26986,27044,170506,1808,1915,1933,1936,1937,1938,3178,3608,3609,…	AHCY,ALDOA,ALDOC,APEX1,DDX6,DHX9,EIF4G1,ENO1,FUS,GAPDH,GPI,HMGB1,HNRNPD,HNRNPU,HSPA1A,HSPA8,HSPB1,KPNB1,RPSA,LDHA,HNRNPM,NPM1,YBX1,PGAM1,PGK1,PGM1,PKM,PSMB6,PSME2,RNH1,RPL3,RPL4,RPL5,RPL6,RPL7,RPL11,RPL12,RPL15,RPL18,RPL19,RPL22,RPL26,RPLP2,RPS2,RPS3,RPS3A,RPS4X,RPS8,RPS9,RPS14,RPS16,RPS18,RPS19,RPS28,SET,SSB,TPI1,VCP,VIM,YWHAB,YWHAZ,YBX3,KHSRP,SYNCRIP,HBS1L,RPL36,SERBP1,PABPC1,SND1,DHX36,DPYSL2,…
1_Member	GO Biological Processes	GO:0034655	nucleobase-containing compound catabolic process	-46.9244	-42.6053	70/664	191,226,230,328,1656,1660,1981,2023,2521,2597,2821,3146,3184,3192,3303,3312,3315,3837,3921,3939,4670,4869,4904,5223,5230,5236,5315,5694,5721,6050,6122,6124,6125,6128,6129,6135,6136,6138,6141,6143,6146,6154,6181,6187,6188,6189,6191,6202,6203,6208,6217,6222,6223,6234,6418,6741,7167,7415,7431,7529,7534,8531,8570,10492,10767,25873,26135,26986,27044,170506	AHCY,ALDOA,ALDOC,APEX1,DDX6,DHX9,EIF4G1,ENO1,FUS,GAPDH,GPI,HMGB1,HNRNPD,HNRNPU,HSPA1A,HSPA8,HSPB1,KPNB1,RPSA,LDHA,HNRNPM,NPM1,YBX1,PGAM1,PGK1,PGM1,PKM,PSMB6,PSME2,RNH1,RPL3,RPL4,RPL5,RPL6,RPL7,RPL11,RPL12,RPL15,RPL18,RPL19,RPL22,RPL26,RPLP2,RPS2,RPS3,RPS3A,RPS4X,RPS8,RPS9,RPS14,RPS16,RPS18,RPS19,RPS28,SET,SSB,TPI1,VCP,VIM,YWHAB,YWHAZ,YBX3,KHSRP,SYNCRIP,HBS1L,RPL36,SERBP1,PABPC1,SND1,DHX36
1_Member	GO Biological Processes	GO:0046700	heterocycle catabolic process	-45.7622	-41.8787	71/717	191,226,230,328,1656,1660,1808,1981,2023,2521,2597,2821,3146,3184,3192,3303,3312,3315,3837,3921,3939,4670,4869,4904,5223,5230,5236,5315,5694,5721,6050,6122,6124,6125,6128,6129,6135,6136,6138,6141,6143,6146,6154,6181,6187,6188,6189,6191,6202,6203,6208,6217,6222,6223,6234,6418,6741,7167,7415,7431,7529,7534,8531,8570,10492,10767,25873,26135,26986,27044,170506	AHCY,ALDOA,ALDOC,APEX1,DDX6,DHX9,DPYSL2,EIF4G1,ENO1,FUS,GAPDH,GPI,HMGB1,HNRNPD,HNRNPU,HSPA1A,HSPA8,HSPB1,KPNB1,RPSA,LDHA,HNRNPM,NPM1,YBX1,PGAM1,PGK1,PGM1,PKM,PSMB6,PSME2,RNH1,RPL3,RPL4,RPL5,RPL6,RPL7,RPL11,RPL12,RPL15,RPL18,RPL19,RPL22,RPL26,RPLP2,RPS2,RPS3,RPS3A,RPS4X,RPS8,RPS9,RPS14,RPS16,RPS18,RPS19,RPS28,SET,SSB,TPI1,VCP,VIM,YWHAB,YWHAZ,YBX3,KHSRP,SYNCRIP,HBS1L,RPL36,SERBP1,PABPC1,SND1,DHX36
1_Member	GO Biological Processes	GO:0044270	cellular nitrogen compound catabolic process	-45.7207	-41.8787	71/718	191,226,230,328,1656,1660,1808,1981,2023,2521,2597,2821,3146,3184,3192,3303,3312,3315,3837,3921,3939,4670,4869,4904,5223,5230,5236,5315,5694,5721,6050,6122,6124,6125,6128,6129,6135,6136,6138,6141,6143,6146,6154,6181,6187,6188,6189,6191,6202,6203,6208,6217,6222,6223,6234,6418,6741,7167,7415,7431,7529,7534,8531,8570,10492,10767,25873,26135,26986,27044,170506	AHCY,ALDOA,ALDOC,APEX1,DDX6,DHX9,DPYSL2,EIF4G1,ENO1,FUS,GAPDH,GPI,HMGB1,HNRNPD,HNRNPU,HSPA1A,HSPA8,HSPB1,KPNB1,RPSA,LDHA,HNRNPM,NPM1,YBX1,PGAM1,PGK1,PGM1,PKM,PSMB6,PSME2,RNH1,RPL3,RPL4,RPL5,RPL6,RPL7,RPL11,RPL12,RPL15,RPL18,RPL19,RPL22,RPL26,RPLP2,RPS2,RPS3,RPS3A,RPS4X,RPS8,RPS9,RPS14,RPS16,RPS18,RPS19,RPS28,SET,SSB,TPI1,VCP,VIM,YWHAB,YWHAZ,YBX3,KHSRP,SYNCRIP,HBS1L,RPL36,SERBP1,PABPC1,SND1,DHX36
1_Member	GO Biological Processes	GO:0019439	aromatic compound catabolic process	-44.1347	-40.4177	70/730	191,226,230,328,1656,1660,1981,2023,2521,2597,2821,3146,3184,3192,3303,3312,3315,3837,3921,3939,4670,4869,4904,5223,5230,5236,5315,5694,5721,6050,6122,6124,6125,6128,6129,6135,6136,6138,6141,6143,6146,6154,6181,6187,6188,6189,6191,6202,6203,6208,6217,6222,6223,6234,6418,6741,7167,7415,7431,7529,7534,8531,8570,10492,10767,25873,26135,26986,27044,170506	AHCY,ALDOA,ALDOC,APEX1,DDX6,DHX9,EIF4G1,ENO1,FUS,GAPDH,GPI,HMGB1,HNRNPD,HNRNPU,HSPA1A,HSPA8,HSPB1,KPNB1,RPSA,LDHA,HNRNPM,NPM1,YBX1,PGAM1,PGK1,PGM1,PKM,PSMB6,PSME2,RNH1,RPL3,RPL4,RPL5,RPL6,RPL7,RPL11,RPL12,RPL15,RPL18,RPL19,RPL22,RPL26,RPLP2,RPS2,RPS3,RPS3A,RPS4X,RPS8,RPS9,RPS14,RPS16,RPS18,RPS19,RPS28,SET,SSB,TPI1,VCP,VIM,YWHAB,YWHAZ,YBX3,KHSRP,SYNCRIP,HBS1L,RPL36,SERBP1,PABPC1,SND1,DHX36
1_Member	GO Biological Processes	GO:1901361	organic cyclic compound catabolic process	-43.7248	-40.1047	71/768	191,226,230,328,1656,1660,1808,1981,2023,2521,2597,2821,3146,3184,3192,3303,3312,3315,3837,3921,3939,4670,4869,4904,5223,5230,5236,5315,5694,5721,6050,6122,6124,6125,6128,6129,6135,6136,6138,6141,6143,6146,6154,6181,6187,6188,6189,6191,6202,6203,6208,6217,6222,6223,6234,6418,6741,7167,7415,7431,7529,7534,8531,8570,10492,10767,25873,26135,26986,27044,170506	AHCY,ALDOA,ALDOC,APEX1,DDX6,DHX9,DPYSL2,EIF4G1,ENO1,FUS,GAPDH,GPI,HMGB1,HNRNPD,HNRNPU,HSPA1A,HSPA8,HSPB1,KPNB1,RPSA,LDHA,HNRNPM,NPM1,YBX1,PGAM1,PGK1,PGM1,PKM,PSMB6,PSME2,RNH1,RPL3,RPL4,RPL5,RPL6,RPL7,RPL11,RPL12,RPL15,RPL18,RPL19,RPL22,RPL26,RPLP2,RPS2,RPS3,RPS3A,RPS4X,RPS8,RPS9,RPS14,RPS16,RPS18,RPS19,RPS28,SET,SSB,TPI1,VCP,VIM,YWHAB,YWHAZ,YBX3,KHSRP,SYNCRIP,HBS1L,RPL36,SERBP1,PABPC1,SND1,DHX36
1_Member	GO Biological Processes	GO:0006402	mRNA catabolic process	-43.3348	-39.7939	54/370	328,1656,1660,1981,2521,3184,3192,3303,3312,3315,3921,4670,4869,4904,5694,5721,6050,6122,6124,6125,6128,6129,6135,6136,6138,6141,6143,6146,6154,6181,6187,6188,6189,6191,6202,6203,6208,6217,6222,6223,6234,6418,6741,7431,7529,7534,8531,8570,10492,10767,25873,26135,26986,170506	APEX1,DDX6,DHX9,EIF4G1,FUS,HNRNPD,HNRNPU,HSPA1A,HSPA8,HSPB1,RPSA,HNRNPM,NPM1,YBX1,PSMB6,PSME2,RNH1,RPL3,RPL4,RPL5,RPL6,RPL7,RPL11,RPL12,RPL15,RPL18,RPL19,RPL22,RPL26,RPLP2,RPS2,RPS3,RPS3A,RPS4X,RPS8,RPS9,RPS14,RPS16,RPS18,RPS19,RPS28,SET,SSB,VIM,YWHAB,YWHAZ,YBX3,KHSRP,SYNCRIP,HBS1L,RPL36,SERBP1,PABPC1,DHX36
1_Member	GO Biological Processes	GO:0006401	RNA catabolic process	-42.0096	-38.5356	55/412	328,1656,1660,1981,2521,3184,3192,3303,3312,3315,3921,4670,4869,4904,5694,5721,6050,6122,6124,6125,6128,6129,6135,6136,6138,6141,6143,6146,6154,6181,6187,6188,6189,6191,6202,6203,6208,6217,6222,6223,6234,6418,6741,7431,7529,7534,8531,8570,10492,10767,25873,26135,26986,27044,170506	APEX1,DDX6,DHX9,EIF4G1,FUS,HNRNPD,HNRNPU,HSPA1A,HSPA8,HSPB1,RPSA,HNRNPM,NPM1,YBX1,PSMB6,PSME2,RNH1,RPL3,RPL4,RPL5,RPL6,RPL7,RPL11,RPL12,RPL15,RPL18,RPL19,RPL22,RPL26,RPLP2,RPS2,RPS3,RPS3A,RPS4X,RPS8,RPS9,RPS14,RPS16,RPS18,RPS19,RPS28,SET,SSB,VIM,YWHAB,YWHAZ,YBX3,KHSRP,SYNCRIP,HBS1L,RPL36,SERBP1,PABPC1,SND1,DHX36
1_Member	Reactome Gene Sets	R-HSA-156842	Eukaryotic Translation Elongation	-36.79	-33.3739	31/93	1915,1933,1936,1937,1938,3921,6122,6124,6125,6128,6129,6135,6136,6138,6141,6143,6146,6154,6181,6187,6188,6189,6191,6202,6203,6208,6217,6222,6223,6234,25873	EEF1A1,EEF1B2,EEF1D,EEF1G,EEF2,RPSA,RPL3,RPL4,RPL5,RPL6,RPL7,RPL11,RPL12,RPL15,RPL18,RPL19,RPL22,RPL26,RPLP2,RPS2,RPS3,RPS3A,RPS4X,RPS8,RPS9,RPS14,RPS16,RPS18,RPS19,RPS28,RPL36
1_Member	CORUM	CORUM:3055	Nop56p-associated pre-rRNA complex	-36.6767	-33.3118	32/104	1660,1915,1938,3178,3192,3608,3609,4670,4691,4869,4904,6122,6124,6125,6128,6129,6135,6136,6138,6141,6143,6146,6154,6181,6187,6189,6202,6203,6208,6217,6222,25873	DHX9,EEF1A1,EEF2,HNRNPA1,HNRNPU,ILF2,ILF3,HNRNPM,NCL,NPM1,YBX1,RPL3,RPL4,RPL5,RPL6,RPL7,RPL11,RPL12,RPL15,RPL18,RPL19,RPL22,RPL26,RPLP2,RPS2,RPS3A,RPS8,RPS9,RPS14,RPS16,RPS18,RPL36
1_Member	Reactome Gene Sets	R-HSA-156827	L13a-mediated translational silencing of Ceruloplasmin expression	-35.6374	-32.3542	32/111	1965,1973,1975,1981,3921,6122,6124,6125,6128,6129,6135,6136,6138,6141,6143,6146,6154,6181,6187,6188,6189,6191,6202,6203,6208,6217,6222,6223,6234,8894,25873,26986	EIF2S1,EIF4A1,EIF4B,EIF4G1,RPSA,RPL3,RPL4,RPL5,RPL6,RPL7,RPL11,RPL12,RPL15,RPL18,RPL19,RPL22,RPL26,RPLP2,RPS2,RPS3,RPS3A,RPS4X,RPS8,RPS9,RPS14,RPS16,RPS18,RPS19,RPS28,EIF2S2,RPL36,PABPC1
1_Member	Reactome Gene Sets	R-HSA-8953854	Metabolism of RNA	-35.6319	-32.3542	60/675	1656,1660,1973,1975,1981,2521,3178,3181,3184,3185,3187,3190,3191,3192,3303,3312,3315,3921,4670,4691,4904,5094,5694,5721,5725,5901,6122,6124,6125,6128,6129,6135,6136,6138,6141,6143,6146,6154,6181,6187,6188,6189,6191,6202,6203,6208,6217,6222,6223,6234,6418,7529,7534,8570,10767,22827,25873,26986,51504,220988	DDX6,DHX9,EIF4A1,EIF4B,EIF4G1,FUS,HNRNPA1,HNRNPA2B1,HNRNPD,HNRNPF,HNRNPH1,HNRNPK,HNRNPL,HNRNPU,HSPA1A,HSPA8,HSPB1,RPSA,HNRNPM,NCL,YBX1,PCBP2,PSMB6,PSME2,PTBP1,RAN,RPL3,RPL4,RPL5,RPL6,RPL7,RPL11,RPL12,RPL15,RPL18,RPL19,RPL22,RPL26,RPLP2,RPS2,RPS3,RPS3A,RPS4X,RPS8,RPS9,RPS14,RPS16,RPS18,RPS19,RPS28,SET,YWHAB,YWHAZ,KHSRP,HBS1L,PUF60,RPL36,PABPC1,TRMT112,HNRNPA3
1_Member	GO Biological Processes	GO:0006412	translation	-34.9517	-31.7118	61/723	16,23,811,1654,1660,1915,1933,1936,1937,1938,1965,1973,1975,1981,2597,3184,3191,3315,3609,3921,4691,4869,4904,5036,5725,6122,6124,6125,6128,6129,6135,6136,6138,6141,6143,6146,6154,6181,6187,6188,6189,6191,6202,6203,6208,6217,6222,6223,6234,6238,7431,8531,8570,8894,10399,10492,10767,25873,26986,51504,170506	AARS1,ABCF1,CALR,DDX3X,DHX9,EEF1A1,EEF1B2,EEF1D,EEF1G,EEF2,EIF2S1,EIF4A1,EIF4B,EIF4G1,GAPDH,HNRNPD,HNRNPL,HSPB1,ILF3,RPSA,NCL,NPM1,YBX1,PA2G4,PTBP1,RPL3,RPL4,RPL5,RPL6,RPL7,RPL11,RPL12,RPL15,RPL18,RPL19,RPL22,RPL26,RPLP2,RPS2,RPS3,RPS3A,RPS4X,RPS8,RPS9,RPS14,RPS16,RPS18,RPS19,RPS28,RRBP1,VIM,YBX3,KHSRP,EIF2S2,RACK1,SYNCRIP,HBS1L,RPL36,PABPC1,TRMT112,DHX36
1_Member	Reactome Gene Sets	R-HSA-72613	Eukaryotic Translation Initiation	-34.5433	-31.3704	32/119	1965,1973,1975,1981,3921,6122,6124,6125,6128,6129,6135,6136,6138,6141,6143,6146,6154,6181,6187,6188,6189,6191,6202,6203,6208,6217,6222,6223,6234,8894,25873,26986	EIF2S1,EIF4A1,EIF4B,EIF4G1,RPSA,RPL3,RPL4,RPL5,RPL6,RPL7,RPL11,RPL12,RPL15,RPL18,RPL19,RPL22,RPL26,RPLP2,RPS2,RPS3,RPS3A,RPS4X,RPS8,RPS9,RPS14,RPS16,RPS18,RPS19,RPS28,EIF2S2,RPL36,PABPC1
1_Member	Reactome Gene Sets	R-HSA-72737	Cap-dependent Translation Initiation	-34.5433	-31.3704	32/119	1965,1973,1975,1981,3921,6122,6124,6125,6128,6129,6135,6136,6138,6141,6143,6146,6154,6181,6187,6188,6189,6191,6202,6203,6208,6217,6222,6223,6234,8894,25873,26986	EIF2S1,EIF4A1,EIF4B,EIF4G1,RPSA,RPL3,RPL4,RPL5,RPL6,RPL7,RPL11,RPL12,RPL15,RPL18,RPL19,RPL22,RPL26,RPLP2,RPS2,RPS3,RPS3A,RPS4X,RPS8,RPS9,RPS14,RPS16,RPS18,RPS19,RPS28,EIF2S2,RPL36,PABPC1
1_Member	GO Biological Processes	GO:0043043	peptide biosynthetic process	-34.0757	-30.9327	61/749	16,23,811,1654,1660,1915,1933,1936,1937,1938,1965,1973,1975,1981,2597,3184,3191,3315,3609,3921,4691,4869,4904,5036,5725,6122,6124,6125,6128,6129,6135,6136,6138,6141,6143,6146,6154,6181,6187,6188,6189,6191,6202,6203,6208,6217,6222,6223,6234,6238,7431,8531,8570,8894,10399,10492,10767,25873,26986,51504,170506	AARS1,ABCF1,CALR,DDX3X,DHX9,EEF1A1,EEF1B2,EEF1D,EEF1G,EEF2,EIF2S1,EIF4A1,EIF4B,EIF4G1,GAPDH,HNRNPD,HNRNPL,HSPB1,ILF3,RPSA,NCL,NPM1,YBX1,PA2G4,PTBP1,RPL3,RPL4,RPL5,RPL6,RPL7,RPL11,RPL12,RPL15,RPL18,RPL19,RPL22,RPL26,RPLP2,RPS2,RPS3,RPS3A,RPS4X,RPS8,RPS9,RPS14,RPS16,RPS18,RPS19,RPS28,RRBP1,VIM,YBX3,KHSRP,EIF2S2,RACK1,SYNCRIP,HBS1L,RPL36,PABPC1,TRMT112,DHX36
1_Member	Reactome Gene Sets	R-HSA-72706	GTP hydrolysis and joining of the 60S ribosomal subunit	-33.9034	-30.7885	31/112	1965,1973,1975,1981,3921,6122,6124,6125,6128,6129,6135,6136,6138,6141,6143,6146,6154,6181,6187,6188,6189,6191,6202,6203,6208,6217,6222,6223,6234,8894,25873	EIF2S1,EIF4A1,EIF4B,EIF4G1,RPSA,RPL3,RPL4,RPL5,RPL6,RPL7,RPL11,RPL12,RPL15,RPL18,RPL19,RPL22,RPL26,RPLP2,RPS2,RPS3,RPS3A,RPS4X,RPS8,RPS9,RPS14,RPS16,RPS18,RPS19,RPS28,EIF2S2,RPL36
1_Member	Reactome Gene Sets	R-HSA-156902	Peptide chain elongation	-32.4189	-29.3303	28/89	1915,1938,3921,6122,6124,6125,6128,6129,6135,6136,6138,6141,6143,6146,6154,6181,6187,6188,6189,6191,6202,6203,6208,6217,6222,6223,6234,25873	EEF1A1,EEF2,RPSA,RPL3,RPL4,RPL5,RPL6,RPL7,RPL11,RPL12,RPL15,RPL18,RPL19,RPL22,RPL26,RPLP2,RPS2,RPS3,RPS3A,RPS4X,RPS8,RPS9,RPS14,RPS16,RPS18,RPS19,RPS28,RPL36
1_Member	Reactome Gene Sets	R-HSA-2262752	Cellular responses to stress	-31.7318	-28.668	53/585	829,832,1778,1915,1965,3006,3009,3303,3308,3309,3312,3313,3320,3326,3921,4001,5034,5052,5694,5721,6122,6124,6125,6128,6129,6135,6136,6138,6141,6143,6146,6154,6181,6187,6188,6189,6191,6202,6203,6208,6217,6222,6223,6234,7415,7531,8894,10376,10383,25873,30001,84617,85236	CAPZA1,CAPZB,DYNC1H1,EEF1A1,EIF2S1,H1-2,H1-5,HSPA1A,HSPA4,HSPA5,HSPA8,HSPA9,HSP90AA1,HSP90AB1,RPSA,LMNB1,P4HB,PRDX1,PSMB6,PSME2,RPL3,RPL4,RPL5,RPL6,RPL7,RPL11,RPL12,RPL15,RPL18,RPL19,RPL22,RPL26,RPLP2,RPS2,RPS3,RPS3A,RPS4X,RPS8,RPS9,RPS14,RPS16,RPS18,RPS19,RPS28,VCP,YWHAE,EIF2S2,TUBA1B,TUBB4B,RPL36,ERO1A,TUBB6,H2BC12
1_Member	Reactome Gene Sets	R-HSA-975956	Nonsense Mediated Decay (NMD) independent of the Exon Junction Complex (EJC)	-31.5046	-28.4642	28/95	1981,3921,6122,6124,6125,6128,6129,6135,6136,6138,6141,6143,6146,6154,6181,6187,6188,6189,6191,6202,6203,6208,6217,6222,6223,6234,25873,26986	EIF4G1,RPSA,RPL3,RPL4,RPL5,RPL6,RPL7,RPL11,RPL12,RPL15,RPL18,RPL19,RPL22,RPL26,RPLP2,RPS2,RPS3,RPS3A,RPS4X,RPS8,RPS9,RPS14,RPS16,RPS18,RPS19,RPS28,RPL36,PABPC1
1_Member	GO Biological Processes	GO:0006413	translational initiation	-31.3808	-28.3627	35/192	1654,1965,1973,1975,1981,3315,3921,4869,6122,6124,6125,6128,6129,6135,6136,6138,6141,6143,6146,6154,6181,6187,6188,6189,6191,6202,6203,6208,6217,6222,6223,6234,8894,25873,26986	DDX3X,EIF2S1,EIF4A1,EIF4B,EIF4G1,HSPB1,RPSA,NPM1,RPL3,RPL4,RPL5,RPL6,RPL7,RPL11,RPL12,RPL15,RPL18,RPL19,RPL22,RPL26,RPLP2,RPS2,RPS3,RPS3A,RPS4X,RPS8,RPS9,RPS14,RPS16,RPS18,RPS19,RPS28,EIF2S2,RPL36,PABPC1
1_Member	Reactome Gene Sets	R-HSA-8953897	Cellular responses to external stimuli	-31.2176	-28.2207	53/599	829,832,1778,1915,1965,3006,3009,3303,3308,3309,3312,3313,3320,3326,3921,4001,5034,5052,5694,5721,6122,6124,6125,6128,6129,6135,6136,6138,6141,6143,6146,6154,6181,6187,6188,6189,6191,6202,6203,6208,6217,6222,6223,6234,7415,7531,8894,10376,10383,25873,30001,84617,85236	CAPZA1,CAPZB,DYNC1H1,EEF1A1,EIF2S1,H1-2,H1-5,HSPA1A,HSPA4,HSPA5,HSPA8,HSPA9,HSP90AA1,HSP90AB1,RPSA,LMNB1,P4HB,PRDX1,PSMB6,PSME2,RPL3,RPL4,RPL5,RPL6,RPL7,RPL11,RPL12,RPL15,RPL18,RPL19,RPL22,RPL26,RPLP2,RPS2,RPS3,RPS3A,RPS4X,RPS8,RPS9,RPS14,RPS16,RPS18,RPS19,RPS28,VCP,YWHAE,EIF2S2,TUBA1B,TUBB4B,RPL36,ERO1A,TUBB6,H2BC12
1_Member	Reactome Gene Sets	R-HSA-168255	Influenza Infection	-30.8971	-27.9204	33/166	811,821,1213,3303,3320,3837,3921,5901,6122,6124,6125,6128,6129,6135,6136,6138,6141,6143,6146,6154,6181,6187,6188,6189,6191,6202,6203,6208,6217,6222,6223,6234,25873	CALR,CANX,CLTC,HSPA1A,HSP90AA1,KPNB1,RPSA,RAN,RPL3,RPL4,RPL5,RPL6,RPL7,RPL11,RPL12,RPL15,RPL18,RPL19,RPL22,RPL26,RPLP2,RPS2,RPS3,RPS3A,RPS4X,RPS8,RPS9,RPS14,RPS16,RPS18,RPS19,RPS28,RPL36
1_Member	Reactome Gene Sets	R-HSA-72766	Translation	-30.8574	-27.9	40/291	16,1915,1933,1936,1937,1938,1965,1973,1975,1981,3921,6122,6124,6125,6128,6129,6135,6136,6138,6141,6143,6146,6154,6181,6184,6187,6188,6189,6191,6202,6203,6208,6217,6222,6223,6234,8894,25873,26986,51504	AARS1,EEF1A1,EEF1B2,EEF1D,EEF1G,EEF2,EIF2S1,EIF4A1,EIF4B,EIF4G1,RPSA,RPL3,RPL4,RPL5,RPL6,RPL7,RPL11,RPL12,RPL15,RPL18,RPL19,RPL22,RPL26,RPLP2,RPN1,RPS2,RPS3,RPS3A,RPS4X,RPS8,RPS9,RPS14,RPS16,RPS18,RPS19,RPS28,EIF2S2,RPL36,PABPC1,TRMT112
1_Member	Reactome Gene Sets	R-HSA-9633012	Response of EIF2AK4 (GCN2) to amino acid deficiency	-30.6583	-27.7194	28/101	1965,3921,6122,6124,6125,6128,6129,6135,6136,6138,6141,6143,6146,6154,6181,6187,6188,6189,6191,6202,6203,6208,6217,6222,6223,6234,8894,25873	EIF2S1,RPSA,RPL3,RPL4,RPL5,RPL6,RPL7,RPL11,RPL12,RPL15,RPL18,RPL19,RPL22,RPL26,RPLP2,RPS2,RPS3,RPS3A,RPS4X,RPS8,RPS9,RPS14,RPS16,RPS18,RPS19,RPS28,EIF2S2,RPL36
1_Member	CORUM	CORUM:306	Ribosome, cytoplasmic	-30.547	-27.6259	26/80	3921,6122,6124,6125,6128,6129,6135,6136,6138,6141,6143,6146,6154,6181,6187,6188,6189,6191,6202,6203,6208,6217,6222,6223,6234,25873	RPSA,RPL3,RPL4,RPL5,RPL6,RPL7,RPL11,RPL12,RPL15,RPL18,RPL19,RPL22,RPL26,RPLP2,RPS2,RPS3,RPS3A,RPS4X,RPS8,RPS9,RPS14,RPS16,RPS18,RPS19,RPS28,RPL36
[truncated: 476 more rows]

## Sheet: Annotation-sense only（37）
Input ID	Gene ID	Type	Tax ID	Homologene Gene ID	Homologene Gene Tax ID	Gene Symbol	Description	Biological Process (GO)	Protein Function (Protein Atlas)	Subcellular Location (Protein Atlas)	Drug (DrugBank)	Canonical Pathways_x000D_	Hallmark Gene Sets_x000D_	R-HSA-199977 ER to Golgi Anterograde Transp	GO:0007264 small GTPase mediated signal t	M16801 SIG REGULATION OF THE ACTIN CY	hsa01200 Carbon metabolism	R-HSA-445355 Smooth Muscle Contraction	R-HSA-450531 Regulation of mRNA stability b	M124 PID CXCR4 PATHWAY	R-HSA-6798695 Neutrophil degranulation	M5880 NABA ECM AFFILIATED	GO:0009100 glycoprotein metabolic process	GO:0006457 protein folding
[truncated: 37 more rows]

[truncated: 1 more sheets: Enrichment-sense only（37）]
