# Supplementary material for: A novel lncRNA MDHDH suppresses glioblastoma multiforme by acting as a scaffold for MDH2 and PSMA1 to regulate NAD+ metabolism and autophagy
Source: J Exp Clin Cancer Res. 2022 Dec 17;41:349. doi: 10.1186/s13046-022-02543-7 (PMC9758949; doi:10.1186/s13046-022-02543-7)
Supplement: Supplementary file 5 — Additional file 5. [file 13046_2022_2543_MOESM5_ESM.xlsx]

## Sheet: MDHDH-SENSE
Gene Name	Description	Mass	Score	Matches	Sequences	emPAI	Coverage
DSP	Desmoplakin OS=Homo sapiens OX=9606 GN=DSP PE=1 SV=3	334021	4090	200(136)	96(68)	1.61	39%
KRT6A	HCG2039812, isoform CRA_b (Fragment) OS=Homo sapiens OX=9606 GN=KRT6A PE=2 SV=1	60293	3787	175(126)	33(29)	9.36	53%
	Radiated keratinocyte mRNA 266 (keratin-related protein) (Fragment) OS=Homo sapiens OX=9606 PE=2 SV=1	30933	2939	110(89)	22(19)	16.37	69%
	cDNA FLJ60647, highly similar to Keratin, type II cytoskeletal 6B OS=Homo sapiens OX=9606 PE=2 SV=1	55983	2833	137(95)	26(21)	5.99	47%
	cDNA FLJ59922, highly similar to Keratin, type II cytoskeletal 5 OS=Homo sapiens OX=9606 PE=2 SV=1	27409	2060	99(73)	20(18)	21.16	75%
PS1TP5BP1	HCG15971, isoform CRA_a OS=Homo sapiens OX=9606 GN=PS1TP5BP1 PE=2 SV=1	42052	2017	82(66)	12(12)	3.90	53%
	SCCA2/SCCA1 fusion protein isoform 1 OS=Homo sapiens OX=9606 PE=2 SV=1	44677	1637	59(49)	22(22)	7.51	55%
ANXA1	Annexin OS=Homo sapiens OX=9606 GN=ANXA1 PE=2 SV=1	38918	1506	51(40)	17(17)	5.01	59%
IGK@	IGK@ protein OS=Homo sapiens OX=9606 GN=IGK@ PE=1 SV=1	26103	1473	37(29)	7(6)	1.62	30%
HEL-S-78p	Epididymis secretory sperm binding protein Li 78p OS=Homo sapiens OX=9606 GN=HEL-S-78p PE=2 SV=1	56577	1418	64(45)	17(14)	3.35	39%
MDH2	Malate dehydrogenase 2 OS=Homo sapiens OX=9606 GN=MDH2 PE=2 SV=1	35937	1409	38(36)	8(8)	2.66	35%
SERPINB3	Serpin B3 OS=Homo sapiens OX=9606 GN=SERPINB3 PE=1 SV=2	44594	1354	54(42)	23(21)	6.93	56%
HEL-214	Epididymis luminal protein 214 OS=Homo sapiens OX=9606 GN=HEL-214 PE=2 SV=1	52367	1281	94(44)	14(10)	1.65	35%
PSMA1	Proteasome subunit alpha type OS=Homo sapiens OX=9606 GN=PSMA1/2 PE=1 SV=1	25996	1277	93(44)	13(10)	1.54	34%
KRT8	KRT8 protein (Fragment) OS=Homo sapiens OX=9606 GN=KRT8 PE=2 SV=2	41083	1262	55(45)	3(3)	0.36	8%
	Uncharacterized protein OS=Homo sapiens OX=9606 PE=1 SV=1	52248	1253	97(44)	13(10)	1.50	32%
HEL-S-62p	Epididymis secretory sperm binding protein Li 62p OS=Homo sapiens OX=9606 GN=HEL-S-62p PE=2 SV=1	188569	1235	69(44)	39(29)	0.85	33%
EPPK1	Epiplakin OS=Homo sapiens OX=9606 GN=EPPK1 PE=1 SV=2	555243	1231	53(35)	42(27)	0.21	12%
GFAP	Glial fibrillary acidic protein (Fragment) OS=Homo sapiens OX=9606 GN=GFAP PE=1 SV=2	8373	1221	70(42)	4(1)	1.02	16%
	Testicular tissue protein Li 70 OS=Homo sapiens OX=9606 PE=2 SV=1	50092	1132	56(39)	16(12)	2.36	39%
LGALS7	Galectin-7 OS=Homo sapiens OX=9606 GN=LGALS7 PE=1 SV=2	15123	1127	33(28)	6(5)	4.08	65%
ENO1	Enolase 1, (Alpha), isoform CRA_a OS=Homo sapiens OX=9606 GN=ENO1 PE=2 SV=1	47481	1049	42(30)	15(13)	1.93	50%
	cDNA FLJ58872, highly similar to Keratin, type I cytoskeletal 15 OS=Homo sapiens OX=9606 PE=2 SV=1	24004	1036	32(26)	8(7)	1.84	35%
ANXA2	Annexin OS=Homo sapiens OX=9606 GN=ANXA2 PE=2 SV=1	38808	1035	40(32)	18(16)	5.56	56%
SFN	14-3-3 protein sigma OS=Homo sapiens OX=9606 GN=SFN PE=1 SV=1	27871	1030	45(35)	13(13)	7.55	58%
MYH9	Myosin, heavy polypeptide 9, non-muscle, isoform CRA_a OS=Homo sapiens OX=9606 GN=MYH9 PE=3 SV=1	227646	988	45(35)	35(30)	0.60	25%
	Immunoblobulin light chain (Fragment) OS=Homo sapiens OX=9606 PE=1 SV=1	24300	967	31(24)	7(6)	1.80	31%
IGK@	IGK@ protein OS=Homo sapiens OX=9606 GN=IGK@ PE=1 SV=1	26042	959	32(24)	7(6)	1.62	27%
	Immunoglobulin kappa light chain OS=Homo sapiens OX=9606 PE=1 SV=1	23650	937	27(22)	5(5)	1.53	26%
	cDNA FLJ54371, highly similar to Serum albumin OS=Homo sapiens OX=9606 PE=2 SV=1	72370	921	72(51)	24(19)	2.31	41%
HEL-S-30	Pyruvate kinase OS=Homo sapiens OX=9606 GN=HEL-S-30 PE=1 SV=1	58470	858	35(27)	16(14)	1.83	39%
	Myosin-reactive immunoglobulin light chain variable region (Fragment) OS=Homo sapiens OX=9606 PE=2 SV=1	11810	829	15(12)	3(3)	1.79	39%
HEL-S-162eP	Glyceraldehyde-3-phosphate dehydrogenase OS=Homo sapiens OX=9606 GN=HEL-S-162eP PE=2 SV=1	36201	761	35(22)	13(10)	2.41	48%
PLEC	Plectin OS=Homo sapiens OX=9606 GN=PLEC PE=1 SV=3	533462	752	43(27)	37(24)	0.19	10%
	Anti-(ED-B) scFV (Fragment) OS=Homo sapiens OX=9606 PE=2 SV=1	25357	733	17(11)	4(4)	0.86	23%
AHNAK	Neuroblast differentiation-associated protein AHNAK OS=Homo sapiens OX=9606 GN=AHNAK PE=1 SV=2	629213	712	68(31)	49(25)	0.16	12%
DKFZp686I04196	Uncharacterized protein DKFZp686I04196 (Fragment) OS=Homo sapiens OX=9606 GN=DKFZp686I04196 PE=2 SV=1	46716	710	45(26)	10(8)	1.12	27%
DSG1	Desmoglein-1 OS=Homo sapiens OX=9606 GN=DSG1 PE=1 SV=2	114702	705	35(20)	15(14)	0.71	23%
CALML5	Calmodulin-like protein 5 OS=Homo sapiens OX=9606 GN=CALML5 PE=1 SV=2	15883	695	16(15)	5(5)	3.71	52%
HSPA8	Heat shock cognate 71 kDa protein OS=Homo sapiens OX=9606 GN=HSPA8 PE=1 SV=1	68991	688	38(23)	16(12)	1.10	33%
	cDNA FLJ60424, highly similar to Junction plakoglobin OS=Homo sapiens OX=9606 PE=2 SV=1	62862	680	49(25)	19(13)	1.38	32%
	Tubulin alpha chain OS=Homo sapiens OX=9606 PE=2 SV=1	46725	665	28(20)	14(12)	1.78	51%
	Epididymis secretory sperm binding protein OS=Homo sapiens OX=9606 PE=2 SV=1	74380	655	22(21)	15(14)	1.08	26%
ACTN4	Actinin alpha 4 isoform 1 (Fragment) OS=Homo sapiens OX=9606 GN=ACTN4 PE=2 SV=1	105245	632	32(20)	22(14)	0.96	36%
TUBA1A	Tubulin alpha-1A chain OS=Homo sapiens OX=9606 GN=TUBA1A PE=1 SV=1	50788	630	28(19)	13(11)	1.41	44%
IGHM	Immunoglobulin heavy constant mu (Fragment) OS=Homo sapiens OX=9606 GN=IGHM PE=1 SV=1	52518	604	33(23)	10(9)	1.34	25%
PKP1	Plakophilin 1 (Ectodermal dysplasia/skin fragility syndrome), isoform CRA_a OS=Homo sapiens OX=9606 GN=PKP1 PE=4 SV=1	81757	593	25(19)	16(14)	0.73	28%
ACTB	Actin, cytoplasmic 1 (Fragment) OS=Homo sapiens OX=9606 GN=ACTB PE=1 SV=1	8839	574	21(19)	4(3)	4.26	50%
TUBB2C	Tubulin beta chain OS=Homo sapiens OX=9606 GN=TUBB2C PE=2 SV=1	50264	571	25(18)	13(10)	1.28	45%
EEF1A1P5	Putative elongation factor 1-alpha-like 3 OS=Homo sapiens OX=9606 GN=EEF1A1P5 PE=5 SV=1	50495	564	20(17)	7(5)	0.66	22%
HEL-S-133P	L-lactate dehydrogenase OS=Homo sapiens OX=9606 GN=HEL-S-133P PE=2 SV=1	36950	548	24(19)	13(12)	2.95	51%
	Uncharacterized protein OS=Homo sapiens OX=9606 PE=2 SV=1	25236	538	33(16)	5(4)	0.86	29%
SBSN	Suprabasin OS=Homo sapiens OX=9606 GN=SBSN PE=1 SV=2	60562	513	30(16)	16(10)	1.88	40%
S100A9	Protein S100-A9 OS=Homo sapiens OX=9606 GN=S100A9 PE=1 SV=1	13291	496	29(17)	7(6)	18.47	74%
S100A8	Protein S100-A8 OS=Homo sapiens OX=9606 GN=S100A8 PE=1 SV=1	10885	489	26(21)	7(7)	19.75	58%
HSPA1A	Heat shock 70 kDa protein 1A OS=Homo sapiens OX=9606 GN=HSPA1A PE=1 SV=1	70294	463	20(14)	14(10)	0.73	30%
EL52	Epididymis luminal secretory protein 52 OS=Homo sapiens OX=9606 GN=EL52 PE=2 SV=1	85006	462	22(14)	15(10)	0.52	21%
FGA	Fibrinogen alpha chain OS=Homo sapiens OX=9606 GN=FGA PE=1 SV=2	95656	442	43(20)	12(9)	0.66	16%
HIST1H4H	Histone H4 OS=Homo sapiens OX=9606 GN=HIST1H4H PE=2 SV=1	11364	438	18(16)	6(5)	5.42	51%
	cDNA FLJ52243, highly similar to Heat-shock protein beta-1 OS=Homo sapiens OX=9606 PE=2 SV=1	18582	425	14(11)	5(5)	1.73	43%
C4B	Complement C4-B OS=Homo sapiens OX=9606 GN=C4B PE=1 SV=2	194170	415	22(14)	15(10)	0.20	12%
	IBM-A1 light chain variable region (Fragment) OS=Homo sapiens OX=9606 PE=2 SV=1	11733	396	8(7)	1(1)	0.67	16%
SERPINB5	Serpin peptidase inhibitor, clade B (Ovalbumin), member 5, isoform CRA_b OS=Homo sapiens OX=9606 GN=SERPINB5 PE=3 SV=1	42530	389	22(13)	12(7)	1.46	41%
	cDNA FLJ14473 fis, clone MAMMA1001080, highly similar to Homo sapiens SNC73 protein (SNC73) mRNA OS=Homo sapiens OX=9606 PE=2 SV=1	54195	380	11(9)	5(5)	0.34	12%
HEL-S-22	Epididymis secretory protein Li 22 OS=Homo sapiens OX=9606 GN=HEL-S-22 PE=2 SV=1	23569	378	11(10)	8(7)	2.31	60%
HEL-S-123m	ATP synthase subunit alpha OS=Homo sapiens OX=9606 GN=HEL-S-123m PE=2 SV=1	59828	373	10(10)	9(9)	0.62	23%
KRT1B	KRT1B protein OS=Homo sapiens OX=9606 GN=KRT1B PE=2 SV=1	37557	362	16(12)	8(6)	0.97	26%
TUBA4A	Tubulin alpha-4A chain OS=Homo sapiens OX=9606 GN=TUBA4A PE=1 SV=1	50634	353	23(15)	13(11)	1.27	43%
IVL	Involucrin OS=Homo sapiens OX=9606 GN=IVL PE=1 SV=2	68551	352	19(15)	13(12)	0.92	32%
FLG2	Filaggrin-2 OS=Homo sapiens OX=9606 GN=FLG2 PE=1 SV=1	249296	350	13(8)	8(5)	0.11	9%
IGL@	IGL@ protein OS=Homo sapiens OX=9606 GN=IGL@ PE=2 SV=1	25475	350	20(9)	5(4)	0.64	29%
	GCT-A4 heavy chain variable region (Fragment) OS=Homo sapiens OX=9606 PE=2 SV=1	14409	332	13(7)	3(2)	1.33	30%
ALDOA	Fructose-bisphosphate aldolase OS=Homo sapiens OX=9606 GN=ALDOA PE=1 SV=1	39772	330	11(9)	7(5)	0.75	31%
hCG_1991735	HCG1991735, isoform CRA_a OS=Homo sapiens OX=9606 GN=hCG_1991735 PE=4 SV=1	189761	328	17(13)	16(12)	0.25	14%
HBB	Hemoglobin subunit beta OS=Homo sapiens OX=9606 GN=HBB PE=4 SV=1	16072	304	19(10)	11(8)	7.19	88%
DSC3	Desmocollin 3, isoform CRA_b OS=Homo sapiens OX=9606 GN=DSC3 PE=4 SV=1	101204	302	11(7)	10(6)	0.29	16%
HIST1H2BL	Histone H2B type 1-L OS=Homo sapiens OX=9606 GN=HIST1H2BL PE=1 SV=3	13944	291	16(8)	5(3)	1.39	32%
HEL-S-49	Triosephosphate isomerase OS=Homo sapiens OX=9606 GN=HEL-S-49 PE=2 SV=1	26938	287	10(8)	8(8)	1.54	48%
DKFZp686K04218	Uncharacterized protein DKFZp686K04218 (Fragment) OS=Homo sapiens OX=9606 GN=DKFZp686K04218 PE=2 SV=1	52500	282	7(6)	4(4)	0.28	8%
	MS-D1 light chain variable region (Fragment) OS=Homo sapiens OX=9606 PE=2 SV=1	11763	274	6(4)	2(1)	1.16	25%
MYH14	Myosin-14 OS=Homo sapiens OX=9606 GN=MYH14 PE=1 SV=2	228701	269	13(10)	12(9)	0.15	7%
	Uncharacterized protein OS=Homo sapiens OX=9606 PE=4 SV=1	79206	269	6(5)	6(5)	0.22	10%
	Epididymis secretory sperm binding protein OS=Homo sapiens OX=9606 PE=2 SV=1	96246	262	23(12)	17(9)	0.40	22%
P4HB	Protein disulfide-isomerase OS=Homo sapiens OX=9606 GN=P4HB PE=2 SV=1	57480	261	10(7)	7(6)	0.48	19%
GPI	Glucose-6-phosphate isomerase (Fragment) OS=Homo sapiens OX=9606 GN=GPI PE=1 SV=1	65012	255	10(7)	6(4)	0.41	16%
ATP5B	ATP synthase subunit beta (Fragment) OS=Homo sapiens OX=9606 GN=ATP5B PE=2 SV=1	48083	248	13(10)	8(8)	0.82	34%
DSC1	Desmocollin 1, isoform CRA_b OS=Homo sapiens OX=9606 GN=DSC1 PE=4 SV=1	94916	245	11(6)	6(5)	0.23	10%
MPO	Myeloperoxidase OS=Homo sapiens OX=9606 GN=MPO PE=1 SV=1	84784	244	8(7)	8(7)	0.30	14%
CALM1	Calmodulin-1 OS=Homo sapiens OX=9606 GN=CALM1 PE=1 SV=1	16827	244	7(6)	3(2)	1.08	22%
RPSA	40S ribosomal protein SA OS=Homo sapiens OX=9606 GN=RPSA PE=3 SV=1	32947	242	6(5)	5(4)	0.47	21%
APOA1	Apolipoprotein A-I, isoform CRA_a OS=Homo sapiens OX=9606 GN=APOA1 PE=2 SV=1	30759	241	9(7)	7(5)	0.85	28%
	cDNA FLJ78244, highly similar to Homo sapiens eukaryotic translation initiation factor 4A, isoform 1 (EIF4A1), mRNA OS=Homo sapiens OX=9606 PE=2 SV=1	46321	233	11(8)	9(6)	0.51	25%
FLNB	Filamin-B OS=Homo sapiens OX=9606 GN=FLNB PE=1 SV=2	280157	232	24(10)	21(10)	0.15	12%
HEL-S-70	Epididymis luminal protein 220 OS=Homo sapiens OX=9606 GN=HEL-S-70 PE=2 SV=1	89950	230	13(10)	10(7)	0.33	20%
PPL	Periplakin OS=Homo sapiens OX=9606 GN=PPL PE=1 SV=1	204936	228	23(10)	19(10)	0.19	15%
TPM3	Tropomyosin 3 isoform 1 (Fragment) OS=Homo sapiens OX=9606 GN=TPM3 PE=2 SV=1	29243	223	10(7)	7(6)	0.91	27%
NPM1	Nucleophosmin isoform 2 (Fragment) OS=Homo sapiens OX=9606 GN=NPM1 PE=2 SV=1	32726	219	7(6)	4(4)	0.79	22%
FN1	Fibronectin 1, isoform CRA_n OS=Homo sapiens OX=9606 GN=FN1 PE=4 SV=1	262641	216	17(11)	14(9)	0.12	10%
TRAJ56	T cell receptor alpha joining 56 (Fragment) OS=Homo sapiens OX=9606 GN=TRAJ56 PE=4 SV=1	2220	210	26(20)	1(1)	1.81	38%
EVPL	Envoplakin, isoform CRA_a OS=Homo sapiens OX=9606 GN=EVPL PE=4 SV=1	232803	209	25(8)	20(8)	0.15	14%
	Ig heavy chain variable region (Fragment) OS=Homo sapiens OX=9606 PE=2 SV=1	13390	208	4(4)	2(2)	0.57	22%
PLS3	Plastin-3 OS=Homo sapiens OX=9606 GN=PLS3 PE=1 SV=1	69804	207	10(7)	9(6)	0.32	17%
CASP14	Caspase 14, apoptosis-related cysteine peptidase OS=Homo sapiens OX=9606 GN=CASP14 PE=2 SV=1	27947	207	11(9)	7(5)	1.20	41%
FABP5	Fatty acid binding protein 5 (Psoriasis-associated) OS=Homo sapiens OX=9606 GN=FABP5 PE=3 SV=1	15497	194	9(4)	4(3)	1.20	40%
YWHAQ	14-3-3 protein theta OS=Homo sapiens OX=9606 GN=YWHAQ PE=1 SV=1	28032	194	9(6)	6(5)	0.75	28%
CFL1	Cofilin 1 (Non-muscle), isoform CRA_a OS=Homo sapiens OX=9606 GN=CFL1 PE=1 SV=1	17029	194	8(6)	6(5)	1.48	51%
SPTBN2	Spectrin beta chain, non-erythrocytic 2 OS=Homo sapiens OX=9606 GN=SPTBN2 PE=1 SV=3	272526	187	15(5)	11(5)	0.06	7%
PFN1	Profilin-1 OS=Homo sapiens OX=9606 GN=PFN1 PE=1 SV=2	15216	186	9(5)	4(3)	0.83	40%
	Epididymis secretory sperm binding protein OS=Homo sapiens OX=9606 PE=2 SV=1	49484	182	6(6)	4(4)	0.47	13%
CAPZA1	F-actin-capping protein subunit alpha OS=Homo sapiens OX=9606 GN=CAPZA1 PE=3 SV=1	33073	182	6(4)	5(4)	0.61	25%
	Epididymis secretory sperm binding protein OS=Homo sapiens OX=9606 PE=2 SV=1	282906	181	15(8)	15(8)	0.11	9%
A2M	Alpha-2-macroglobulin OS=Homo sapiens OX=9606 GN=A2M PE=1 SV=3	164613	181	22(11)	16(10)	0.27	16%
HEL-S-153w	Alpha-1-acid glycoprotein OS=Homo sapiens OX=9606 GN=HEL-S-153w PE=2 SV=1	23725	171	4(4)	1(1)	0.48	7%
HEL-S-68p	Phosphoglycerate kinase OS=Homo sapiens OX=9606 GN=HEL-S-68p PE=2 SV=1	44985	171	9(5)	7(4)	0.53	28%
	Adenylyl cyclase-associated protein OS=Homo sapiens OX=9606 PE=2 SV=1	51868	167	9(6)	5(4)	0.36	17%
HP	Haptoglobin (Fragment) OS=Homo sapiens OX=9606 GN=HP PE=1 SV=1	41381	165	7(4)	4(3)	0.26	13%
HNRNPA2B1	Heterogeneous nuclear ribonucleoproteins A2/B1 OS=Homo sapiens OX=9606 GN=HNRNPA2B1 PE=1 SV=1	29874	164	7(3)	5(2)	0.24	20%
CLTC	Clathrin heavy chain OS=Homo sapiens OX=9606 GN=CLTC PE=1 SV=1	193703	164	5(4)	5(4)	0.07	5%
	Peptidyl-prolyl cis-trans isomerase OS=Homo sapiens OX=9606 PE=2 SV=1	18225	160	12(9)	6(4)	0.97	46%
	cDNA FLJ53691, highly similar to Serotransferrin OS=Homo sapiens OX=9606 PE=2 SV=1	77007	159	19(8)	12(6)	0.40	23%
	cDNA, FLJ94534, highly similar to Homo sapiens capping protein (actin filament), gelsolin-like(CAPG), mRNA OS=Homo sapiens OX=9606 PE=2 SV=1	38759	156	8(6)	6(5)	0.51	20%
C1QC	Adiponectin B OS=Homo sapiens OX=9606 GN=C1QC PE=4 SV=1	25985	156	6(4)	3(2)	0.27	17%
	Immunoglobulin alpha-2 heavy chain OS=Homo sapiens OX=9606 PE=1 SV=2	49816	154	5(5)	4(4)	0.29	9%
KLK6	Kallikrein 6 (Neurosin, zyme), isoform CRA_b OS=Homo sapiens OX=9606 GN=KLK6 PE=3 SV=1	27523	151	5(5)	2(2)	0.41	13%
RNH1	Ribonuclease/angiogenin inhibitor 1, isoform CRA_a OS=Homo sapiens OX=9606 GN=RNH1 PE=4 SV=1	51209	146	9(5)	4(3)	0.21	12%
	Transgelin OS=Homo sapiens OX=9606 PE=2 SV=1	22548	146	8(4)	5(4)	0.74	29%
HAL	Histidine ammonia-lyase OS=Homo sapiens OX=9606 GN=HAL PE=1 SV=1	73336	145	5(4)	3(3)	0.19	9%
PKP3	Plakophilin-3 OS=Homo sapiens OX=9606 GN=PKP3 PE=1 SV=1	87485	144	11(5)	10(5)	0.20	17%
UBE1	Testicular secretory protein Li 63 OS=Homo sapiens OX=9606 GN=UBE1 PE=2 SV=1	118858	141	5(3)	5(3)	0.08	6%
	cDNA FLJ51535, highly similar to Phosphatidylethanolamine-binding protein 1 OS=Homo sapiens OX=9606 PE=2 SV=1	17543	139	3(2)	3(2)	0.42	43%
	10E8 heavy chain variable region (Fragment) OS=Homo sapiens OX=9606 PE=2 SV=1	14534	138	12(5)	3(3)	1.32	28%
RPL14	RPL14 protein (Fragment) OS=Homo sapiens OX=9606 GN=RPL14 PE=2 SV=1	14716	136	3(3)	1(1)	0.23	9%
HEL-S-128m	Epididymis secretory sperm binding protein Li 128m OS=Homo sapiens OX=9606 GN=HEL-S-128m PE=2 SV=1	25133	136	14(3)	7(3)	0.46	42%
	Ig heavy chain variable region (Fragment) OS=Homo sapiens OX=9606 PE=2 SV=1	14050	135	4(3)	2(2)	0.54	24%
ASPRV1	Retroviral-like aspartic protease 1 OS=Homo sapiens OX=9606 GN=ASPRV1 PE=1 SV=1	37139	135	4(3)	2(2)	0.29	13%
	Epididymis secretory sperm binding protein OS=Homo sapiens OX=9606 PE=2 SV=1	19871	134	4(3)	3(2)	0.60	26%
GSN	Gelsolin OS=Homo sapiens OX=9606 GN=GSN PE=1 SV=1	82759	134	9(6)	6(5)	0.21	14%
	cDNA FLJ53963, highly similar to Leukocyte elastase inhibitor OS=Homo sapiens OX=9606 PE=2 SV=1	38775	134	8(5)	6(4)	0.51	25%
	IBM-B2 heavy chain variable region (Fragment) OS=Homo sapiens OX=9606 PE=2 SV=1	13675	133	5(4)	2(2)	0.56	21%
EZR	Ezrin OS=Homo sapiens OX=9606 GN=EZR PE=2 SV=1	69313	130	12(6)	8(4)	0.32	15%
HBA2	Mutant hemoglobin alpha 2 globin chain OS=Homo sapiens OX=9606 GN=HBA2 PE=3 SV=1	15305	130	15(7)	5(3)	1.23	57%
	cDNA, FLJ93654, highly similar to Homo sapiens serpin peptidase inhibitor, clade B (ovalbumin), member 2 (SERPINB2), mRNA OS=Homo sapiens OX=9606 PE=2 SV=1	46866	129	5(2)	2(1)	0.07	8%
	Lactoferrin OS=Homo sapiens OX=9606 PE=2 SV=1	79812	127	9(4)	8(4)	0.17	14%
HSPD1	Epididymis secretory sperm binding protein OS=Homo sapiens OX=9606 GN=HSPD1 PE=2 SV=1	61187	127	4(2)	4(2)	0.11	12%
IGHV3-20	IGHV3-20*01_S7413 (Fragment) OS=Homo sapiens OX=9606 GN=IGHV3-20 PE=4 SV=1	10684	125	8(4)	2(2)	0.75	30%
HIST1H2AG	Histone H2A type 1 OS=Homo sapiens OX=9606 GN=HIST1H2AG PE=1 SV=2	14083	124	10(6)	3(3)	1.38	26%
	MS-A1 light chain variable region (Fragment) OS=Homo sapiens OX=9606 PE=2 SV=1	11483	124	3(3)	1(1)	0.30	16%
POF1B	Protein POF1B OS=Homo sapiens OX=9606 GN=POF1B PE=1 SV=3	68878	121	7(3)	7(3)	0.20	15%
HNRPK	Heterogeneous nuclear ribonucleoprotein K, isoform CRA_d OS=Homo sapiens OX=9606 GN=HNRPK PE=4 SV=1	51472	120	7(4)	7(4)	0.28	15%
	N90-VRC38.08 heavy chain variable region (Fragment) OS=Homo sapiens OX=9606 PE=2 SV=1	13625	119	7(7)	1(1)	0.56	15%
FLG	Truncated profilaggrin OS=Homo sapiens OX=9606 GN=FLG PE=4 SV=1	430219	118	4(4)	3(3)	0.03	1%
	3'-5' exonuclease TREX2 long form OS=Homo sapiens OX=9606 PE=2 SV=1	30665	117	4(2)	3(1)	0.23	17%
	Catalase OS=Homo sapiens OX=9606 PE=2 SV=1	59947	117	6(2)	6(2)	0.11	14%
HEL113	Epididymis luminal protein 113 OS=Homo sapiens OX=9606 GN=HEL113 PE=2 SV=1	53676	117	7(6)	6(5)	0.35	15%
RPS3	40S ribosomal protein S3 OS=Homo sapiens OX=9606 GN=RPS3 PE=1 SV=2	26842	116	14(5)	9(4)	0.60	42%
DHX9	ATP-dependent RNA helicase A OS=Homo sapiens OX=9606 GN=DHX9 PE=1 SV=4	142181	116	8(3)	7(3)	0.07	7%
TXN	Thioredoxin OS=Homo sapiens OX=9606 GN=TXN PE=2 SV=1	12015	114	7(3)	3(2)	0.66	34%
CKAP4	CKAP4 protein (Fragment) OS=Homo sapiens OX=9606 GN=CKAP4 PE=2 SV=1	67948	114	3(2)	3(2)	0.10	7%
	Purine nucleoside phosphorylase OS=Homo sapiens OX=9606 PE=2 SV=1	32758	111	5(3)	4(3)	0.47	17%
FAM25A	Protein FAM25A OS=Homo sapiens OX=9606 GN=FAM25A PE=3 SV=1	9314	111	4(2)	2(2)	0.89	41%
	GCT-A1 light chain variable region (Fragment) OS=Homo sapiens OX=9606 PE=2 SV=1	12542	109	2(2)	1(1)	0.27	15%
PRDX1	Peroxiredoxin-1 (Fragment) OS=Homo sapiens OX=9606 GN=PRDX1 PE=1 SV=1	19135	108	10(6)	5(5)	1.25	32%
	Myosin-reactive immunoglobulin light chain variable region (Fragment) OS=Homo sapiens OX=9606 PE=2 SV=1	11998	107	2(2)	1(1)	0.29	16%
RPS6	40S ribosomal protein S6 OS=Homo sapiens OX=9606 GN=RPS6 PE=2 SV=1	28834	107	5(4)	3(2)	0.24	15%
RPS19	40S ribosomal protein S19 OS=Homo sapiens OX=9606 GN=RPS19 PE=2 SV=1	16051	105	4(2)	4(2)	0.47	22%
	cDNA FLJ58778, highly similar to Plasminogen OS=Homo sapiens OX=9606 PE=2 SV=1	46125	104	5(3)	4(3)	0.23	12%
PGAM1	Phosphoglycerate mutase (Fragment) OS=Homo sapiens OX=9606 GN=PGAM1 PE=2 SV=1	28900	103	9(4)	7(3)	0.55	36%
	cDNA FLJ54052, highly similar to Alpha-1 catenin (Cadherin-associated protein) OS=Homo sapiens OX=9606 PE=2 SV=1	87214	103	7(3)	7(3)	0.12	14%
HEL-S-7	Annexin OS=Homo sapiens OX=9606 GN=HEL-S-7 PE=2 SV=1	35971	102	4(3)	3(2)	0.30	12%
RAB1A	H.sapiens ras-related Hrab1A protein OS=Homo sapiens OX=9606 GN=RAB1A PE=2 SV=1	22891	100	6(3)	3(3)	0.51	18%
RAB10	Ras-related protein Rab-10 OS=Homo sapiens OX=9606 GN=RAB10 PE=1 SV=1	22755	95	6(3)	3(3)	0.51	16%
RAB7A	RAB7, member RAS oncogene family, isoform CRA_a OS=Homo sapiens OX=9606 GN=RAB7A PE=2 SV=1	23760	94	4(2)	3(1)	0.14	16%
RPS27A	Epididymis luminal protein 112 OS=Homo sapiens OX=9606 GN=RPS27A PE=2 SV=1	18296	94	6(3)	3(2)	0.66	19%
MDH1	Malate dehydrogenase OS=Homo sapiens OX=9606 GN=MDH2 PE=2 SV=1	35937	93	2(2)	2(2)	0.19	8%
DMKN	Dermokine OS=Homo sapiens OX=9606 GN=DMKN PE=1 SV=3	47282	93	2(2)	1(1)	0.14	3%
RPL23A	60S ribosomal protein L23a (Fragment) OS=Homo sapiens OX=9606 GN=RPL23A PE=1 SV=1	17849	92	2(2)	1(1)	0.19	8%
BLMH	Bleomycin hydrolase OS=Homo sapiens OX=9606 GN=BLMH PE=1 SV=1	53155	92	5(3)	5(3)	0.20	19%
TPT1	Translationally-controlled tumor protein OS=Homo sapiens OX=9606 GN=TPT1 PE=1 SV=1	21626	91	4(3)	3(2)	0.33	37%
	Annexin OS=Homo sapiens OX=9606 PE=2 SV=1	52892	90	4(2)	4(2)	0.13	10%
DSG3	Desmoglein 3 (Pemphigus vulgaris antigen), isoform CRA_a OS=Homo sapiens OX=9606 GN=DSG3 PE=4 SV=1	108804	90	6(4)	6(4)	0.13	8%
UQCRC2	Cytochrome b-c1 complex subunit 2, mitochondrial OS=Homo sapiens OX=9606 GN=UQCRC2 PE=1 SV=1	44778	90	1(1)	1(1)	0.07	3%
ARHGDIA	Rho GDP-dissociation inhibitor 1 OS=Homo sapiens OX=9606 GN=ARHGDIA PE=1 SV=1	14805	89	4(3)	3(3)	1.29	24%
	DING protein p38 OS=Homo sapiens OX=9606 PE=4 SV=1	37102	89	2(2)	2(2)	0.19	6%
ARG1	Arginase-1 OS=Homo sapiens OX=9606 GN=ARG1 PE=1 SV=2	34884	88	4(2)	4(2)	0.20	25%
CANX	Calnexin OS=Homo sapiens OX=9606 GN=CANX PE=1 SV=2	67982	88	4(3)	3(3)	0.15	7%
	Protein disulfide-isomerase OS=Homo sapiens OX=9606 PE=2 SV=1	55268	88	7(4)	4(3)	0.19	13%
RPL19	Ribosomal protein L19 OS=Homo sapiens OX=9606 GN=RPL19 PE=1 SV=1	23347	88	1(1)	1(1)	0.14	8%
EEF1G	EEF1G protein OS=Homo sapiens OX=9606 GN=EEF1G PE=2 SV=1	50429	88	4(3)	3(2)	0.21	15%
SERPINA1	Alpha-1-antitrypsin OS=Homo sapiens OX=9606 GN=SERPINA1 PE=1 SV=1	46850	87	4(1)	3(1)	0.07	12%
ACTR3	ARP3 actin-related protein 3 homolog (Yeast), isoform CRA_a OS=Homo sapiens OX=9606 GN=ACTR3 PE=3 SV=1	47797	87	4(3)	4(3)	0.22	15%
IL1RN	Interleukin-1 OS=Homo sapiens OX=9606 GN=IL1RN PE=3 SV=1	16360	87	4(3)	3(3)	1.13	37%
ACTR2	Actin-related protein 2 OS=Homo sapiens OX=9606 GN=ACTR2 PE=1 SV=1	45017	87	7(4)	5(3)	0.33	15%
hCG_1994130	HCG1994130, isoform CRA_a OS=Homo sapiens OX=9606 GN=hCG_1994130 PE=2 SV=1	14944	86	2(2)	1(1)	0.23	10%
CD44	Indian blood group antigen OS=Homo sapiens OX=9606 GN=CD44 PE=4 SV=1	39895	85	2(2)	2(2)	0.17	6%
VTN	Vitronectin OS=Homo sapiens OX=9606 GN=VTN PE=4 SV=1	55069	84	3(1)	3(1)	0.12	8%
TRIM29	Tripartite motif-containing 29, isoform CRA_a OS=Homo sapiens OX=9606 GN=TRIM29 PE=4 SV=1	66478	84	6(2)	6(2)	0.16	9%
ITIH2	Inter-alpha (Globulin) inhibitor H2 OS=Homo sapiens OX=9606 GN=ITIH2 PE=2 SV=1	106826	82	4(1)	3(1)	0.03	4%
	Rheumatoid factor RF-ET12 (Fragment) OS=Homo sapiens OX=9606 PE=2 SV=1	10636	82	7(2)	2(2)	0.75	22%
DBI	Diazepam binding inhibitor (GABA receptor modulator, acyl-Coenzyme A binding protein), isoform CRA_a OS=Homo sapiens OX=9606 GN=DBI PE=2 SV=1	11786	82	2(1)	2(1)	0.67	23%
DRIP4	Dopamine receptor interacting protein 4 OS=Homo sapiens OX=9606 GN=DRIP4 PE=2 SV=1	96646	82	3(2)	3(2)	0.07	4%
RPS20	40S ribosomal protein S20 OS=Homo sapiens OX=9606 GN=RPS20 PE=1 SV=1	13478	81	4(2)	2(1)	0.57	19%
MYL6	Myosin light polypeptide 6 OS=Homo sapiens OX=9606 GN=MYL6 PE=1 SV=1	18311	81	6(3)	6(3)	0.66	47%
HLA-A	MHC class I antigen OS=Homo sapiens OX=9606 GN=HLA-A PE=3 SV=1	40974	81	5(2)	4(2)	0.17	15%
HEL-S-52	Epididymis secretory protein Li 52 OS=Homo sapiens OX=9606 GN=HEL-S-52 PE=2 SV=1	66836	81	5(3)	5(3)	0.15	17%
EEF1B2	Eukaryotic translation elongation factor 1 beta 2, isoform CRA_a OS=Homo sapiens OX=9606 GN=EEF1B2 PE=3 SV=1	24919	81	3(2)	2(1)	0.13	14%
	cDNA, FLJ95650, highly similar to Homo sapiens karyopherin (importin) beta 1 (KPNB1), mRNA OS=Homo sapiens OX=9606 PE=2 SV=1	98434	80	2(2)	1(1)	0.07	1%
	cDNA FLJ56954, highly similar to Inter-alpha-trypsin inhibitor heavy chain H1 OS=Homo sapiens OX=9606 PE=2 SV=1	72416	79	2(2)	2(2)	0.09	5%
	Ribosomal protein L12 variant (Fragment) OS=Homo sapiens OX=9606 PE=2 SV=1	21755	79	5(4)	3(2)	0.33	16%
APOBEC3A	APOBEC3A OS=Homo sapiens OX=9606 GN=APOBEC3A PE=2 SV=1	23339	79	2(2)	2(2)	0.31	13%
	cDNA, FLJ94268, highly similar to Homo sapiens histone 1, H1e (HIST1H1E), mRNA OS=Homo sapiens OX=9606 PE=2 SV=1	21880	79	3(3)	3(3)	0.53	18%
	F-actin-capping protein subunit beta OS=Homo sapiens OX=9606 PE=2 SV=1	30952	78	4(3)	3(3)	0.36	10%
GSDMA	Gasdermin-A OS=Homo sapiens OX=9606 GN=GSDMA PE=1 SV=4	49619	78	9(4)	7(4)	0.29	20%
DSC2	Desmocollin-2 OS=Homo sapiens OX=9606 GN=DSC2 PE=1 SV=1	84961	78	5(2)	5(2)	0.08	9%
	cDNA FLJ61294, highly similar to Keratin, type I cytoskeletal 17 OS=Homo sapiens OX=9606 PE=2 SV=1	19161	78	5(3)	4(3)	0.91	12%
PSME2	Proteasome activator complex subunit 2 OS=Homo sapiens OX=9606 GN=PSME2 PE=1 SV=1	29279	78	2(2)	2(2)	0.24	13%
PABPC1	Polyadenylate-binding protein OS=Homo sapiens OX=9606 GN=PABPC1 PE=3 SV=1	70854	77	4(2)	4(2)	0.15	8%
EIF3L	Eukaryotic translation initiation factor 3 subunit L OS=Homo sapiens OX=9606 GN=EIF3L PE=1 SV=1	55411	77	1(1)	1(1)	0.06	3%
RPS14	40S ribosomal protein S14 (Fragment) OS=Homo sapiens OX=9606 GN=RPS14 PE=1 SV=1	16321	77	5(2)	5(2)	0.46	30%
VCL	Vinculin, isoform CRA_c OS=Homo sapiens OX=9606 GN=VCL PE=4 SV=1	117220	76	11(1)	9(1)	0.09	16%
V2-7	V2-7 protein (Fragment) OS=Homo sapiens OX=9606 GN=V2-7 PE=4 SV=1	10460	74	3(2)	2(1)	0.33	31%
	Glutamate dehydrogenase OS=Homo sapiens OX=9606 PE=2 SV=1	56910	73	3(2)	3(2)	0.12	8%
hCG_24487	HCG24487, isoform CRA_c OS=Homo sapiens OX=9606 GN=hCG_24487 PE=3 SV=1	21611	72	2(2)	2(2)	0.33	16%
RPL5	60S ribosomal protein L5 (Fragment) OS=Homo sapiens OX=9606 GN=RPL5 PE=1 SV=1	27256	72	3(2)	3(2)	0.26	14%
HSD17B10	Epididymis secretory sperm binding protein (Fragment) OS=Homo sapiens OX=9606 GN=HSD17B10 PE=2 SV=1	27134	72	1(1)	1(1)	0.12	6%
RPS2	40S ribosomal protein S2 (Fragment) OS=Homo sapiens OX=9606 GN=RPS2 PE=1 SV=1	21426	72	3(1)	2(1)	0.16	12%
	cDNA FLJ35376 fis, clone SKMUS2004044, highly similar to Homo sapiens ribosomal protein L3 (RPL3), transcript variant 2, mRNA OS=Homo sapiens OX=9606 PE=2 SV=1	40234	71	3(2)	3(2)	0.17	9%
DBNL	Drebrin-like protein OS=Homo sapiens OX=9606 GN=DBNL PE=1 SV=1	13885	71	1(1)	1(1)	0.25	15%
CTSG	Cathepsin G OS=Homo sapiens OX=9606 GN=CTSG PE=1 SV=2	29161	71	3(3)	3(3)	0.38	11%
	Isocitrate dehydrogenase 2 (NADP+), mitochondrial variant (Fragment) OS=Homo sapiens OX=9606 PE=2 SV=1	51334	71	5(1)	5(1)	0.13	12%
	Epididymis secretory sperm binding protein OS=Homo sapiens OX=9606 PE=2 SV=1	76216	70	5(2)	5(2)	0.09	10%
	Uncharacterized protein OS=Homo sapiens OX=9606 PE=4 SV=1	77022	70	3(2)	3(2)	0.09	6%
	cDNA FLJ39243 fis, clone OCBBF2008283, highly similar to Protein NDRG1 OS=Homo sapiens OX=9606 PE=2 SV=1	38948	70	4(2)	4(2)	0.18	21%
NCL	Nucleolin, isoform CRA_c OS=Homo sapiens OX=9606 GN=NCL PE=2 SV=1	58576	69	5(3)	5(3)	0.18	11%
S100A10	S100 calcium binding protein A10 (Annexin II ligand, calpactin I, light polypeptide (P11)), isoform CRA_b (Fragment) OS=Homo sapiens OX=9606 GN=S100A10 PE=4 SV=1	22460	69	4(4)	1(1)	0.32	8%
	H.sapiens ras-related Hrab2 protein OS=Homo sapiens OX=9606 PE=2 SV=1	23803	69	5(1)	3(1)	0.14	16%
V1-18	V1-18 protein (Fragment) OS=Homo sapiens OX=9606 GN=V1-18 PE=4 SV=1	10403	69	2(1)	1(1)	0.33	17%
	Epididymis secretory sperm binding protein OS=Homo sapiens OX=9606 PE=2 SV=1	30641	68	3(3)	3(3)	0.36	18%
RAB11A	RAB11A, member RAS oncogene family, isoform CRA_a OS=Homo sapiens OX=9606 GN=RAB11A PE=4 SV=1	24492	68	3(2)	2(2)	0.29	11%
ARF3	ADP-ribosylation factor 3, isoform CRA_b OS=Homo sapiens OX=9606 GN=ARF3 PE=3 SV=1	20645	67	2(2)	2(2)	0.35	12%
RRBP1	p180/ribosome receptor OS=Homo sapiens OX=9606 GN=RRBP1 PE=2 SV=2	166048	67	2(1)	2(1)	0.02	1%
C7orf24	Chromosome 7 open reading frame 24 OS=Homo sapiens OX=9606 GN=C7orf24 PE=4 SV=1	21222	66	3(1)	2(1)	0.16	15%
	Epididymis secretory sperm binding protein OS=Homo sapiens OX=9606 PE=2 SV=1	15321	66	1(1)	1(1)	0.22	15%
	Proteasome subunit alpha type OS=Homo sapiens OX=9606 PE=2 SV=1	28643	66	2(1)	2(1)	0.12	12%
SH3BGRL3	SH3 domain binding glutamic acid-rich protein like 3, isoform CRA_a (Fragment) OS=Homo sapiens OX=9606 GN=SH3BGRL3 PE=4 SV=1	27202	66	5(1)	5(1)	0.12	21%
RPLP0	60S acidic ribosomal protein P0 OS=Homo sapiens OX=9606 GN=RPLP0 PE=3 SV=1	34423	65	7(3)	6(3)	0.32	28%
RPL15	Ribosomal protein L15 OS=Homo sapiens OX=9606 GN=RPL15 PE=3 SV=1	24245	65	4(2)	2(2)	0.30	12%
	GCT-A10 heavy chain variable region (Fragment) OS=Homo sapiens OX=9606 PE=2 SV=1	13700	65	5(1)	2(1)	0.25	12%
	Proteasome 26S non-ATPase subunit 2 variant (Fragment) OS=Homo sapiens OX=9606 PE=2 SV=1	101322	63	4(3)	3(2)	0.10	4%
	Rab GDP dissociation inhibitor OS=Homo sapiens OX=9606 PE=2 SV=1	51577	63	6(3)	5(3)	0.20	17%
	cDNA FLJ51597, highly similar to C4b-binding protein alpha chain OS=Homo sapiens OX=9606 PE=2 SV=1	62362	63	6(2)	4(2)	0.11	8%
NGAL	Neutrophil gelatinase-associated lipocalin OS=Homo sapiens OX=9606 GN=NGAL PE=2 SV=1	22844	62	1(1)	1(1)	0.15	7%
RPS16	40S ribosomal protein S16 OS=Homo sapiens OX=9606 GN=RPS16 PE=1 SV=1	14524	62	5(2)	4(2)	0.52	29%
FASN	Fatty acid synthase OS=Homo sapiens OX=9606 GN=FASN PE=1 SV=1	275649	62	4(2)	4(2)	0.02	2%
	Ig heavy chain variable region (Fragment) OS=Homo sapiens OX=9606 PE=2 SV=1	13375	61	3(3)	1(1)	0.26	10%
PTBP1	Polypyrimidine tract-binding protein 1 OS=Homo sapiens OX=9606 GN=PTBP1 PE=1 SV=1	62653	61	3(2)	3(2)	0.11	10%
RPL18	Ribosomal protein L18, isoform CRA_c OS=Homo sapiens OX=9606 GN=RPL18 PE=4 SV=1	21735	61	1(1)	1(1)	0.15	6%
	Activated RNA polymerase II transcription cofactor 4 (Fragment) OS=Homo sapiens OX=9606 PE=2 SV=1	8649	61	1(1)	1(1)	0.40	15%
hCG_2016482	HCG2016482, isoform CRA_b OS=Homo sapiens OX=9606 GN=hCG_2016482 PE=4 SV=1	23370	61	3(2)	3(2)	0.31	16%
LYZ	Lysozyme OS=Homo sapiens OX=9606 GN=LYZ PE=2 SV=1	16982	61	3(1)	2(1)	0.44	12%
HEL-S-92n	Pentaxin OS=Homo sapiens OX=9606 GN=HEL-S-92n PE=2 SV=1	25485	60	2(2)	2(2)	0.28	8%
	cDNA FLJ56531, highly similar to UV excision repair protein RAD23 homolog B OS=Homo sapiens OX=9606 PE=2 SV=1	42340	60	3(2)	3(2)	0.16	12%
	Proteasome subunit alpha type OS=Homo sapiens OX=9606 PE=2 SV=1	26565	60	6(2)	3(2)	0.27	22%
RPS24	40S ribosomal protein S24 OS=Homo sapiens OX=9606 GN=RPS24 PE=1 SV=1	15343	59	2(2)	2(2)	0.49	20%
TKT	Transketolase OS=Homo sapiens OX=9606 GN=TKT PE=1 SV=1	50335	59	6(2)	6(2)	0.14	24%
DNCL1	Dynein light chain OS=Homo sapiens OX=9606 GN=DNCL1 PE=2 SV=1	10530	59	3(2)	2(2)	0.76	24%
PDIA3	Protein disulfide-isomerase A3 (Fragment) OS=Homo sapiens OX=9606 GN=PDIA3 PE=1 SV=1	13739	58	1(1)	1(1)	0.25	11%
hCG_40889	HCG40889, isoform CRA_b OS=Homo sapiens OX=9606 GN=hCG_40889 PE=4 SV=1	143654	58	8(2)	6(2)	0.07	6%
	Ceruloplasmin (Fragment) OS=Homo sapiens OX=9606 PE=4 SV=1	116197	58	6(4)	6(4)	0.12	10%
	cDNA FLJ25992 fis, clone DMC03508 OS=Homo sapiens OX=9606 PE=2 SV=1	41924	58	4(1)	1(1)	0.08	2%
OLA1	Obg-like ATPase 1 OS=Homo sapiens OX=9606 GN=OLA1 PE=1 SV=1	47136	57	1(1)	1(1)	0.07	3%
SLC25A3	Solute carrier family 25 (Mitochondrial carrier phosphate carrier), member 3, isoform CRA_a OS=Homo sapiens OX=9606 GN=SLC25A3 PE=2 SV=1	40389	57	2(2)	2(2)	0.17	5%
HADHA	Trifunctional enzyme subunit alpha, mitochondrial OS=Homo sapiens OX=9606 GN=HADHA PE=1 SV=1	80101	57	1(1)	1(1)	0.04	2%
HSD17B4	Epididymis secretory sperm binding protein (Fragment) OS=Homo sapiens OX=9606 GN=HSD17B4 PE=2 SV=1	80092	56	3(1)	3(1)	0.04	4%
RACK1	Receptor of-activated protein C kinase 1 OS=Homo sapiens OX=9606 GN=RACK1 PE=1 SV=1	30541	56	4(2)	4(2)	0.23	30%
	Anti-staphylococcal enterotoxin A variable region lambda chain (Fragment) OS=Homo sapiens OX=9606 PE=2 SV=1	11482	56	5(2)	1(1)	0.30	15%
ITIH4	Inter-alpha (Globulin) inhibitor H4 (Plasma Kallikrein-sensitive glycoprotein) OS=Homo sapiens OX=9606 GN=ITIH4 PE=2 SV=1	103526	56	5(2)	5(2)	0.06	5%
RPS4X	40S ribosomal protein S4 OS=Homo sapiens OX=9606 GN=RPS4X PE=2 SV=1	29807	56	4(2)	4(2)	0.24	18%
HNRNPM	Heterogeneous nuclear ribonucleoprotein M OS=Homo sapiens OX=9606 GN=HNRNPM PE=1 SV=1	77746	56	2(1)	2(1)	0.04	4%
CSTB	CSTB protein OS=Homo sapiens OX=9606 GN=CSTB PE=2 SV=1	11190	56	3(2)	2(2)	0.71	33%
RPLP2	Ribosomal protein, large, P2, isoform CRA_a OS=Homo sapiens OX=9606 GN=RPLP2 PE=3 SV=1	11658	55	4(3)	3(3)	1.17	59%
RPL13	60S ribosomal protein L13 OS=Homo sapiens OX=9606 GN=RPL13 PE=1 SV=1	24308	55	4(2)	3(1)	0.14	12%
RPL29	60S ribosomal protein L29 OS=Homo sapiens OX=9606 GN=RPL29 PE=1 SV=1	17599	54	5(1)	2(1)	0.19	15%
COX2	Cytochrome c oxidase subunit 2 OS=Homo sapiens OX=9606 GN=COX2 PE=3 SV=1	25715	54	3(2)	2(1)	0.13	7%
LMNB1	Lamin B1, isoform CRA_a OS=Homo sapiens OX=9606 GN=LMNB1 PE=1 SV=1	37729	53	4(2)	4(2)	0.18	19%
JCHAIN	Immunoglobulin J chain (Fragment) OS=Homo sapiens OX=9606 GN=JCHAIN PE=1 SV=8	18408	53	1(1)	1(1)	0.18	7%
	Vh1-D-J3-region (Fragment) OS=Homo sapiens OX=9606 PE=2 SV=1	13857	53	1(1)	1(1)	0.25	9%
RPS7	40S ribosomal protein S7 OS=Homo sapiens OX=9606 GN=RPS7 PE=1 SV=1	21299	52	2(2)	2(2)	0.34	18%
KPRP	Keratinocyte proline-rich protein OS=Homo sapiens OX=9606 GN=KPRP PE=1 SV=1	67172	52	6(3)	5(2)	0.15	12%
DEFA3	Defensin, alpha 3, neutrophil-specific OS=Homo sapiens OX=9606 GN=DEFA3 PE=2 SV=1	10580	52	1(1)	1(1)	0.33	9%
VDAC2	Voltage-dependent anion channel 2, isoform CRA_a OS=Homo sapiens OX=9606 GN=VDAC2 PE=4 SV=1	35029	52	1(1)	1(1)	0.09	3%
DDX3X	ATP-dependent RNA helicase DDX3X OS=Homo sapiens OX=9606 GN=DDX3X PE=1 SV=1	82110	51	3(1)	3(1)	0.04	5%
SULT2B1	Sulfotransferase family cytosolic 2B member 1 OS=Homo sapiens OX=9606 GN=SULT2B1 PE=1 SV=2	41510	51	4(3)	3(3)	0.26	12%
	ADP-ribosylation factor 6 OS=Homo sapiens OX=9606 PE=2 SV=1	20313	50	2(1)	1(1)	0.17	6%
	Rheumatoid factor RF-IP12 (Fragment) OS=Homo sapiens OX=9606 PE=2 SV=1	10792	50	1(1)	1(1)	0.32	13%
S100A12	Protein S100-A12 OS=Homo sapiens OX=9606 GN=S100A12 PE=1 SV=2	10569	50	4(2)	3(2)	0.76	22%
	Epididymis secretory sperm binding protein OS=Homo sapiens OX=9606 PE=2 SV=1	19517	50	1(1)	1(1)	0.17	5%
AP2B1	AP-2 complex subunit beta (Fragment) OS=Homo sapiens OX=9606 GN=AP2B1 PE=1 SV=1	74831	49	1(1)	1(1)	0.04	2%
CALML3	Calmodulin-like protein 3 OS=Homo sapiens OX=9606 GN=CALML3 PE=1 SV=2	16937	49	2(1)	2(1)	0.20	13%
PLIN3	Perilipin-3 OS=Homo sapiens OX=9606 GN=PLIN3 PE=1 SV=3	47217	49	4(2)	4(2)	0.14	15%
RPL9	Ribosomal protein L9, isoform CRA_d OS=Homo sapiens OX=9606 GN=RPL9 PE=2 SV=1	19997	49	4(1)	3(1)	0.37	28%
UBE2N	Ubiquitin-conjugating enzyme E2 N OS=Homo sapiens OX=9606 GN=UBE2N PE=1 SV=1	12032	48	1(1)	1(1)	0.29	19%
PHGDH	D-3-phosphoglycerate dehydrogenase OS=Homo sapiens OX=9606 GN=PHGDH PE=1 SV=1	10602	48	1(1)	1(1)	0.32	15%
APOB	Apolipoprotein B (Including Ag(X) antigen), isoform CRA_a OS=Homo sapiens OX=9606 GN=APOB PE=4 SV=1	516661	48	10(1)	7(1)	0.01	1%
HMOX1	Heme oxygenase 1 (Fragment) OS=Homo sapiens OX=9606 GN=HMOX1 PE=1 SV=1	21570	48	1(1)	1(1)	0.16	7%
	Serine/threonine-protein phosphatase OS=Homo sapiens OX=9606 PE=2 SV=1	36123	47	2(2)	2(2)	0.19	11%
ELA2	Neutrophil elastase (Fragment) OS=Homo sapiens OX=9606 GN=ELA2 PE=4 SV=1	21048	47	1(1)	1(1)	0.16	5%
	cDNA, FLJ93365, highly similar to Homo sapiens KH domain containing, RNA binding, signal transduction associated 1 (KHDRBS1), mRNA OS=Homo sapiens OX=9606 PE=2 SV=1	48309	46	1(1)	1(1)	0.07	4%
TOLLIP	Toll-interacting protein OS=Homo sapiens OX=9606 GN=TOLLIP PE=1 SV=1	23379	46	1(1)	1(1)	0.14	6%
	Proteasome subunit beta OS=Homo sapiens OX=9606 PE=2 SV=1	29242	46	2(1)	2(1)	0.11	15%
ERP70	Protein disulfide-isomerase A4 OS=Homo sapiens OX=9606 GN=ERP70 PE=2 SV=1	73229	46	1(1)	1(1)	0.04	1%
PPP2R1A	Serine/threonine-protein phosphatase 2A 65 kDa regulatory subunit A alpha isoform OS=Homo sapiens OX=9606 GN=PPP2R1A PE=1 SV=1	46145	46	3(2)	3(2)	0.15	13%
PRXL2A	Peroxiredoxin-like 2A OS=Homo sapiens OX=9606 GN=PRXL2A PE=1 SV=3	25861	45	1(1)	1(1)	0.13	5%
EIF2S1	Eukaryotic translation initiation factor 2, subunit 1 alpha, 35kDa, isoform CRA_a OS=Homo sapiens OX=9606 GN=EIF2S1 PE=2 SV=1	36374	45	3(2)	3(2)	0.19	12%
	T-complex protein 1 subunit delta OS=Homo sapiens OX=9606 PE=2 SV=1	52781	45	5(1)	5(1)	0.06	13%
CAPN1	Calpain 1, (Mu/I) large subunit, isoform CRA_a OS=Homo sapiens OX=9606 GN=CAPN1 PE=3 SV=1	82395	45	2(1)	2(1)	0.04	3%
RPL7	Ribosomal protein L7, isoform CRA_a OS=Homo sapiens OX=9606 GN=RPL7 PE=4 SV=1	30476	45	4(1)	3(1)	0.23	11%
	Alpha-1,4 glucan phosphorylase OS=Homo sapiens OX=9606 PE=2 SV=1	97405	44	1(1)	1(1)	0.03	1%
	Epididymis secretory sperm binding protein OS=Homo sapiens OX=9606 PE=2 SV=1	48490	44	5(1)	4(1)	0.07	14%
ATP5MD	ATP synthase membrane subunit DAPIT, mitochondrial OS=Homo sapiens OX=9606 GN=ATP5MD PE=1 SV=1	6510	44	1(1)	1(1)	0.55	25%
CCT8	CCT8 protein OS=Homo sapiens OX=9606 GN=CCT8 PE=2 SV=1	54585	43	2(1)	2(1)	0.06	4%
ZNF185	Zinc finger protein 185 OS=Homo sapiens OX=9606 GN=ZNF185 PE=1 SV=2	58662	43	2(1)	2(1)	0.06	3%
	cDNA FLJ50442, highly similar to T-complex protein 1 subunit epsilon OS=Homo sapiens OX=9606 PE=2 SV=1	55842	43	1(1)	1(1)	0.06	3%
	Chloride intracellular channel protein OS=Homo sapiens OX=9606 PE=3 SV=1	27119	43	2(1)	2(1)	0.12	12%
	Leukotriene A(4) hydrolase OS=Homo sapiens OX=9606 PE=2 SV=1	69868	43	2(2)	2(2)	0.10	4%
TAX1BP3	Tax1-binding protein 3 OS=Homo sapiens OX=9606 GN=TAX1BP3 PE=1 SV=2	13726	43	2(2)	2(2)	0.56	28%
S100A7	Protein S100-A7 OS=Homo sapiens OX=9606 GN=S100A7 PE=1 SV=4	11578	43	6(1)	4(1)	0.69	41%
ANXA8L1	Annexin OS=Homo sapiens OX=9606 GN=ANXA8L1 PE=1 SV=1	41004	42	3(1)	3(1)	0.08	9%
RTN4	Reticulon OS=Homo sapiens OX=9606 GN=RTN4 PE=2 SV=1	36952	42	2(1)	2(1)	0.09	13%
	cDNA FLJ16128 fis, clone BRACE2038269, moderately similar to Bombyx mori cytosolic juvenile hormone binding protein 36 kDa subunit (cJHBP) mRNA OS=Homo sapiens OX=9606 PE=2 SV=1	26937	42	1(1)	1(1)	0.12	5%
TCP1	T-complex protein 1 subunit alpha OS=Homo sapiens OX=9606 GN=TCP1 PE=1 SV=1	60819	42	3(1)	3(1)	0.05	7%
	cDNA FLJ51602, highly similar to Interferon-induced guanylate-binding protein 1 OS=Homo sapiens OX=9606 PE=2 SV=1	41472	42	1(1)	1(1)	0.08	4%
PIP	Prolactin-inducible protein OS=Homo sapiens OX=9606 GN=PIP PE=1 SV=1	16847	42	2(1)	2(1)	0.20	15%
	Proteasome 26S ATPase subunit 1 variant (Fragment) OS=Homo sapiens OX=9606 PE=1 SV=1	49353	42	3(1)	3(1)	0.07	8%
RPL27A	Ribosomal protein L27a OS=Homo sapiens OX=9606 GN=RPL27A PE=2 SV=1	16582	42	1(1)	1(1)	0.20	6%
ARHGAP1	Rho GTPase-activating protein 1 (Fragment) OS=Homo sapiens OX=9606 GN=ARHGAP1 PE=1 SV=1	38420	42	3(1)	2(1)	0.09	5%
PFKM	ATP-dependent 6-phosphofructokinase OS=Homo sapiens OX=9606 GN=PFKM PE=2 SV=1	85984	41	2(1)	2(1)	0.04	3%
FAU	40S ribosomal protein S30 OS=Homo sapiens OX=9606 GN=FAU PE=1 SV=1	10898	41	1(1)	1(1)	0.32	10%
HIST2H3PS2	Histone H3 OS=Homo sapiens OX=9606 GN=HIST2H3PS2 PE=1 SV=1	15478	41	8(1)	3(1)	0.22	19%
S100A14	Protein S100-A14 OS=Homo sapiens OX=9606 GN=S100A14 PE=1 SV=1	11826	41	5(1)	3(1)	0.29	25%
	cDNA FLJ58668, highly similar to Calreticulin OS=Homo sapiens OX=9606 PE=2 SV=1	34776	41	3(1)	2(1)	0.10	13%
ANXA3	Annexin OS=Homo sapiens OX=9606 GN=ANXA3 PE=1 SV=1	32270	40	2(1)	2(1)	0.10	11%
HNRNPC	Heterogeneous nuclear ribonucleoproteins C1/C2 OS=Homo sapiens OX=9606 GN=HNRNPC PE=1 SV=1	31986	40	11(1)	6(1)	0.22	21%
KLK10	Kallikrein 10, isoform CRA_a OS=Homo sapiens OX=9606 GN=KLK10 PE=3 SV=1	30069	40	3(1)	2(1)	0.11	9%
ILF2	Interleukin enhancer-binding factor 2 OS=Homo sapiens OX=9606 GN=ILF2 PE=1 SV=1	39057	40	1(1)	1(1)	0.08	3%
PDE8B	Phosphodiesterase OS=Homo sapiens OX=9606 GN=PDE8B PE=3 SV=1	87550	40	1(1)	1(1)	0.04	0%
SIGLEC16	Siglec-16 (Fragment) OS=Homo sapiens OX=9606 GN=SIGLEC16 PE=4 SV=1	47792	40	7(2)	1(1)	0.07	1%
RNASE7	Ribonuclease A E1 OS=Homo sapiens OX=9606 GN=RNASE7 PE=3 SV=1	17973	40	1(1)	1(1)	0.19	8%
COPB1	Coatomer subunit beta (Fragment) OS=Homo sapiens OX=9606 GN=COPB1 PE=1 SV=8	56031	40	4(1)	2(1)	0.06	3%
	Protein S100 OS=Homo sapiens OX=9606 PE=2 SV=1	11774	40	3(1)	2(1)	0.29	23%
CAST	Calpastatin, isoform CRA_a OS=Homo sapiens OX=9606 GN=CAST PE=4 SV=1	87017	39	1(1)	1(1)	0.04	2%
DECR1	2,4-dienoyl CoA reductase 1, mitochondrial, isoform CRA_b OS=Homo sapiens OX=9606 GN=DECR1 PE=4 SV=1	36330	39	1(1)	1(1)	0.09	6%
	Annexin OS=Homo sapiens OX=9606 PE=2 SV=1	33821	39	2(1)	2(1)	0.10	8%
RPLP1	Ribosomal protein, large, P1, isoform CRA_a OS=Homo sapiens OX=9606 GN=RPLP1 PE=3 SV=1	11621	39	1(1)	1(1)	0.30	14%
PSMA2	Proteasome subunit alpha type OS=Homo sapiens OX=9606 GN=PSMA1/2 PE=1 SV=1	25996	1277	1(1)	1(1)	0.13	8%
RPN1	Dolichyl-diphosphooligosaccharide--protein glycosyltransferase subunit 1 OS=Homo sapiens OX=9606 GN=RPN1 PE=2 SV=1	68678	38	2(1)	2(1)	0.05	5%
CST6	CST6 protein OS=Homo sapiens OX=9606 GN=CST6 PE=2 SV=1	16768	38	1(1)	1(1)	0.20	7%
	cDNA, FLJ92036, highly similar to Homo sapiens ribosomal protein L31 (RPL31), mRNA OS=Homo sapiens OX=9606 PE=2 SV=1	14486	38	1(1)	1(1)	0.23	11%
RPS26	40S ribosomal protein S26 OS=Homo sapiens OX=9606 GN=RPS26 PE=3 SV=1	13292	38	3(2)	2(2)	0.58	20%
	Ig heavy chain variable region (Fragment) OS=Homo sapiens OX=9606 PE=4 SV=1	13459	38	2(1)	1(1)	0.25	10%
	Clusterin OS=Homo sapiens OX=9606 PE=2 SV=1	58537	38	2(1)	2(1)	0.06	7%
DYNC1H1	Cytoplasmic dynein 1 heavy chain 1 OS=Homo sapiens OX=9606 GN=DYNC1H1 PE=1 SV=5	534809	38	9(2)	5(2)	0.01	1%
PRG2	Bone marrow proteoglycan OS=Homo sapiens OX=9606 GN=PRG2 PE=1 SV=2	25874	37	2(1)	1(1)	0.13	6%
RPL6	60S ribosomal protein L6 OS=Homo sapiens OX=9606 GN=RPL6 PE=3 SV=1	32765	37	3(1)	3(1)	0.10	11%
	CDSN OS=Homo sapiens OX=9606 PE=4 SV=1	52288	37	3(1)	2(1)	0.06	7%
TNKS1BP1	Tankyrase 1 binding protein 1, 182kDa, isoform CRA_a OS=Homo sapiens OX=9606 GN=TNKS1BP1 PE=2 SV=1	182711	37	1(1)	1(1)	0.02	1%
C1QB	Adiponectin A OS=Homo sapiens OX=9606 GN=C1QB PE=4 SV=1	26933	37	3(1)	3(1)	0.12	11%
MDH2	Malate dehydrogenase 2 OS=Homo sapiens OX=9606 GN=MDH1 PE=1 SV=1	23195	37	2(1)	2(1)	0.14	13%
SLC25A5	SLC25A5 protein (Fragment) OS=Homo sapiens OX=9606 GN=SLC25A5 PE=2 SV=1	35499	37	3(1)	3(1)	0.09	9%
HEL-S-276	Proteasome subunit alpha type OS=Homo sapiens OX=9606 GN=HEL-S-276 PE=2 SV=1	28041	37	9(1)	2(1)	0.12	9%
HEL-S-55	Peroxiredoxin OS=Homo sapiens OX=9606 GN=HEL-S-55 PE=2 SV=1	17191	37	1(1)	1(1)	0.20	4%
	cDNA FLJ56506, highly similar to Hexokinase-1 OS=Homo sapiens OX=9606 PE=2 SV=1	103386	37	3(1)	3(1)	0.03	3%
HNRPD	Heterogeneous nuclear ribonucleoprotein D (AU-rich element RNA binding protein 1, 37kDa), isoform CRA_c OS=Homo sapiens OX=9606 GN=HNRPD PE=4 SV=1	36420	37	3(2)	1(1)	0.09	4%
RPS8	40S ribosomal protein S8 OS=Homo sapiens OX=9606 GN=RPS8 PE=2 SV=1	24475	37	4(1)	3(1)	0.14	14%
	Nucleoside diphosphate kinase OS=Homo sapiens OX=9606 PE=2 SV=1	17309	36	3(1)	2(1)	0.20	16%
CPNE3	Copine III, isoform CRA_a OS=Homo sapiens OX=9606 GN=CPNE3 PE=4 SV=1	60947	36	1(1)	1(1)	0.05	2%
RPL7A	60S ribosomal protein L7a OS=Homo sapiens OX=9606 GN=RPL7A PE=1 SV=2	30148	36	2(2)	2(2)	0.23	8%
BANF1	Barrier to autointegration factor 1, isoform CRA_a OS=Homo sapiens OX=9606 GN=BANF1 PE=4 SV=1	10280	35	1(1)	1(1)	0.34	26%
RPS13	40S ribosomal protein S13 OS=Homo sapiens OX=9606 GN=RPS13 PE=1 SV=1	16779	35	1(1)	1(1)	0.20	10%
RPL26	60S ribosomal protein L26 (Fragment) OS=Homo sapiens OX=9606 GN=RPL26 PE=4 SV=1	7375	35	1(1)	1(1)	0.48	22%
FLNA	Filamin-A OS=Homo sapiens OX=9606 GN=FLNA PE=1 SV=1	248149	35	6(2)	5(2)	0.03	3%
C8A	Complement component C8 alpha chain OS=Homo sapiens OX=9606 GN=C8A PE=1 SV=2	66832	34	1(1)	1(1)	0.05	3%
EPRS	Bifunctional glutamate/proline--tRNA ligase OS=Homo sapiens OX=9606 GN=EPRS PE=1 SV=5	172080	34	4(1)	2(1)	0.02	1%
	Cryocrystalglobulin CC2 lambda light chain variable region (Fragment) OS=Homo sapiens OX=9606 PE=2 SV=1	11422	34	4(1)	1(1)	0.30	15%
RBMXL1	RNA-binding motif protein, X-linked-like-1 (Fragment) OS=Homo sapiens OX=9606 GN=RBMXL1 PE=1 SV=1	16783	34	1(1)	1(1)	0.20	8%
GLUL	Glutamine synthetase OS=Homo sapiens OX=9606 GN=GLUL PE=1 SV=1	57993	34	1(1)	1(1)	0.06	3%
CLTC	Clathrin heavy chain 1 (Fragment) OS=Homo sapiens OX=9606 GN=CLTC PE=1 SV=1	25984	33	1(1)	1(1)	0.13	13%
CSF2RB	Alternative protein CSF2RB OS=Homo sapiens OX=9606 GN=CSF2RB PE=4 SV=1	11752	33	11(1)	1(1)	0.29	7%
HSPA4	Heat shock 70 kDa protein 4 OS=Homo sapiens OX=9606 GN=HSPA4 PE=1 SV=1	53364	33	1(1)	1(1)	0.06	2%
NCCRP1	F-box only protein 50 OS=Homo sapiens OX=9606 GN=NCCRP1 PE=1 SV=1	30942	33	1(1)	1(1)	0.11	4%
PPIB	Peptidyl-prolyl cis-trans isomerase B OS=Homo sapiens OX=9606 GN=PPIB PE=1 SV=2	23785	33	3(1)	3(1)	0.14	11%
	cDNA, FLJ79468, highly similar to Protein-glutamine gamma-glutamyltransferase K OS=Homo sapiens OX=9606 PE=2 SV=1	90515	33	3(1)	3(1)	0.04	3%
PSMB8	Proteasome subunit beta type-8 OS=Homo sapiens OX=9606 GN=PSMB8 PE=1 SV=1	28117	32	1(1)	1(1)	0.12	5%
	cDNA, FLJ96923, highly similar to Homo sapiens ribophorin II (RPN2), mRNA OS=Homo sapiens OX=9606 PE=2 SV=1	69405	32	3(1)	3(1)	0.05	7%
XRCC6	X-ray repair complementing defective repair in Chinese hamster cells 6 (Ku autoantigen, 70kDa), isoform CRA_a OS=Homo sapiens OX=9606 GN=XRCC6 PE=4 SV=1	70084	32	2(1)	2(1)	0.05	5%
	Malic enzyme OS=Homo sapiens OX=9606 PE=2 SV=1	64665	32	2(1)	2(1)	0.05	6%
PCDHAC2	Protocadherin alpha subfamily C, 2 OS=Homo sapiens OX=9606 GN=PCDHAC2 PE=2 SV=1	110037	32	1(1)	1(1)	0.03	0%
RPL21	60S ribosomal protein L21 (Fragment) OS=Homo sapiens OX=9606 GN=RPL21 PE=1 SV=1	14197	32	1(1)	1(1)	0.24	12%
hCG_22119	Galectin OS=Homo sapiens OX=9606 GN=hCG_22119 PE=2 SV=1	26193	32	5(0)	4(0)	0.13	19%
TRDMT1	tRNA aspartic acid methyltransferase 1 variant 5 OS=Homo sapiens OX=9606 GN=TRDMT1 PE=4 SV=1	13159	32	5(2)	1(1)	0.26	5%
VAT1	Vesicle amine transport protein 1 homolog (T californica), isoform CRA_a OS=Homo sapiens OX=9606 GN=VAT1 PE=4 SV=1	42122	32	3(1)	3(1)	0.08	15%
	Ribosomal protein L4 variant (Fragment) OS=Homo sapiens OX=9606 PE=2 SV=1	47974	32	10(1)	6(1)	0.07	18%
NPEPPS	Puromycin-sensitive aminopeptidase OS=Homo sapiens OX=9606 GN=NPEPPS PE=1 SV=2	103895	31	8(0)	6(0)	0.06	9%
PSMB3	Proteasome subunit beta OS=Homo sapiens OX=9606 GN=PSMB3 PE=2 SV=1	23219	31	2(1)	2(1)	0.14	15%
ALDH1A2	Retinal dehydrogenase 2 (Fragment) OS=Homo sapiens OX=9606 GN=ALDH1A2 PE=1 SV=1	2719	31	2(1)	1(1)	1.46	29%
IGKV2-24	Immunoglobulin kappa variable 2-24 OS=Homo sapiens OX=9606 GN=IGKV2-24 PE=3 SV=1	13185	31	1(1)	1(1)	0.26	10%
GC	Vitamin D-binding protein OS=Homo sapiens OX=9606 GN=GC PE=1 SV=1	39969	31	1(1)	1(1)	0.08	6%
DNAH10	Dynein heavy chain 10, axonemal OS=Homo sapiens OX=9606 GN=DNAH10 PE=1 SV=1	524801	31	4(0)	1(0)	0.01	0%
	cDNA FLJ54368, highly similar to Phosphoglucomutase-2 OS=Homo sapiens OX=9606 PE=2 SV=1	51040	31	3(1)	2(1)	0.06	2%
C1QBP	Complement component 1 Q subcomponent-binding protein, mitochondrial OS=Homo sapiens OX=9606 GN=C1QBP PE=1 SV=1	20179	30	2(0)	2(0)	0.36	18%
PSMA4	Proteasome subunit alpha type (Fragment) OS=Homo sapiens OX=9606 GN=PSMA4 PE=1 SV=1	26645	30	1(0)	1(0)	0.13	3%
SERPINB12	SERPINB12 protein OS=Homo sapiens OX=9606 GN=SERPINB12 PE=2 SV=1	20960	30	2(0)	1(0)	0.16	4%
ATP2A2	ATPase Ca++ transporting cardiac muscle slow twitch 2 isoform 1 (Fragment) OS=Homo sapiens OX=9606 GN=ATP2A2 PE=2 SV=1	116336	29	1(0)	1(0)	0.03	1%
	Testis tissue sperm-binding protein Li 66n OS=Homo sapiens OX=9606 PE=2 SV=1	71811	29	2(1)	2(1)	0.05	4%
DLD	Dihydrolipoyl dehydrogenase OS=Homo sapiens OX=9606 GN=DLD PE=2 SV=1	54713	28	3(0)	3(0)	0.06	7%
HNRPA1	Heterogeneous nuclear ribonucleoprotein A1, isoform CRA_b OS=Homo sapiens OX=9606 GN=HNRPA1 PE=4 SV=1	38837	28	5(1)	4(1)	0.09	15%
GLRX	Glutaredoxin (Thioltransferase), isoform CRA_c OS=Homo sapiens OX=9606 GN=GLRX PE=4 SV=1	12053	28	2(1)	2(1)	0.28	37%
EIF3K	Eukaryotic translation initiation factor 3 subunit K OS=Homo sapiens OX=9606 GN=EIF3K PE=2 SV=1	24771	28	1(0)	1(0)	0.14	5%
HPX	Hemopexin OS=Homo sapiens OX=9606 GN=HPX PE=1 SV=2	52385	27	4(0)	3(0)	0.06	7%
KBTBD3	Kelch repeat and BTB (POZ) domain containing 3, isoform CRA_b OS=Homo sapiens OX=9606 GN=KBTBD3 PE=4 SV=1	71220	27	2(1)	1(1)	0.05	1%
CNTLN	Centlein OS=Homo sapiens OX=9606 GN=CNTLN PE=1 SV=6	162099	26	2(0)	2(0)	0.02	1%
RPS25	40S ribosomal protein S25 OS=Homo sapiens OX=9606 GN=RPS25 PE=1 SV=1	13791	26	2(0)	1(0)	0.25	7%
ARF4	ADP-ribosylation factor 4 OS=Homo sapiens OX=9606 GN=ARF4 PE=1 SV=1	17802	26	3(0)	3(0)	0.19	20%
PBEF1	Nicotinamide phosphoribosyltransferase OS=Homo sapiens OX=9606 GN=PBEF1 PE=3 SV=1	55772	25	4(0)	3(0)	0.06	5%
SERBP1	SERPINE1 mRNA binding protein 1, isoform CRA_c OS=Homo sapiens OX=9606 GN=SERBP1 PE=4 SV=1	49175	25	2(1)	1(1)	0.07	3%
	Rheumatoid factor RF-ET10 (Fragment) OS=Homo sapiens OX=9606 PE=2 SV=1	10603	25	5(0)	2(0)	0.32	22%
	Protein S100 OS=Homo sapiens OX=9606 PE=2 SV=1	10158	24	1(0)	1(0)	0.34	7%
IDE	Insulin-degrading enzyme OS=Homo sapiens OX=9606 GN=IDE PE=1 SV=1	118666	24	5(0)	5(0)	0.03	6%
TACSTD2	Tumor-associated calcium signal transducer 2 OS=Homo sapiens OX=9606 GN=TACSTD2 PE=1 SV=3	36371	24	2(0)	2(0)	0.09	6%
ANO7	Anoctamin (Fragment) OS=Homo sapiens OX=9606 GN=ANO7 PE=3 SV=8	21028	23	2(0)	2(0)	0.16	5%
RPL10A	60S ribosomal protein L10a OS=Homo sapiens OX=9606 GN=RPL10A PE=1 SV=2	24987	21	2(0)	2(0)	0.13	8%
BTF3	Transcription factor BTF3 (Fragment) OS=Homo sapiens OX=9606 GN=BTF3 PE=1 SV=2	9495	21	1(0)	1(0)	0.36	22%
STX16	Syntaxin-16 (Fragment) OS=Homo sapiens OX=9606 GN=STX16 PE=1 SV=1	14022	21	1(0)	1(0)	0.24	6%
HMGB1	High-mobility group box 1, isoform CRA_a OS=Homo sapiens OX=9606 GN=HMGB1 PE=4 SV=1	25049	21	3(0)	2(0)	0.13	6%
	cDNA, FLJ93914, highly similar to Homo sapiens histidine-rich glycoprotein (HRG), mRNA OS=Homo sapiens OX=9606 PE=2 SV=1	60501	20	1(0)	1(0)	0.05	2%
	cDNA FLJ50778, highly similar to Protein flightless-1 homolog OS=Homo sapiens OX=9606 PE=2 SV=1	142874	19	2(0)	1(0)	0.02	0%
DDX48	DEAD (Asp-Glu-Ala-Asp) box polypeptide 48, isoform CRA_a OS=Homo sapiens OX=9606 GN=DDX48 PE=3 SV=1	47126	19	1(0)	1(0)	0.07	2%
NR1B2	Retinoic acid receptor beta variant 1 OS=Homo sapiens OX=9606 GN=NR1B2 PE=2 SV=1	51395	18	2(0)	1(0)	0.06	2%
CCDC6	Coiled-coil domain containing 6, isoform CRA_a OS=Homo sapiens OX=9606 GN=CCDC6 PE=4 SV=1	53433	17	2(0)	2(0)	0.06	3%
HSPE1	Heat shock 10kDa protein 1 (Chaperonin 10), isoform CRA_d OS=Homo sapiens OX=9606 GN=HSPE1 PE=3 SV=1	7536	17	1(0)	1(0)	0.47	14%
PSD	PH and SEC7 domain-containing protein 1 OS=Homo sapiens OX=9606 GN=PSD PE=1 SV=2	110102	17	4(0)	3(0)	0.03	2%
LRRC9	Leucine-rich repeat-containing protein 9 OS=Homo sapiens OX=9606 GN=LRRC9 PE=4 SV=1	173242	16	14(0)	3(0)	0.02	1%
CCDC39	Coiled-coil domain-containing protein 39 OS=Homo sapiens OX=9606 GN=CCDC39 PE=4 SV=1	102692	16	2(0)	2(0)	0.03	1%
hCG_2005638	DDX39B OS=Homo sapiens OX=9606 GN=hCG_2005638 PE=4 SV=1	49416	14	3(0)	3(0)	0.07	9%

## Sheet: MDHDH-ANTISENSE
Gene Name	Description	Mass	Score	Matches	Sequences	emPAI	Coverage
	DING protein p38 OS=Homo sapiens OX=9606 PE=4 SV=1	37102	480	11(10)	2(2)	0.19	6%
KRT6A	HCG2039812, isoform CRA_b (Fragment) OS=Homo sapiens OX=9606 GN=KRT6A PE=2 SV=1	60293	398	30(19)	14(12)	0.89	28%
	cDNA FLJ60647, highly similar to Keratin, type II cytoskeletal 6B OS=Homo sapiens OX=9606 PE=2 SV=1	55983	344	25(15)	11(9)	0.67	24%
HBA2	Mutant hemoglobin alpha 2 globin chain OS=Homo sapiens OX=9606 GN=HBA2 PE=3 SV=1	15305	342	30(14)	7(5)	3.06	76%
	cDNA FLJ54371, highly similar to Serum albumin OS=Homo sapiens OX=9606 PE=2 SV=1	72370	328	35(17)	13(8)	0.56	22%
	cDNA FLJ53570, highly similar to Keratin, type I cytoskeletal 16 OS=Homo sapiens OX=9606 PE=2 SV=1	21684	300	12(10)	5(4)	1.06	34%
HBB	Hemoglobin subunit beta OS=Homo sapiens OX=9606 GN=HBB PE=4 SV=1	16072	231	16(7)	11(6)	3.61	87%
TRAJ56	T cell receptor alpha joining 56 (Fragment) OS=Homo sapiens OX=9606 GN=TRAJ56 PE=4 SV=1	2220	208	33(27)	1(1)	1.81	38%
	Radiated keratinocyte mRNA 266 (keratin-related protein) (Fragment) OS=Homo sapiens OX=9606 PE=2 SV=1	30933	206	8(7)	5(5)	0.66	14%
HEL-S-162eP	Glyceraldehyde-3-phosphate dehydrogenase OS=Homo sapiens OX=9606 GN=HEL-S-162eP PE=2 SV=1	36201	204	10(5)	6(4)	0.55	27%
	cDNA FLJ59399, highly similar to Keratin, type II cytoskeletal 4 OS=Homo sapiens OX=9606 PE=2 SV=1	54318	171	8(6)	3(3)	0.19	5%
	cDNA FLJ59922, highly similar to Keratin, type II cytoskeletal 5 OS=Homo sapiens OX=9606 PE=2 SV=1	27409	112	6(4)	5(3)	0.41	24%
HEL113	Epididymis luminal protein 113 OS=Homo sapiens OX=9606 GN=HEL113 PE=2 SV=1	53676	102	9(4)	6(3)	0.20	13%
PS1TP5BP1	HCG15971, isoform CRA_a OS=Homo sapiens OX=9606 GN=PS1TP5BP1 PE=2 SV=1	42052	96	7(4)	5(3)	0.46	18%
ENO1	Enolase 1, (Alpha), isoform CRA_a OS=Homo sapiens OX=9606 GN=ENO1 PE=2 SV=1	47481	93	5(3)	5(3)	0.22	14%
	Immunoblobulin light chain (Fragment) OS=Homo sapiens OX=9606 PE=1 SV=1	24300	90	3(2)	2(1)	0.29	17%
	Protein S100 OS=Homo sapiens OX=9606 PE=2 SV=1	13259	78	4(2)	3(2)	0.99	35%
PTBP1	Polypyrimidine tract-binding protein 1 OS=Homo sapiens OX=9606 GN=PTBP1 PE=1 SV=1	62653	76	6(3)	6(3)	0.23	17%
HNRNPU	Heterogeneous nuclear ribonucleoprotein U (Fragment) OS=Homo sapiens OX=9606 GN=HNRNPU PE=1 SV=1	81283	75	2(2)	2(2)	0.08	3%
S100A7	Protein S100-A7 OS=Homo sapiens OX=9606 GN=S100A7 PE=1 SV=4	11578	74	4(4)	4(4)	1.84	42%
DCD	Dermcidin OS=Homo sapiens OX=9606 GN=DCD PE=1 SV=2	11391	72	4(2)	2(2)	0.69	22%
JUP	Junction plakoglobin, isoform CRA_a OS=Homo sapiens OX=9606 GN=JUP PE=4 SV=1	82416	72	4(2)	4(2)	0.08	7%
LCN1	Lipocalin 1 (Tear prealbumin), isoform CRA_a OS=Homo sapiens OX=9606 GN=LCN1 PE=3 SV=1	19409	69	1(1)	1(1)	0.17	6%
DHX9	ATP-dependent RNA helicase A OS=Homo sapiens OX=9606 GN=DHX9 PE=1 SV=4	142181	65	5(2)	5(2)	0.05	4%
CSF2RB	Alternative protein CSF2RB OS=Homo sapiens OX=9606 GN=CSF2RB PE=4 SV=1	11752	57	15(5)	1(1)	0.29	7%
	cDNA FLJ25992 fis, clone DMC03508 OS=Homo sapiens OX=9606 PE=2 SV=1	41924	57	1(1)	1(1)	0.08	2%
HEL-S-123m	ATP synthase subunit alpha OS=Homo sapiens OX=9606 GN=HEL-S-123m PE=2 SV=1	59828	56	4(1)	2(1)	0.11	3%
PIP	Prolactin-inducible protein OS=Homo sapiens OX=9606 GN=PIP PE=1 SV=1	16847	56	2(1)	2(1)	0.20	18%
DIRAS2	GTP-binding protein Di-Ras2 (Fragment) OS=Homo sapiens OX=9606 GN=DIRAS2 PE=1 SV=1	12703	54	3(3)	1(1)	0.27	9%
HNRPD	Heterogeneous nuclear ribonucleoprotein D (AU-rich element RNA binding protein 1, 37kDa), isoform CRA_c OS=Homo sapiens OX=9606 GN=HNRPD PE=4 SV=1	36420	53	4(1)	2(1)	0.09	7%
S100A8	Protein S100-A8 OS=Homo sapiens OX=9606 GN=S100A8 PE=1 SV=1	10885	53	1(1)	1(1)	0.32	11%
ANXA2	Annexin OS=Homo sapiens OX=9606 GN=ANXA2 PE=2 SV=1	38808	51	3(2)	3(2)	0.18	10%
HNRNPA2B1	Heterogeneous nuclear ribonucleoproteins A2/B1 OS=Homo sapiens OX=9606 GN=HNRNPA2B1 PE=1 SV=2	37464	49	4(2)	3(2)	0.29	9%
HSP90AB1	Heat shock protein 90kDa alpha (Cytosolic), class B member 1, isoform CRA_a OS=Homo sapiens OX=9606 GN=HSP90AB1 PE=3 SV=1	83554	48	1(1)	1(1)	0.04	1%
EEF1A1	Elongation factor 1-alpha OS=Homo sapiens OX=9606 GN=EEF1A1 PE=1 SV=1	46844	47	1(1)	1(1)	0.07	2%
	cDNA FLJ57502, highly similar to Long-chain specific acyl-CoA dehydrogenase, mitochondrial OS=Homo sapiens OX=9606 PE=2 SV=1	13881	47	2(2)	1(1)	0.25	5%
XP32	Skin-specific protein 32 OS=Homo sapiens OX=9606 GN=XP32 PE=1 SV=1	28557	45	2(1)	1(1)	0.12	3%
HRNR	Hornerin OS=Homo sapiens OX=9606 GN=HRNR PE=1 SV=2	283140	45	2(1)	2(1)	0.01	1%
IGHA1	Immunoglobulin heavy constant alpha 1 (Fragment) OS=Homo sapiens OX=9606 GN=IGHA1 PE=1 SV=1	43620	42	4(1)	3(1)	0.08	7%
KBTBD3	Kelch repeat and BTB (POZ) domain containing 3, isoform CRA_b OS=Homo sapiens OX=9606 GN=KBTBD3 PE=4 SV=1	71220	41	2(1)	1(1)	0.05	1%
RGPD3	RanBP2-like and GRIP domain-containing protein 3 OS=Homo sapiens OX=9606 GN=RGPD3 PE=4 SV=2	198868	40	3(1)	3(1)	0.02	1%
TUBA1C	Tubulin alpha-1C chain OS=Homo sapiens OX=9606 GN=TUBA1C PE=1 SV=1	37312	40	1(1)	1(1)	0.09	4%
	Epididymis secretory sperm binding protein OS=Homo sapiens OX=9606 PE=2 SV=1	76216	39	5(3)	5(3)	0.13	8%
	Testicular tissue protein Li 227 OS=Homo sapiens OX=9606 PE=2 SV=1	34465	36	1(1)	1(1)	0.10	3%
TUBB2B	Tubulin beta chain OS=Homo sapiens OX=9606 GN=TUBB2B PE=3 SV=1	42312	35	1(1)	1(1)	0.08	2%
	cDNA FLJ51266, highly similar to Vitronectin OS=Homo sapiens OX=9606 PE=2 SV=1	23761	34	3(1)	2(1)	0.14	12%
IMPA1	Inositol-1-monophosphatase OS=Homo sapiens OX=9606 GN=IMPA1 PE=3 SV=1	30568	31	1(1)	1(1)	0.11	2%
YWHAZ	Epididymis luminal protein 4 OS=Homo sapiens OX=9606 GN=YWHAZ PE=2 SV=1	27899	29	1(0)	1(0)	0.12	5%
CNTLN	Centlein OS=Homo sapiens OX=9606 GN=CNTLN PE=1 SV=6	162099	27	2(0)	2(0)	0.02	1%
CROCC	Rootletin OS=Homo sapiens OX=9606 GN=CROCC PE=1 SV=1	228787	24	6(0)	4(0)	0.01	1%
	L-lactate dehydrogenase OS=Homo sapiens OX=9606 PE=2 SV=1	42372	24	2(1)	2(1)	0.08	6%
DSC1	Desmocollin 1, isoform CRA_b OS=Homo sapiens OX=9606 GN=DSC1 PE=4 SV=1	94916	21	1(0)	1(0)	0.03	1%
HNRPK	Heterogeneous nuclear ribonucleoprotein K, isoform CRA_d OS=Homo sapiens OX=9606 GN=HNRPK PE=4 SV=1	51472	20	2(0)	2(0)	0.06	6%
MMP21	Matrix metalloproteinase-21 (Fragment) OS=Homo sapiens OX=9606 GN=MMP21 PE=4 SV=1	9360	18	1(0)	1(0)	0.37	10%
SPATA19	Spermatogenesis associated 19, isoform CRA_a OS=Homo sapiens OX=9606 GN=SPATA19 PE=2 SV=1	19231	18	1(0)	1(0)	0.18	9%
SCN4A	Sodium channel protein type 4 subunit alpha OS=Homo sapiens OX=9606 GN=SCN4A PE=1 SV=4	210149	17	2(0)	2(0)	0.02	0%
