# Supplementary material for: A novel lncRNA MDHDH suppresses glioblastoma multiforme by acting as a scaffold for MDH2 and PSMA1 to regulate NAD+ metabolism and autophagy
Source: J Exp Clin Cancer Res. 2022 Dec 17;41:349. doi: 10.1186/s13046-022-02543-7 (PMC9758949; doi:10.1186/s13046-022-02543-7)
Supplement: Supplementary file 6 — Additional file 6. [file 13046_2022_2543_MOESM6_ESM.xlsx]

## Sheet: ECAR-OCR
Time-point	OE MDHDH			NC			OE MDHDH+siPSMA1					Time-point	OE MDHDH			NC
min	Mean	SD	N	Mean	SD	N	Mean	SD	N			min	Mean	SD	N	Mean	SD	N
2	13.32	0.21	3	24.19	0.99	3	25.28	1.4	3	U87-ECAR		2	14.19	1.07	3	23.87	1.49	3	U87-ECAR
10	14.46	0.23	3	25.56	0.88	3	26.7	1.62	3			10	15.95	0.98	3	24.58	1.68	3
18	14.79	0.32	3	25.82	0.83	3	27.35	1.1	3			18	14.17	0.41	3	24.81	1.38	3
27	52.93	10.21	3	87.71	12.34	3	79.94	11.65	3			27	55.06	10.63	3	86.11	13.26	3
36	53.97	14.23	3	89.25	11.29	3	78.12	11.86	3			36	54.87	14.93	3	89.93	11.85	3
45	55.64	12.32	3	90.66	14.33	3	85.23	12.7	3			45	49.67	13.24	3	90.67	15.29	3
54	69.23	12.21	3	114.06	22.3	3	98.76	19.3	3			54	68.67	12.78	3	116.68	22.42	3
63	72.84	19.23	3	112.42	23.39	3	97.44	21.52	3			63	68.63	19.84	3	115.72	24.02	3
72	72.14	15.32	3	116.06	24.34	3	96.74	21.23	3			72	69.65	16.27	3	118.97	24.47	3
81	39.21	5.21	3	48.9	6.34	3	47.81	6.15	3			81	39.85	6.07	3	50.85	7.21	3
89	36.82	6.23	3	44.02	7.92	3	46.25	6.54	3			89	28.46	7.16	3	56.59	8.15	3
97	28.89	5.32	3	42.9	3.42	3	43.49	5.74	3			97	26.54	5.6	3	58.75	3.66	3
2	13.61	1.21	3	21.13	3.99	3	22.74	4.76	3	U251-ECAR		2	14.96	2.04	3	22.35	4.07	3	U251-ECAR
10	14.73	1.23	3	22.83	3.88	3	21.32	4.77	3			10	17.3	1.83	3	25.26	4.5	3
18	16.78	1.32	3	25.59	2.83	3	22.59	3.38	3			18	19.41	1.41	3	28.47	3.65	3
27	52.34	10.21	3	79.69	12.34	3	68.09	12.58	3			27	54.23	10.96	3	81.05	12.38	3
36	54.36	14.27	3	77.87	11.29	3	67.23	12.02	3			36	56.78	14.58	3	80.78	11.74	3
45	47.98	12.32	3	76.69	12.33	3	66.99	13.16	3			45	50.14	12.81	3	77.53	13.19	3
54	62.3	11.21	3	113.32	24.3	3	98.32	24.96	3			54	64.68	11.35	3	113.48	24.81	3
63	66.32	13.23	3	114.46	25.39	3	104.46	25.98	3			63	66.03	14.22	3	116.23	25.53	3
72	66.38	12.32	3	115.52	26.34	3	105.52	26.59	3			72	68.05	13.21	3	116.08	27	3
81	22.25	5.21	3	41.13	5.24	3	32.13	5.61	3			81	32.36	6.02	3	51.23	5.64	3
89	16.29	6.23	3	42.23	5.52	3	33.23	5.56	3			89	28.56	7.06	3	52.26	5.81	3
97	16.99	5.32	3	43.31	4.42	3	32.31	4.48	3			97	28.8	6.02	3	55.82	5.29	3
Time-point	OE MDHDH			NC			OE MDHDH+siPSMA1					Time-point	OE MDHDH			NC
min	Mean	SD	N	Mean	SD	N	Mean	SD	N			min	Mean	SD	N	Mean	SD	N
2	215.39	20.78	3	104.85	27.34	3	188.59	26.06	3	U87-OCR		2	220.37	21.93	3	99.6	21.72	3	U87-OCR
10	218.08	19.74	3	105.56	25.99	3	182.31	25.75	3			10	219.87	22.65	3	99.43	23.25	3
18	220.9	19.91	3	104.48	26.43	3	185.39	22.86	3			18	224	21.49	3	104.33	21.98	3
27	157.83	19.33	3	88.99	25.3	3	145.78	21.44	3			27	160.71	19.73	3	86.99	23.49	3
36	158.31	17.41	3	87.29	24.92	3	147.01	22.49	3			36	159.77	15.07	3	87.65	24.59	3
45	155.38	20.82	3	89.72	29.81	3	143.03	20.88	3			45	157.55	24.62	3	89.19	28.79	3
54	174.97	22.24	3	113.79	29.46	3	155.17	26.46	3			54	176.83	24.53	3	115.64	28.69	3
63	174.25	21.36	3	115.93	26.09	3	158.17	26.12	3			63	178.45	23.8	3	114.82	25.68	3
72	176.71	26.61	3	118.56	26.88	3	159.27	25.01	3			72	178.75	22.93	3	117.64	26.83	3
81	133.39	27.18	3	55.06	25.25	3	113.54	27.23	3			81	133.57	21.51	3	49.15	21.64	3
89	133.49	27.46	3	57.55	26.03	3	115.43	26.34	3			89	123.09	21.35	3	56.23	21.87	3
97	123.39	27.42	3	58.88	22.88	3	118.56	26.97	3			97	130.6	21.26	3	59.79	22.14	3
2	222.79	25.24	3	107.12	27.48	3	177	13.96	3	U251-OCR		2	197.51	21.72	3	100.6	28.29	3	U251-OCR
10	221.07	17.75	3	106.79	25.89	3	179.11	14.45	3			10	199.32	22.75	3	99.52	25.77	3
18	219.65	18.81	3	105.87	26.55	3	173.51	13.33	3			18	195.7	21.6	3	105.22	27.21	3
27	159.35	18.84	3	90.14	33.26	3	142.55	23.45	3			27	148.4	23.42	3	85.55	21.54	3
36	155.43	20.34	3	92.25	34.8	3	141.15	25.41	3			36	148.18	24.86	3	88.27	22.06	3
45	155.62	22.27	3	93.88	40.25	3	138.41	27.18	3			45	146.57	29.53	3	89.26	21.41	3
54	172.75	26.78	3	115.49	39.92	3	152.61	27.38	3			54	169.73	28.99	3	115.25	21.74	3
63	170.41	29.18	3	119.41	45.83	3	153.61	25.55	3			63	167.64	26.44	3	115.01	22.69	3
72	172.79	27.92	3	118.94	41.88	3	152.32	24.93	3			72	169.47	26.83	3	118.85	22	3
81	132.52	22.58	3	58.04	23.02	3	110.63	24.97	3			81	130.47	21.84	3	50.02	23.44	3
89	132.7	23.11	3	59.77	30.2	3	109.47	22.44	3			89	129.53	21.52	3	56.78	24.67	3
97	120.44	22.92	3	58.37	22.85	3	107.63	21.41	3			97	130.29	21.18	3	59.14	29.3	3

## Sheet: Woundhealing(Figure 2D)
	U87 GROUPS	NC	OE MDHDH		U251 GROUPS	NC	OE MDHDH
0h	#1	1.31	1.35	0h	#1	1.31	1.42
	#2	1.33	1.37		#2	1.34	1.44
	#3	1.35	1.42		#3	1.32	1.42
	#4	1.38	1.43		#4	1.44	1.43
	#5	1.39	1.39		#5	1.43	1.34
	#6	1.33	1.38		#6	1.34	1.42
	#7	1.33	1.35		#7	1.33	1.39
	#8	1.32	1.38		#8	1.32	1.33
	#9	1.38	1.39		#9	1.31	1.37
	#10	1.38	1.42		#10	1.29	1.33
12h	#1	0.62	1.02	12h	#1	0.79	1.19
	#2	0.54	0.98		#2	0.8	0.92
	#3	0.63	1.02		#3	0.81	1.13
	#4	0.72	0.89		#4	0.88	0.94
	#5	0.74	0.93		#5	0.87	0.77
	#6	0.47	0.68		#6	0.81	0.96
	#7	0.64	0.78		#7	0.79	0.85
	#8	0.71	0.68		#8	0.79	1
	#9	0.69	0.8		#9	0.82	1.01
	#10	0.68	1.15		#10	0.82	1.08
Distance	#1	0.69	0.33	Distance	#1	0.52	0.23
	#2	0.79	0.39		#2	0.54	0.52
	#3	0.72	0.4		#3	0.51	0.29
	#4	0.66	0.54		#4	0.56	0.49
	#5	0.65	0.46		#5	0.56	0.57
	#6	0.86	0.7		#6	0.53	0.46
	#7	0.69	0.57		#7	0.54	0.54
	#8	0.61	0.7		#8	0.53	0.33
	#9	0.69	0.59		#9	0.49	0.36
	#10	0.7	0.27		#10	0.47	0.25
Relative distance	#1	1	0.48	Relative distance	#1	1	0.44
	#2	1.15	0.57		#2	1.04	1
	#3	1.05	0.58		#3	0.98	0.55
	#4	0.95	0.78		#4	1.07	0.95
	#5	0.94	0.66		#5	1.08	1.09
	#6	1.25	1.01		#6	1.01	0.88
	#7	1	0.82		#7	1.04	1.03
	#8	0.89	1.02		#8	1.01	0.63
	#9	1	0.85		#9	0.95	0.7
	#10	1.01	0.39		#10	0.91	0.48
	Mean	1	0.72		Mean	1.01	0.78
	SD	0.11	0.22		SD	0.05	0.24
	N	10	10		N	10	10

## Sheet: Total flux (Figure 2E)
	Total flux(p/s,x106)						Total flux(p/s,x106)
	7d		14d				7d			14d
	NC	OE MDHDH	NC	OE MDHDH			NC	OE MDHDH	OE MDHDH+shPSMA1	NC	OE MDHDH	OE MDHDH+shPSMA1
#1	99.3144	44.0534	214.954	189.751		#1	96.6871	28.2599	88.9805	278.101	178.957	234.089
#2	112.971	59.9994	208.918	189.585		#2	98.3645	29.8576	82.6134	244.671	179.617	223.524
#3	73.5942	78.6593	204.719	188.138		#3	90.2191	31.5616	86.8481	255.918	198.397	243.806
#4	106.201	52.0701	195.648	177.021		#4	86.895	33.9814	86.8001	224.05	190.879	201.444
#5	88.3287	36.871	197.076	173.375		#5	90.8397	34.5327	77.4952	179.521	187.177	244.457
Mean	96.08	54.33	204.26	183.57		Mean	92.6	31.64	84.55	236.45	187.01	229.46
SD	13.88	14.42	7.24	6.96		SD	4.27	2.39	4.09	33.39	7.27	15.95
N	5	5	5	5		N	5	5	5	5	5	5
P value(vs NC)	7d	0.0031	14d	0.0033		P value(vs NC)	7d	0.0001		14d	0.0204

## Sheet: Gray value
Gray value analysis for Figure 4H
	Lane 3	Lane 5
UB-MDH2	159924	168663
input-MDH2	152198	145148
Ratio	1.05076	1.16201
UB-MDH2	145965	154739
input-MDH2	139088	142340
Ratio	1.04945	1.08711
UB-MDH2	152739	158940
input-MDH2	143965	155632
Ratio	1.06095	1.02126
Ratio-standard	1	1.10476
	1	1.0381
	1.00952	0.971429
Gray value analysis for Figure 4G(before replacement)
	NC	OE	MG132
MDH2	72681.3	36985.7	68433.4
B-actin	81927.3	90838	95174.8
Ratio	0.887144	0.407162	0.719029
Ratio-standard	1	0.458958	0.810498
MDH2	99152.6	37810.8	68136.4
B-actin	100471	95609.5	73701.9
Ratio	0.98688	0.395471	0.924486
Ratio-standard	1.11242	0.44578	1.04209
MDH2	92194.8	47853.6	58215.8
B-actin	80142.7	85672.4	63719.2
Ratio	1.15038	0.558565	0.913629
Ratio-standard	1.29673	0.629621	1.02985
Gray value analysis for Figure 4G(after replacement)
	NC	OE	MG132
MDH2	37030.8	23158.6	29427.7
B-actin	40065.2	33803.4	31768.5
Ratio	0.924264	0.685095	0.926316
Ratio-standard	1	0.741233	1.00222
MDH2	57528.4	33867.5	29569.3
B-actin	60184	64133.8	31915.8
Ratio	0.955876	0.528076	0.926478
Ratio-standard	1	0.552453	0.969245
MDH2	38415.5	24705.5	30583.5
B-actin	41289.7	35969.8	33793.9
Ratio	0.93039	0.686839	0.905001
Ratio-standard	1	0.738226	0.97271

## Sheet: Pyruvate and lacate
Lacate-experiment #1	OE U87	NC U87	OE U251	NC U251		Pyruvate-experiment #1	OE U87	NC U87	OE U251	NC U251
#1	12.485	15.843	12.544	17.512		#1	0.77	1.298	0.819	1.249
#2	13.227	16.077	12.864	17.107		#2	0.815	1.218	0.84	1.018
#3	13.04	16.032	12.928	16.533		#3	0.82	1.051	0.844	1.251
Ave	12.917	15.984	12.779	17.051		Ave	0.802	1.189	0.834	1.173
Ratio	0.808		0.749			Ratio	0.674		0.711
Lacate-experiment #2	OE U87	NC U87	OE U251	NC U251		Pyruvate-experiment #2	OE U87	NC U87	OE U251	NC U251
#1	11.97	15.774	11.845	17.563		#1	0.78	1.221	0.9	1.153
#2	12.484	15.934	12.715	18.017		#2	0.896	1.129	0.928	0.997
#3	12.505	15.243	12.24	17.16		#3	0.855	1.049	0.903	1.177
Ave	12.32	15.65	12.266	17.58		Ave	0.844	1.133	0.91	1.109
Ratio	0.787		0.698			Ratio	0.745		0.821
Lacate-experiment #3	OE U87	NC U87	OE U251	NC U251		Pyruvate-experiment #3	OE U87	NC U87	OE U251	NC U251
#1	13.268	16.057	12.914	17.606		#1	0.68	1.344	0.837	1.329
#2	13.697	16.207	13.654	17.734		#2	0.743	1.276	0.88	1.084
#3	13.612	16.29	13.925	16.586		#3	0.771	1.138	0.873	1.337
Ave	13.526	16.184	13.498	17.309		Ave	0.731	1.253	0.863	1.25
Ratio	0.83572		0.779819			Ratio	0.584		0.691

## Sheet: Edu
Edu-experiment #1	NC U87	OE U87	NC U251	OE U251
Field #1	74.07	52.01	68.63	40.14
Field #2	66.09	53.09	70.83	48.73
Field #3	68.07	58.04	58.87	47.89
Field #4	64.08	46.03	67.45	49.95
Field #5	71.07	37.06	66.04	45.75
Ave	68.68	49.25	65.84	45.85
Ratio		0.72		0.7
Edu-experiment #1	NC U87	OE U87	NC U251	OE U251
Field #1	75.91	30.1	72.42	34.45
Field #2	75.19	55.24	79.66	42.41
Field #3	75.23	58.11	60.02	66.55
Field #4	72.92	69.44	68.57	41.03
Field #5	78.31	72.84	75.31	68.61
Ave	75.51	57.14	71.2	50.61
Ratio		0.76		0.71
Edu-experiment #1	NC U87	OE U87	NC U251	OE U251
Field #1	83.66	60.28	76.24	48.1
Field #2	66.28	57.49	79.57	47.91
Field #3	71.11	63.09	60.43	51.86
Field #4	65.7	54.1	76.27	69.87
Field #5	76.12	70.72	66.14	59.7
Ave	72.57	61.14	71.73	55.49
Ratio		0.84		0.77
