# Supplementary material for: A novel lncRNA MDHDH suppresses glioblastoma multiforme by acting as a scaffold for MDH2 and PSMA1 to regulate NAD+ metabolism and autophagy
Source: J Exp Clin Cancer Res. 2022 Dec 17;41:349. doi: 10.1186/s13046-022-02543-7 (PMC9758949; doi:10.1186/s13046-022-02543-7)
Supplement: Supplementary file 7 — Additional file 7. [file 13046_2022_2543_MOESM7_ESM.xlsx]

## Sheet: Sheet1
RIP-seq					LncRNA microarray profiling
Transcript ID	MDH2_RIP	MDH2_Input	log2FC	FDR	Transcript ID	Geom mean of intensities in class 1	Geom mean of intensities in class 2	Geom mean of intensities in class 3
ENST00000521991	4.27996	0	10.2623	9.05605e-13
ENST00000623591	0.248472	0	9.98319	1.42295e-24	ENST00000623591	5.85	6.1	5.01
ENST00000452361	1.69617	0	9.58522	2.91966e-21	ENST00000452361	5.3	4.78	5.33
ENST00000525382	1.7681	0	9.57771	3.14191e-10
ENST00000523935	0.857246	0	9.32978	3.17944e-28
ENST00000526220	0.706538	0	8.56597	5.38981e-17
ENST00000530972	1.07693	0	8.11579	2.09627e-17
ENST00000607004("MDHDH")	0.733657	0	8.06574	7.13716e-12	ENST00000607004("MDHDH")	6.26	5.54	2.75
ENST00000527274	1.50242	0	7.68502	1.91072e-22
ENST00000598149	2.17387	0	7.41142	1.10038e-12	ENST00000598149	4.7	4.82	3.09
ENST00000531155	0.841541	0	7.07746	1.33051e-12
ENST00000531661	1.12389	0	7.07337	4.8196e-11
ENST00000531982	2.09617	0	6.28152	4.81647e-09
ENST00000532071	1.61644	0	5.42142	9.326e-09
ENST00000533496	1.46093	0	5.20723	4.44431e-25
ENST00000537616	0.378036	0	4.90706	6.97142e-11
ENST00000535487	1.47577	0	4.81293	1.30727e-11
ENST00000551040	0.284751	0.0390124	4.6736	2.67372e-09
ENST00000540136	1.38942	0.0591339	4.64106	1.07259e-15	ENST00000540136	13.92	4.45	6.6
ENST00000544842	1.26018	0.0518167	4.63753	9.0244e-14
ENST00000553105	0.58706	0.112749	4.51918	6.244e-12
ENST00000537730	1.73399	0	4.35988	1.8609e-43
ENST00000551505	1.00761	0.0544194	4.35657	1.6061e-07
ENST00000554665	1.50265	0.361798	4.30615	1.65986e-45	ENST00000554665	21.21	5.79	6.7
ENST00000542076	0.822156	0.199112	4.24	3.22968e-11
ENST00000537925	0.631228	0.155063	4.21104	4.36283e-25
ENST00000545474	0.4958	0.383958	4.20919	7.10755e-44
ENST00000536639	1.21804	0	4.19865	4.94639e-17
ENST00000552736	0.167667	0.731098	4.14182	1.30905e-43
ENST00000540684	1.72064	0.161988	4.09393	6.41545e-25
ENST00000555771	0.532	0.0851025	4.06149	2.40754e-19
ENST00000556578	0.764942	0.0805887	4.02948	1.17221e-12
ENST00000552046	0.748893	0.296331	3.99891	4.59235e-12
ENST00000554071	1.11863	0.0285242	3.99797	8.3098e-11
ENST00000542219	0.0072264	0.0502046	3.99438	1.40215e-14
ENST00000552098	0.312715	1.12307	3.99365	2.04828e-53
ENST00000554033	0.00645521	0.193848	3.95343	2.09809e-33
ENST00000556411	0.747415	0.0834829	3.85902	1.47162e-10
ENST00000548210	1.48299	0.12373	3.84545	1.00072e-07
ENST00000557527	28.6493	1.80266	3.81639	1.1452e-52
ENST00000560938	1.76704	0.201912	3.78581	5.42362e-15
ENST00000563098	2.44879	0.748043	3.78425	1.55452e-18
ENST00000557899	1.84656	0.0590799	3.78142	2.08027e-18
ENST00000553415	1.23927	0.127369	3.76825	7.93757e-07
ENST00000556815	0.359594	0.0996197	3.69988	9.07277e-19
ENST00000558342	1.91279	1.54452	3.69137	1.10381e-57
ENST00000565024	0.189621	0.109177	3.68719	3.00481e-18
ENST00000561155	0.145813	0.0229579	3.66663	6.32783e-08
ENST00000561440	4.71819	0.348492	3.6615	4.98835e-16
ENST00000559915	2.73861	0.334265	3.58885	2.45996e-38
ENST00000555291	0.115561	0.092722	3.56949	3.77744e-06
ENST00000556586	15.5459	0.895704	3.52352	8.07476e-25
ENST00000568189	1.51837	0.190839	3.49405	2.81409e-06
ENST00000566036	0.186195	0.0951916	3.48665	1.30108e-06
ENST00000559349	2.60881	0.329234	3.4844	6.20388e-44
ENST00000561956	162.749	11.2764	3.46291	1.40998e-60
ENST00000568262	1.96018	0.212583	3.42075	7.18075e-07
ENST00000565238	13.4507	1.03489	3.391	1.14451e-23	ENST00000565238	18.18	26.26	58.51
ENST00000555954	1.12487	0.0821644	3.39	3.93901e-10
ENST00000557211	1.32896	0.124834	3.36773	9.92185e-19
ENST00000565573	34.8841	2.73814	3.36583	7.54246e-36
ENST00000562504	0.446841	0.10652	3.36223	1.06135e-24
ENST00000564032	17.6896	1.37791	3.3544	2.06129e-31
ENST00000569378	3.24553	0.0578765	3.32636	1.81288e-06
ENST00000563408	4.00997	0.0700973	3.31979	1.87272e-07
ENST00000573866	1.26887	0.260391	3.29512	2.15934e-09	ENST00000573866	6.16	9.4	14.67
ENST00000562678	3.38439	0.0455902	3.28823	1.79176e-07
ENST00000567919	0.239832	0.116921	3.2592	4.00182e-11
ENST00000560387	1.86752	0.548439	3.21235	4.7468e-40
ENST00000571890	0.745879	4.16215	3.1494	1.04668e-32
ENST00000564487	3.83243	0.368281	3.1429	1.12577e-11
ENST00000571689	4.06469	2.45433	3.14143	9.48009e-45
ENST00000565916	36.3074	2.93167	3.11666	3.39881e-51
ENST00000586388	1.26887	0.334244	3.11255	1.30035e-26
ENST00000585336	1.69521	0.0639398	3.03807	3.15837e-08
ENST00000586389	1.33155	1.87907	3.03154	5.65717e-35
ENST00000563397	2.46553	0.219976	3.00988	3.62537e-07
ENST00000591422	1.33155	0.995274	3.00972	5.9468e-24
ENST00000601409	1.69521	3.06762	2.99206	6.09243e-22	ENST00000601409	3.6	11.5	11.24
ENST00000565061	1.50365	0.168643	2.98166	4.69632e-07
ENST00000576046	1.33155	0.564208	2.97483	1.07801e-13
ENST00000561108	2.44922	0.205708	2.95643	7.7969e-15
ENST00000577698	1.26887	0.120504	2.94005	2.00225e-10
ENST00000572790	2.77067	0.0550463	2.92653	4.74351e-07
ENST00000563922	0.706713	1.22499	2.91854	2.41396e-41
ENST00000601280	2.80924	5.13398	2.90396	3.11973e-27
ENST00000571512	1.53475	0.11253	2.90073	2.60746e-06
ENST00000591826	2.80924	0.161146	2.9003	2.3753e-19
ENST00000601795	2.77067	0.280022	2.88265	5.13107e-09
ENST00000600308	1.33155	0.711086	2.8791	2.32126e-15
ENST00000580622	2.77067	0.110729	2.87112	5.78378e-07
ENST00000592680	1.69521	0.500983	2.87015	8.93802e-10
ENST00000577674	2.77067	1.99793	2.85688	3.03086e-51	ENST00000577674	21.8	6.11	6.83
ENST00000568707	6.16235	0.597723	2.85497	7.00761e-37
ENST00000597683	1.26887	0.271682	2.8124	5.39982e-17	ENST00000597683	8.78	23.03	5.4
ENST00000609087	1.69521	0.12272	2.76523	1.3501e-09
ENST00000569490	2.44705	0.0595572	2.7548	1.94356e-06
ENST00000565257	1.32547	0.214987	2.73862	6.31307e-23
ENST00000586949	2.80924	0.109142	2.73557	3.3378e-10
ENST00000596283	1.33155	4.11069	2.71165	4.19278e-40
ENST00000581633	1.26887	1.07228	2.69292	2.73923e-16
ENST00000609974	2.80924	0.100004	2.67629	0.000155628
ENST00000566699	4.28928	0.403948	2.6749	1.86676e-24
ENST00000608609	2.80924	0.0401447	2.65636	3.21997e-10
ENST00000577295	1.69521	2.50531	2.63964	1.49272e-37
ENST00000596330	2.80924	0.584073	2.62786	6.37646e-16
ENST00000613871	1.69521	0.049267	2.62252	1.2865e-05
ENST00000580267	1.69521	4.07791	2.6172	3.2133e-48
ENST00000571975	0.89842	0.117205	2.61153	1.86267e-17
ENST00000580134	2.80924	0.118645	2.60455	2.83931e-05
ENST00000628505	1.69521	0.68214	2.60301	1.91803e-18
ENST00000568130	0.573131	0.109283	2.59617	3.2324e-06
ENST00000583916	1.33155	0.272475	2.57639	3.88378e-12
ENST00000616572	2.77067	0.498392	2.57224	9.54323e-19
ENST00000597110	2.77067	0.166489	2.52952	8.04734e-07
ENST00000617205	1.33155	2.69804	2.51699	1.05332e-20
ENST00000578040	1.33155	0.0848007	2.51352	7.30914e-06
ENST00000576912	2.80924	0.709484	2.50486	1.52674e-32
ENST00000585759	2.77067	0.494061	2.47982	1.00234e-28
ENST00000584896	2.80924	0.327734	2.46349	2.39765e-28
ENST00000619697	1.69521	3.97311	2.44592	4.68921e-29
ENST00000609579	1.33155	0.546687	2.44551	1.00072e-08
ENST00000612818	2.80924	0.3306	2.4416	1.5028e-05
ENST00000624980	1.33155	0.524684	2.4408	1.18109e-06
ENST00000611525	1.69521	0.11772	2.43971	2.04145e-06
ENST00000603033	1.33155	0.0990583	2.43754	8.87758e-17
ENST00000605595	1.69521	2.60156	2.434	3.01661e-32
ENST00000630182	2.77067	0.164846	2.42966	2.38757e-06
ENST00000603612	2.80924	0.168937	2.42306	1.84519e-17
ENST00000609260	2.77067	0.102091	2.40169	2.18526e-06
ENST00000648074	1.69521	2.63296	2.3927	1.44863e-11
ENST00000595853	1.26887	0.491817	2.368	5.43584e-29
ENST00000617440	2.80924	0.33732	2.34502	1.91627e-21
ENST00000605902	2.77067	4.68653	2.33545	1.15528e-24
ENST00000590398	1.26887	0.232922	2.33176	3.76286e-06
ENST00000648998	2.77067	2.15175	2.32331	4.27955e-22
ENST00000612554	1.26887	0.0725559	2.32078	4.34303e-08
ENST00000646669	1.69521	0.623321	2.30391	7.74792e-19
ENST00000637822	2.80924	0.235201	2.30364	2.18469e-09
ENST00000632044	1.33155	2.17249	2.29587	5.71938e-29
ENST00000649453	1.33155	0.755439	2.29185	2.36352e-08
ENST00000630523	1.26887	1.66593	2.27913	3.84273e-14
ENST00000607733	1.33155	0.0856744	2.27674	2.55395e-08
ENST00000587779	1.69521	0.0971421	2.26097	2.28459e-07
ENST00000624459	1.26887	0.198763	2.25127	2.07952e-16
ENST00000643361	1.33155	0.384898	2.24707	2.41852e-08
ENST00000650453	1.69521	6.18887	2.23892	2.67323e-19
ENST00000593140	2.77067	0.290282	2.21717	9.40463e-17
ENST00000429829	1.26887	5.43464	2.21653	9.33639e-09
ENST00000588672	2.77067	0.0699191	2.19765	4.72746e-06
ENST00000641979	1.26887	0.182266	2.19652	3.9166e-05
ENST00000602900	1.26887	2.50373	2.19385	6.26293e-33
ENST00000636095	1.26887	0.192517	2.18338	1.42431e-05
ENST00000641097	2.77067	0.559779	2.17984	1.4945e-17
ENST00000653257	2.77067	0.765766	2.17193	2.68652e-06
ENST00000648634	2.80924	0.748258	2.14268	2.67752e-11
ENST00000612595	1.33155	1.33416	2.14008	8.39538e-11
ENST00000623122	1.33155	0.573911	2.12622	1.14244e-05
ENST00000659614	1.69521	0.201132	2.12443	5.74163e-05
ENST00000621477	2.77067	1.50647	2.12099	5.15241e-12
ENST00000606343	1.26887	0.407332	2.11045	9.82399e-08
ENST00000596350	1.69521	1.49657	2.10639	4.97506e-34
ENST00000647794	1.33155	1.17584	2.07772	8.97436e-05
ENST00000636824	1.33155	0.315285	2.04521	0.000144012
ENST00000620778	2.77067	0.204676	2.02858	3.42905e-05
ENST00000609485	1.26887	15.7396	2.00435	5.0469e-37
ENST00000623705	2.80924	0.335004	1.97056	3.50326e-05
ENST00000634846	1.69521	4.48009	1.93379	1.21461e-27
ENST00000640945	1.69521	0.120178	1.92337	5.84985e-06
ENST00000634659	2.80924	0.266885	1.92193	9.32902e-10
ENST00000650616	2.77067	0.666774	1.89006	2.03521e-10
ENST00000610494	2.80924	0.663274	1.88667	8.79224e-06
ENST00000647691	1.26887	0.235278	1.87907	1.32847e-08
ENST00000579352	1.69521	0.815448	1.87638	1.19648e-09
ENST00000612344	2.77067	0.285237	1.85797	7.28619e-13
ENST00000553648	1.33155	0.310045	1.85795	0.00082932
ENST00000643472	2.80924	0.478786	1.84623	1.97826e-09
ENST00000623794	1.69521	0.478605	1.8458	1.07272e-09
ENST00000485071	1.69521	1.92367	1.8366	1.08319e-18	ENST00000485071	8.62	23.69	5.26
ENST00000616774	1.26887	0.551492	1.82101	5.25188e-12
ENST00000648434	2.77067	0.855409	1.81892	3.07722e-17
ENST00000565467	2.80924	0.140162	1.81582	3.1141e-05
ENST00000526448	1.26887	0.427602	1.7946	2.30948e-05
ENST00000626230	2.80924	0.511014	1.77978	1.67424e-10	ENST00000626230	7.02	15.96	9.72
ENST00000646820	2.77067	0.932398	1.76893	5.5561e-23	ENST00000646820	17.93	40.01	46.18
ENST00000560255	1.69521	1.47194	1.75619	2.4324e-14
ENST00000488000	1.69521	0.106759	1.75253	9.80043e-05
ENST00000554732	1.33155	2.08817	1.74909	9.5846e-14
ENST00000339021	2.80924	2.89864	1.72704	3.10173e-07
ENST00000507062	1.69521	0.252197	1.71291	1.02049e-08
ENST00000621929	1.26887	0.102096	1.71074	2.78223e-05
ENST00000354921	1.33155	0.422558	1.70555	5.15046e-07
ENST00000635775	3.4241	0.104862	1.69674	2.29143e-05
ENST00000648468	1.33155	0.212896	1.67548	2.7139e-07
ENST00000655601	1.69521	0.116402	1.67386	7.99979e-05
ENST00000623892	2.77067	0.695929	1.67349	4.95433e-08
ENST00000648979	1.69521	1.0984	1.67157	5.27199e-18
ENST00000569740	1.26887	0.379799	1.63652	1.4016e-12
ENST00000634947	2.77067	0.335819	1.62236	1.70303e-05
ENST00000650944	1.33155	1.30392	1.59543	2.28953e-07
ENST00000573167	1.33155	0.347921	1.59455	6.24757e-07
ENST00000619879	2.80924	0.329805	1.58923	5.42945e-05
ENST00000445317	1.33155	2.79176	1.57885	7.46151e-16	ENST00000445317	6.05	9.99	15.07
ENST00000648455	1.26887	0.435363	1.5592	2.33184e-05
ENST00000602290	1.33155	1.13015	1.53942	2.14365e-08
ENST00000539278	2.28127	0.146069	1.53923	0.00110333
ENST00000575922	1.26887	7.11669	1.53795	1.7683e-19
ENST00000480694	3.13069	1.01194	1.53204	4.0816e-05
ENST00000623196	1.26887	2.88872	1.52894	7.12759e-13
ENST00000669546	3.37083	0.195015	1.48422	0.000492353
ENST00000589723	0.98505	0.221093	1.47872	4.41717e-06
ENST00000630728	0.0512251	0.225134	1.47773	0.000101764
ENST00000623663	2.327	0.991975	1.45932	1.22576e-07
ENST00000654896	0.98505	4.29223	1.45639	4.5323e-11
ENST00000415992	2.80924	9.69734	1.44649	1.2584e-22
ENST00000563328	2.80924	4.6691	1.43939	1.0652e-16
ENST00000565493	1.26887	1.42367	1.43683	1.51674e-19
ENST00000648060	2.80924	0.242311	1.42922	0.00027405
ENST00000641352	0.316577	3.17304	1.42841	2.81028e-08
ENST00000660264	2.8571	5.74139	1.42823	2.9895e-11
ENST00000649025	1.26887	0.176538	1.39056	3.06562e-12
ENST00000501122	2.80924	4.17628	1.38493	1.94461e-17
ENST00000657557	0.227242	3.89684	1.38405	2.94223e-05
ENST00000661347	0.227242	165.919	1.38404	3.97305e-11
ENST00000374983	1.26887	0.371885	1.38167	8.31053e-09
ENST00000531894	2.327	19.6916	1.37913	2.83542e-13
ENST00000567968	2.77067	1.42929	1.36526	2.34332e-08	ENST00000567968	6.42	15.34	15.16
ENST00000661116	2.8571	0.14689	1.36366	0.00129094
ENST00000661689	2.327	0.738261	1.35808	1.38586e-05
ENST00000360737	2.5652	1.09438	1.35071	2.89374e-07
ENST00000660088	0.98505	0.160229	1.32471	0.000751377
ENST00000508517	1.69521	0.243249	1.3214	0.000317962
ENST00000650022	2.80924	0.177945	1.31253	4.61679e-08
ENST00000626479	2.77067	6.55317	1.30646	5.14733e-10
ENST00000650631	1.26887	0.409224	1.27704	1.96502e-14
ENST00000663782	0.98505	0.311065	1.26494	0.000515134
ENST00000660170	2.327	0.725129	1.26446	1.92456e-06
ENST00000591705	1.33155	0.30876	1.25004	1.8374e-05
ENST00000641308	2.77067	0.886447	1.24941	6.14757e-06
ENST00000664683	2.28127	0.969942	1.23795	8.17348e-06
ENST00000654184	2.80924	0.302519	1.23557	6.29097e-12
ENST00000661729	2.8571	0.343705	1.23114	0.000212154
ENST00000521663	1.1263	0.798581	1.22665	3.24876e-08
ENST00000661670	0.98505	4.76486	1.20017	1.97762e-08
ENST00000666237	0.227242	0.301853	1.19762	6.34503e-06
ENST00000658792	0.227242	0.142176	1.17013	0.00382473
ENST00000609564	2.77067	3.30427	1.16043	1.5985e-17
ENST00000659232	1.33155	0.389346	1.12309	5.20714e-10
ENST00000609107	1.26887	0.998524	1.10167	7.89833e-14
ENST00000625445	2.77067	2.59165	1.08929	4.06833e-15
ENST00000635687	1.69521	0.332179	1.08856	1.82842e-05
ENST00000660457	0.227242	0.198982	1.06812	2.54981e-07
ENST00000568496	2.77067	0.174395	1.05691	1.13366e-05
ENST00000604430	1.26887	0.479368	1.05227	0.000441283
ENST00000666126	2.8571	0.449445	1.04595	0.000791217
ENST00000643862	2.80924	1.38731	1.02819	1.01091e-10
ENST00000674566	0.740837	0.420062	1.02591	1.90019e-05
ENST00000598970	2.28127	0.482919	1.01343	3.77867e-07
ENST00000670781	16.3062	8.02377	1.00975	2.08287e-06
ENST00000511928	1.69521	2.521	1.00686	5.40301e-14
ENST00000667557	1.10189	0.940024	0.988348	2.07485e-06
ENST00000642139	1.33155	3.27809	0.978926	5.86967e-10
ENST00000448927	2.77067	0.263253	0.970621	0.000164304
ENST00000664024	2.327	0.750598	0.967752	0.00419107
ENST00000660844	0.98505	1.29452	0.951484	8.70582e-08
ENST00000658565	0.227242	2.00013	0.948748	1.12127e-06	ENST00000658565	7.28	15.47	9.54
ENST00000658605	2.327	0.972486	0.921438	2.71108e-07
ENST00000659119	2.28127	0.309267	0.915267	4.48057e-05
ENST00000661031	2.327	0.389046	0.900735	8.15867e-06
ENST00000658560	0.98505	0.42852	0.896773	3.64027e-07
ENST00000668450	8.7829	3.96425	0.896572	3.56547e-06
ENST00000657641	2.28127	0.509227	0.896386	2.92571e-06
ENST00000666876	0.800742	0.653222	0.891412	0.00193475
ENST00000664206	2.8571	0.423088	0.886838	0.000202429
ENST00000553181	2.80924	0.262413	0.886188	8.55364e-06
ENST00000659469	0.227242	0.343374	0.883397	3.65492e-05
ENST00000448963	2.0288	2.05628	0.857444	1.6846e-06
ENST00000666597	3.69943	1.86235	0.855541	3.75412e-07
ENST00000668097	9.55013	4.61411	0.840669	7.74417e-07
ENST00000581621	1.48389	0.712904	0.836986	0.000106233
ENST00000655032	0.695857	0.545934	0.833751	3.43561e-10	ENST00000655032	17.62	39.08	45.6
ENST00000667537	0.544103	0.395006	0.832836	0.00145628
ENST00000660503	2.28127	0.22839	0.793603	0.00403001
ENST00000662124	0.227242	1.09052	0.790929	2.25322e-08
ENST00000674162	4.60002	2.40924	0.763547	0.00214848
ENST00000615251	2.8571	0.985636	0.752656	5.3727e-05
